# Supplementary material for: Profilin and formin constitute a pacemaker system for robust actin filament growth
Source: eLife. 2019 Oct 24;8:e50963. doi: 10.7554/eLife.50963 (PMC6867828; doi:10.7554/eLife.50963)
Supplement: Figure 1—source data 1. [file elife-50963-fig1-data1.xlsx]

## Sheet: Sheet1
Figure 1-figure supplement 1A								Figure 1-figure supplement 1C					Figure 1-figure supplement 1D							Figure 1-figure supplement 1E
																							normalized fluorescence
cell volume um3								Actin uM	actin [mers/s]	sd [mers/s]			nM	Profilin1 [au]	sd [au]	Profilin2 [au]	sd [au]			beta Thymosin [nM]	mean intensity [au]	sd [au]	mean intensity [au]	sd [au]
HT1080	B16F10	B16F10	DCs	EL4	neutrophils			0.5	4.1	0.50993			20000	0.00806	0.00403	0.00199	0.00138			200000	32833.3	392.908	0.68403	0.00819
1688.88	709.96	1082.82	810.405	912.218	240.711			0.75	8.2	1.35299			12000	0	0.00378	0	0.000944475			120000	32441	1191.47	0.67585	0.02482
1340.53	1149.44	673.965	657.974	935.684	255			1	11.1	0.85425			7200	0.00582	0.00397	0.00784	0.000662042			72000	31954.7	449.656	0.66572	0.00937
1924.37	475.592	1221.91	554.755	507.35	265.478			2.2	24.4179	4.3213			4320	0.01477	0.00354	0.01713	0.000951332			43200	30837.7	547.506	0.64245	0.01141
1254.6	739.672	1476.89	369.787	711.17	230.599			3.6	38.4	9.95784			2592	0.04902	0.00361	0.04718	0.000245561			25920	31967.7	628.218	0.66599	0.01309
1764.87	437.523	1762.89	800.236	1061.85	228.624								1555.2	0.09982	0.00475	0.0864	0.000421545			15552	31917	643.78	0.66494	0.01341
2395.45	1040.46	853.675	867.406	1522.48	248.617								933.12	0.15231	0.00339	0.14849	0.000581979			9331.2	32638.3	345.29	0.67997	0.00719
1082.96	1486.71	1015.44	642.717	790.286	381.705								559.872	0.23165	0.00514	0.24671	0.00124			5598.72	33347.3	882.511	0.69474	0.01839
1746.24	388.245	669.767	515.874	810.641	269.574								335.923	0.36303	0.00512	0.36935	0.000723901			3359.23	35116.7	1041.51	0.7316	0.0217
1979.87	1053.39	1690.28	293.949	576.57	236.731								201.554	0.53111	0.0072	0.52248	0.00101			2015.54	36184	522.581	0.75383	0.01089
2992.25	1934.42	952.2	1001.2	509.617	288.569								120.932	0.69517	0.00714	0.68103	0.00187			1209.32	38694.3	620.042	0.80613	0.01292
3590.38	1800.01	1712.66	392.447	1027.27	233.261								72.5594	0.82442	0.00567	0.78433	0.00356			725.594	40701.3	653.564	0.84794	0.01362
1513.03	1165.12	2553.82	395.779	397.51	228.34								43.5357	0.91876	0.00635	0.91349	0.00223			435.357	42351.3	1141.51	0.88232	0.02378
3427.22	1492.28	2925.31	512.597	795.234	240.63								26.1214	0.95927	0.00641	0.96232	0.00202			261.214	44042.3	1044.62	0.91755	0.02176
1200.87	478.548	996.606	860.942	515.81	208.681								0	1	0.00691	1	0.00169			156.728	43536	968.85	0.907	0.02018
1255.99	681.564	1008.3	1487.89	809.82	201.778															94.037	44671	1355.03	0.93065	0.02823
1610.13	998.208	1096.96	954.77	606.226	249.699															56.4222	45233	365.142	0.94235	0.00761
1383.77	707.577	802.75	422.797	1212.73	260.981															33.8533	45108.3	994.821	0.93976	0.02073
1068.87	770.127	1155.78	685.252	1210.79	182.569															20.312	44728	1018.95	0.93183	0.02123
1205.92	1820.85	1715.49	500.176	862.787	237.005															12.1872	44459.7	969.969	0.92624	0.02021
1065.03	1572.44	1101.44	586.183	1046.36	213.948															0	44754	2619.69	0.93237	0.05458
2060.27	884.313	1199.73	522.712	1103.02	231.012
874.362	792.68	1180.29	310.352	1080.81	260.026
1605.76	884.488	881.971	812.797	784.338	212.646
1185.37	858.483	706.317	502.366	887.98	230.607
2026.2	596.087	826.649	701.189	1389.99	303.24
1256.48	1443.24	2931.04	494.271	507.331	231.912
1883.29	776.888	1072.86	455.85	507.352	259.598
1713.01	729.103	1127.34	625.264	613.244	211.703
1803.65	1166.64	1107.43	752.424	1606.64	273.847
1057.68	658.026	1732.12	531.757	1779.88	248.822
1330.77	910.178	1478.62	1825.56	1229.82	288.697
1914.55	1038.5	1749.12	470.741	836.969	254.452
1422.38	810.195	1600.04	400.32	870.496	217.472
1136.8	1155.14	1720.27	434.259	1091.48	243.827
2345.47	900.47	2100	643.607	834.976	208.201
4602.59	928.359	1058.74	492.089	835.619	218.812
1349.89	933.705	1041.93	634.399	674.666	213.151
1305.75	986.843	1357.75	591.852	889.941	222.084
1400.98	1637.02	1267.72	708.742	645.495	272.549
1273.47	1191.77	933.215	647.909	643.955	268.002
2645.14	1922.21	1626.02	449.37	1643.46	223.419
1006.3	1219.09	2558.75	649.597	439.422	255.073
1438.04	1743.71	2349.38	534.609	1380.56	237.642
1514.95	1148.84	843.32	861.294	680.112	194.183
2315.11	658.397	997.854	916.651	518.297	204.981
3822.69	969.026	1178.74	494.214	1104.4	202.7
1976.2	963.702	4130.4	622.561	695.546	269.486
2304.74	752.593	1098.21	513.903	836.915	259.775
3566.48	2098.47	727.506	882.478	964.661	208.853
2473.41	2391.93	812.323	832.257	630.912	263.322
2259.64	1905.58	1815.67	714.588	468.588	218.272
1384.12	821.672	1002.13	767.981	624.697	225.501
1154.8	1788.78	1810.63	450.334	951.41	230.397
1778.46	1093.08	709.253	1175.64	778.36	242.709
1436.92	769.142	1456.52	980.676	847.549	189.594
1965.68	1340.51	1549.51	569.805	779.277	195.63
1978.58	1581.38	1036.39	803.427	960.289	244.912
1296.9	751.019	1232.17	605.512	943.224	273.646
2078.05	1564.24	995.446	524.851	395.256	231.025
4104.98	1202	1034.58	680.505	671.306	295.271
2795.35	1024.22	1038.19	850.395	945.995	256.463
1944.8	982.973	1466	590.059	616.112	244.072
2405.45	1472.7	1238.59	499.782	981.133	311.915
4338.95	1138.91	2419.69	814.065	779.735	234.656
3475.3	1033.97	1591.67	630.504	469.477	218.68
1587.86	747.242	1819.09	475.645	927.415	253.055
2017.02	673.931	987.959	955.662	1029.36	248.616
2370.42	1605.7	1390.03	510.957	847.388	268.93
1363.41	1386.69	1275.77	532.459	804.881	245.721
1211.89	1053.42	1004.61	636.624	821.564	211.274
1793.65	440.028	1622.2	597.901	587.638	279.118
1297.61	2072.11	935.502	338.806	1091.86	286.553
1543.45	4024.65	1042.7	843.245	640.793	249.902
3905.55	884.693	2414.78	464.411	1384.25	222.591
2575.69	1287.9	731.458	646.209	909.091	215.372
2940.37	1105.26	1642.78	870.374	542.142	206.864
4393.48	1444.19	1475.25	958.253	782.334	252.367
2117.8	1569.22	933.302	604.596	700.576	313.368
1620.42	1916.84	698.297	1040.05	707.202	688.726
1583.45	2283.14	1108.55	554.44	1360.16	640.163
1248.51	1029.02	988.937	641.835	947.727	599.152
1940.17	879.896	1548.68	619.589	466.651	225.712
1993.63	1033.52	814.083	502.526	1016.38	272.504
2254.97	563.521	2052.73	1120.16	822.413	213.666
1101.23	3167.52	6081.14	678.723	933.955	280.925
1531.22	709.994	1113.96	460.264	678.494	242.884
1819.89	1763.08	1116.91	737.265	960.589	264.673
1506.72	923.457	501.462	815.352	428.603	195.801
1441.24	1750.7	1510.78	845.155	729.061	231.711
1656.52	1249.74	1857.78	541.676	859.863	231.963
1847.36	1886.03	743.521	1016.45	440.549	256.888
4404.39	1436.09	807.842	623.996	668.31	235.065
1666.89	784.416	1222.64	1199.85	602.169	250.764
1887.55	1859.84	1632.88	1612.58	1356.65	236.242
2188.41	632.118	1070.53	668.452	1371.12	207.353
2147.4	804.4	2231.91	1082.09	606.79	260.259
972.455	1320.78	1371.79	452.5	777.608	248.448
4842.48	1297.18	1164.16	1054.14	578.386	115.579
3041.71	1613.99	1403.39	1019.69	663.733	237.15
1636.97	1326.99	1282.63	753.27	755.017	242.293
1570.43	1527.28	1958.1	427.435	749.076	263.796
1469.96	1359.07	1854.1	318.036	1117.28	223.712
1134.13	1904.42	1571.96	552.867	840.37	310.475
2554.88	845.256	993.185	305.416	1112.46	239.468
1295.64	722.463	658.578	1198.94	541.296	220.983
1105.32	825.672	1596.65	466.719	991.036	288.329
1673.48	803.451	2090.72	400.679	418.072	213.664
1033.4	2073.34	935.976	542.165	825.729	237.894
2092.66	734.528	1034.4	454.48	712.298	287.847
1800.73	3173.28	1634.23	521.092	660.381	240.765
3435.21	1547.56	1742.69	913.296	1005.99	245.653
2933.21	2557.45	2219.58	754.59	596.273	199.117
1715.54	1118.03	1788.2	666.665	459.801	236.188
1865.28	890.975	3826.52	579.046	1090.68	198.822
2149.33	580.159	2387.7	563.5	928.309	209.305
1644.84	767.762	1099.19	617.089	1008.02	240.801
3432.22	473.943	1408.95	590.387	711.07	212.766
1646.34	729.47	1999.49	556.723	858.685	219.383
3682.5	880.078	1220.03	611.731	728.956	183.643
1501.1	934.505	1030.6	767.776	573.703	257.206
2423.16	1898.87	644.698	859.228	841.915	191.407
1887.19	1390.55	1650.62	430.785	795.569	240.704
1414.73	810.011	984.818	544.07	1019.65	247.701
3042.49	993.898	1343.05	506.179	883.179	200.013
1771.03	613.583	2172.61	772.743	1370.14	275.243
1495.98	952.124	1865.66	646.569	1062.45	220.747
1544.88	1109.95	1383.54	520.387	756.131	275.344
1933.59	1731.24	1688.12	641.271	827.171	177.966
3953.29	1159.65	1100.98	476.247	829.738	229.073
4422.4	2457.61	1438.68	821.142	759.019	242.347
2832.47	1976.63	1253.04	406.826	626.112	230.936
1169.94	773.795	494.229	420.992	817.126	229.738
1507.5	646.155	1063.7	788.635	1304.42	226.477
2879	1192.37	1359.58	1051.47	781.653	242.166
1551.19	1779.55	2192.69	955.962	1112.32	187.342
923.271	1020.8	2003.49	1086.76	1027	247.291
3682.48	2321.83	1080.38	532.187	609.176	265.844
2047.04	881.729	1801.96	369.625	588.37	245.407
1697.11	1349.99	1216.65	534.923	589.843	238.227
1628.73	676.149	1269.77	481.272	571.094	250.429
2349.35	789.304	918.866	608.409	780.532	182.791
1535.35	1163.05	1081.44	870.886	894.376	255.405
1892.45	953.716	2646.47	459.966	804.814	228.377
1707.2	1249.93	2383.42	543.2	1170.46	280.409
2622.21	798.533	1787.41	284.344	1393.19	272.609
1474.51	1950.19	1442.8	486.583	886.922	297.403
2207.28	866.015	1096.04	832.408	884.225	233.063
1216.77	1070.17	1012.47	837.767	1255.83	275.721
1145.06	686.777	1565.26	627.234	965.657	244.426
1832.54	1211.14	1324.84	545.997	606.13	226.46
1872.82	848.93	1558.4	778.779	676.502	244.115
1475.62	1038.39	2365.97	427.002	651.869	225.315
1047.67	1913.9	968.543	577.044	780.25	276.932
1866.35	1025.69	1100.32	522.619	871.916	259.579
2956.86	877.659	1177.91	871.974	1118.02	204.489
1053.4	1426.32	1363.51	1085.15	921.633	234.286
1172.71	1116.87	948.957	558.705	1078.98	182.249
1282.68	1060.73	858.973	767.492	839.605	254.622
1425.97	2389.2	902.383	987.791	850.9	219.656
1170.9	1108.78	941.681	718.476	581.613	244.893
6577.7	1009.16	1010.06	493.007	742.742	224.198
2938.94	1312.13	791.73	742.983	464.937	216.093
1737.42	907.335	929.295	862.434	632.649	233.111
2263.38	671.86	2067.25	536.293	1060.51	247.709
1508.67	969.372	1523.45	912.537	602.036	233.787
2723.18	1388.87	763.674	261.333	602.997	224.288
2423.81	505.699	1562.44	370.631	917.635	227.864
1541.96	968.642	803.728	556.62	955.671	219.418
961.97	1705.8	874.556	588.021	975.256	425.138
1751.08	1963.32	1662.38	489.906	796.109	210.688
1564.52	1206.57	1446.83	566.345	612.509	269.596
1319.86	785.832	848.269	572.087	845.743	328.582
1901.23	1202.45	1125.33	555.669	905.798	221.12
1576	1094.32	951.061	684.852	809.793	342.189
1552.76	2088.68	840.622	776.402	565.503	274.593
1695.95	1548.13		747.316	932.72	271.352
1576.59	1516.54		442.815	526.996	295.261
1450.89	1190.85		1125.63	818.949	241.853
1954.85	509.391		571.223	894.079	225.896
2271.28	738.825		386.823	1243.76	254.198
3788.71	1859.4		832.953	1547.76	328.216
2219.37	2681.33		551.364	1020.04	328.014
2198	975.12		722.123	691.986	194.056
2559.5	1164.15		755.725	1374.9	237.364
1840.57	1461.81		764.641	1044.95	260.638
1340.5	1006.46		647.154	789.603	208.441
1183.22	1951.32		877.622	631.072	263.685
1505.47	1720.2		781.57	776.718	217.129
1360.48	1453.95		602.043	1091.91	228.526
2069.1	1332.71		619.722	996.15	274.683
1995.55	1438.47		706.904	659.23	228.506
1333.05	1006.17		568.114	737.547	284.707
844.988	1838.9		957.724	1100.01	221.084
1042.47	1261.28		564.82	1068.92	216.456
1296.74	1071.12		560.603	959.562	282.362
2184.37	1197.23		563.928	1271.46	235.055
1273.77	1166.84		440.728	1879.25	201.231
1953.25	714.275		664.112	844.595	234.469
1613.7	856.828		478.864	625.055	263.994
1625.69	1442.24		492.42	889.654	196.133
4621.38	1107.81		389.944	785.774	249.194
2896.08	1070.4		746.928	1137.73	234.445
2788.96	716.468		588.33	793.096	200.527
1759.69	2108.72		688.211	805.471	283.227
1608.19	2154.44		772.242	1318.57	246.247
4772.58	1295		810.694	496.658	129.788
1523.32	828.459		1012.85	442.607	251.411
1576.06	933.352		690.096	1062.5	212.123
1655.39	872.748		1090.43	772.358	230.943
2846.19	1317.58		521.898	1099.89	293.232
2941.21	1585.5		548.295	909.576	274.775
1348.01	1968.89		801.746	888.429	231.401
1093.08	1131.85		626.676	799.462	193.841
3336.63	1331.58		438.549	681.701	201.913
1387.81	1053.43		652.874	901.011	113.574
1771.1	1539.15		588.983	1069.14	240.054
929.808	1786.95		599.125	734.705	206.287
4334.11	1305.07		660.732	888.676	203.582
1717.49			784.416	1261.81	204.856
2553.78			472.274	848.254	249.26
3210.82			950.897	1081.01	223.992
2021.05			937.221	430.038	164.663
2989.6			790.92	622.96	252.932
2203.62			940.832	1059.53	229.764
3941.39			703.88	1690.18	182.171
1161.2			542.306	662.307	243.772
1554.53			458.502	1104.34	324.161
1320.92			546.204	771.433	182.222
1269.7			592.899	820.812	103.608
1581.18			780.714	809.68	235.075
1734.49			543.802	705.873	244.333
1501.57			418.526	935.772	253.624
1936.18			357.139	1051.58	247.91
1593.32			320.806	1019.33	198.5
4106.26			420.197	1133.2	256.082
2290.63			906.774	1014.87	280.886
1477.88			510.373	842.516	231.013
1292.02			789.811	918.597	277.66
1421.66			627.756	628.99	230.792
2213.25			422.442	993.159	229.341
1892.22			631.906	644.882	290.752
2000.36			641.052	987.706	216.65
2735.33			718.475	999.166	236.155
1563			502.735	613.348	203.942
1046.23			823.576	919.495	231.295
2527.81			401.251	990.954	240.293
1627.41			750.439	793.693	240.234
2363.78			340.496	656.213	244.009
2125.16			427.892	852.135	246.722
1488.62			450.551	1205.47	170.742
1623.26			615.482	1230.94	217.092
2131.68			860.018	727.13	242.861
1555.46			810.381	503.588	179.811
2369.67			568.805	766.637	227.376
3523.79			311.903	645.655	294.755
1292.01			528.871	1556.05	244.2
1405.79			671.97	1053.98	246.127
1580.49			711.277	1197.33	263.479
1435.47			456.328	648.958	214.171
1331.85			372.45	1206.69	203.703
945.528			769.007	603.466	201.2
1043.1			686.062	617.738	305.567
1307.62			343.043	764.217	242.557
1904.59			524.09	833.847	185.278
2080.2			363.423	960.952	266.116
3336.83			537.837	916.416	262.373
3476.56			468.143	1187.08	236.349
2981.94			571.2	1267.87	235.973
1474.9			787.889	936.007	306.53
939.458			497.54	483.366	178.032
1369.93			515.012	761.971	193.139
2821.33			398.558	1651.29	175.184
2246.4			643.487	948.012	145.691
1714.5			300.38	1013.59	270.967
1174.51			447.637	1294.37	225.873
1990.98			657.337	935.186	242.442
1675.27			599.478	846.274	304.145
1002.26			421.972	1518.54	246.062
1584.32			482.658	1077.83	322.252
1148.23			846.985	933.016	199.691
1348.3			585.779	876.232	265.499
1021.03			772.42	591.207	289.652
1331.36			561.624	611.325	203.928
1540.57			596.7	743.038	265.563
1129.84			537.321	862.01	233.653
1478.13			705.017	717.382	330.571
1286.74			428.754	1168.66	274.397
2781.85			364.729	782.027	207.542
1457.48			919.017	889.628	272.465
3130.69			601.719	1074.45	185.905
1072.98			512.877	771.706	253.186
642.23			725.278	2196.67	243.99
1447.48			666.665	801.065	235.073
1499.77			570.642	791.341	250.655
1523.14			427.761	2036.1	289.261
1065.43			898.078	1388.27	244.32
1265.8			568.985	674.669	233.625
1839.84			575.377	583.058	214.194
769.62			632.837	1008.53	237.847
2881.33			621.61	973.112	195.679
1213.02			740.808	707.31	301.666
1690.28			497.997	1917.11	213.327
2558.24			700.88	522.482	173.241
3098.32			655.025	855.694	239.691
1699.37			492.635	814.747	261.838
2417.46			355.962	896.91	218.526
3808.49			547.284	874.576	198.129
956.397			770.682	667.273	230.943
1518.52			465.809	746.131	193.284
871.705			656.898	1490.34	211.013
1039.19			699.069	786.016	275.558
1538.97			408.005	628.547	246.569
1596.97			382.569	1080.45	240.287
1455.38			469.124	583.578	254.412
2256.04			673.798	747.898	272.432
1206.59			372.044	1057.96	238.802
1237.7			599.691	707.075	229.298
1192.43			759.628	1241.95	316.647
1916.58			589.82	523.895	211.115
960.179			445.285	823.361	250.981
1344.68			643.635	591.581	252.646
1439.18			670.548	1029.34	255.029
1108.04			379.105	650.158	225.648
4494.14			482.626	929.562	203.792
880.932			370.281	608.732	335.266
831.309			508.703	967.663	244.022
1321.91			936.638	1253.79	232.56
1526.35			786.899	866.029	212.875
1816.37			492.387	918.218	246.173
2078.77			492.032	1004.52	251.327
1526.68			487.188	658.805	260.435
1234.18			535.347	712.848	247.955
951.356			558.328	806.28	167.579
1078.22			784.685	555.459	309.841
763.957			384.454	537.669	247.147
755.929			378.876	632.825	112.881
701.849			571.101	630.803	242.522
696.339			442.536	729.998	234.149
1162.58			435.673	598.883	201.604
863.287			337.184	713.235	223.654
1294.82			477.033	796.348	220.371
1618.64			439.399	1100.09	246.533
1526.07			454.56	1059.5	242.025
1315.68			493.848	672.956	288.506
948.047			663.429	1111.34	259.591
1044.44			497.087	842.971	262.136
1406.99			547.548	766.133	211.209
1054.39			666.352	662.094	252.816
1551.66			535.731	1302.55	247.127
1009.85			683.642	610.923	270.493
1628.79			480.993	1033.05	236.572
1698.28			524.706	367.037	295.491
1856.12			710.046	1195.13	279.234
4159.59			560.42	866.555	221.129
1751.66			689.875	975.152	191.29
2114			603.586	683.948	278.225
2175.55			530.541	876.738	215.614
1124.92			546.605	699.06	254.215
1433.75			592.487	924.618	270.396
1282.42			859.5	615.865	315.345
1445.99			542.963	690.105	219.315
2010.59			655.062	1018.53	323.145
1584.77			532.29	603.253	231.024
1045.53			621.356	393.195	295.805
3005.97			446.02	631.186	304.822
1616.49			623.323	947.925	233.285
1470.9			845.997	1018.46	226.617
1652.53			502.304	887.53	206.331
1141.4			615.285	746.967	226.45
2306.81			1108.12	755.627	277.247
2392.22			493.59	1992.58	217.994
2614.66			514.751	807.076	215.356
1621.34			482.635	544.151	543.133
1682.54			657.19	706.927	232.204
3410.57			620.934	422.82	279.075
789.611			562.626	842.108	238.342
951.948			447.461	789.367	262.086
1070.91			949.392	669.397	233.472
1579.61			524.349	575.128	227.77
1711.26			531.645	1567.84	159.047
1125.2			689.14	2273.03	207.406
4622.34			448.486	604.837	225.032
1037.16			684.435	574.033	190.61
1612.42			692.612	892.803	266.442
1323.38			1268.66	533.63	277.961
1557.29			329.021	879.027	300.273
1156.92			515.228	530.663	242.303
1269.54			513.375	683.924	281.861
1830.78			562.645	892.959	296.542
1436.64			665.086	509.665	232.737
1304.63			530.923	546.141	291.002
1455.44			595.048	932.957	341.598
4006.08			299.15	1014.35	238.082
3816.37			522.035	773.921	231.748
3824.57			300.305	615.151	311.278
1065.73			756.388	637.522	202.165
1092.92			465.004	371.961	237.513
1189.7			715.581	653.761	299.774
1490.86			650.807	507.618	198.147
1280.99			604.143	386.62	259.797
1284.87			453.467	546.61	240.369
2404.25			685.32	577.628	330.159
1270.58			597.276	665.375	260.185
2113.38			580.128	1116.88	273.377
2819.9			500.984	751.278	225.089
1084.18			719.68	569.75	393.602
2038.29			495.199	609.296	186.149
1731.89			693.523	554.321	266.565
2657.61			620.994	689.87	306.12
1687.09			478.201	504.807	390.411
2705.42			517.531	572.863	274.815
1872.16			550.781	524.31	201.311
7831.97			740.502	479.928	327.955
1629.77			554.338	470.912	237.066
858.061			702.993	574.06	219.083
1770.35			522.525	601.729	207.016
1258.36			519.383	643.528	209.031
1139.64			608.577	881.11	238.36
2119.1			832.2	342.658
2358.99			580.364	610.07
1510.2			394.099	580.008
4141.23			626.583	976.017
1687.76			648.702	652.543
994.456			610.31	600.894
1963.41			542.626	911.251
1693.95			540.685	939.47
2184.1			659.091	1039.13
1959.13			399.914	590.931
1462.46			586.174	457.495
1137.78			495.6	625.102
2375.78			614.19	656.351
1152.95			642.197	634.924
1974.11			600.484	447.458
1417.88			459.552	1084.78
2214.74			360.796	510.021
7786.19			464.283	480.796
1241.89			451.095	964.694
1301.75			528.463	890.72
2286.3			395.224	602.274
1393.89			607.19	757.714
1066.47			403.96	1412.16
1626.94			490.061	978.089
2415.57			489.445	534.029
2945.51			396.227	792.73
2154.63			535.148	441.242
1318.8			553.917	684.206
3033.11			518.607	799.305
1405.4			527.284	640.589
1397.19			604.084	809.153
1985.5			509.717	568.127
1447.65			459.382	1196.66
1157.97			625.531	748.176
1637.43			651.735	1266.75
1723.15			580.312	735.736
1893.02			394.005	643.171
2630.26			371.653	615.946
1488.6			467.915	942.392
3061.17			280.426	693.344
2210.95			463.178	873.064
1726.68			481.472	1160.78
1506.41			541.013	465.973
2119.97			494.755	864.121
2574.97			485.502	887.494
2478.88			605.508	516.815
1862.83			601.092	611.156
2144.11			732.132	693.518
4859.37			450.684	601.455
4180.29			610.167	551.628
3565.83			589.279	766.196
1817.28			442.1	709.864
2475.44			787.87	990.781
1100.79			595.676	864.059
1594.04			307.351	1120.33
2427.15			406.936	595.396
1522.74			640.486	545.7
2692.88			749.117	884.585
1811.19			341.141	1309.89
1723.07			802.693	566.717
1200.79			516.859	841.272
1092.83			411.512	930.693
1831.35			590.837	1231.93
2525.62			904.409	976.611
1373.57			586.505	793.723
1065.19			690.905	688.113
1492.25			634.735	836.714
1717.37			552.214	722.674
2079.26			544.452	919.903
1351.31			326.217	750.717
2042.96			505.369	1549.41
3208.18			638.986	708.508
801.805			522.217	710.971
1274.61			562.214	541.071
871.996			562.724	793.27
1451.04			542.666	1188.31
1443.04			302.326	652.34
1062.3			806.898	1000.86
1042.01			755.556	755.747
1258.77			1357.34	900.608
809.237			560.153	1972.62
1484.72			504.87	938.955
1745.75			478.6	884.941
1295.86			398.15	1100.76
1640.57			243.458	1022.11
750.384			391.806	1159.98
1122.78			1447.52	879.321
549.106			758.217	1441.15
652.329			718.042	769.483
1208.97			718.946	802.825
1589.32			503.652	863.423
1676.04			389.674	881.253
2896.21			252.913	744.89
2430.81			648.091	464.921
1302.08			682.113	1121.31
1293.36			354.419	661.288
1969.96			451.448	457.68
2617.43			483.517	526.212
758.698			955.392	711.28
1105.06			447.228	1040.91
3734.13			707.404	775.055
1090.6			531.998	543.255
1283.83			307.692	527.236
1629.87			394.507	1072.67
2328.02			588.554	680.306
699.62			433.541	613.176
2799.63			457.293	1734.44
2222.23			440.855	456.942
3677.92			780.672	1079.13
1667.23			428.688	922.468
1034.05			1100.61	700.302
2143.76			798.453	507.65
2630.28			631.064	907.956
836.306			445.39	960.279
1023.46			661.156	745.555
1517.08			562.48	913.028
635.976			540.554	1575.68
1207.36			484.923	575.177
1194.42			636.787	368.865
4431			548.267	771.18
688.893			380.978	871.284
1377.94			146.152	977.067
830.838			299.641	854.056
1289.43			483.085	1023.51
3260.42			849.468	594.615
1107.77			680.367	738.356
916.64			516.635	980.673
2227.17			575.326	477.374
2015.22			739.464	1021.91
882.067			451.387	1053.53
1140.93			667.654	860.423
1321.84			468.006	504.166
2052.94			524.235	639.265
887.439			335.094	814.204
2246.98			238.113	829.813
3690			495.772	936.932
2321.05			407.186	849.231
2738.14			800.79	404.077
2607.49			727.615	434.261
1715.09			567.545	465.23
1790.75			626.49	571.567
1622.01			697.82	818.024
1240.96			323.861	868.092
3161.08			346.508	563.197
1089.76			561.729	737.931
2021.15			1011.92	511.939
2138.89			790.611	990.732
1565.12			738.265	519.276
1111.08			786.576	938.823
1060.18			436.95	497.843
1114.35			1032.18	722.089
1117.58			772.094	500.755
1205.93			664.505	701.12
1781.96			534.419	1094.84
1548.15			541.159	457.055
1714.96			487.846	665.408
2681.7			561.125	414.542
1078.21			397.279	547.285
1219.2			456.214	634.192
3301.93			520.388	487.199
2622.01			321.907	511.244
811.905			470.593	436.71
1194.16			488.434	927.009
1626.04			707.403	432.394
1379.97			385.372	581.061
2485.24			490.645	639.888
2598.95			499.033	596.389
1184.63			727.235	765.225
1169.19			368.279	400.744
1181.41			467.55	443.501
3651.83			534.172	718.266
1106.05			577.675	614.004
1036.13			335.439	672.737
2598.99			315.712	735.409
2460.11			1019.12	893.195
1203.47			428.181	492.959
1132.38			461.926	652.794
1088.98			452.991	697.948
1112.94			412.399	1370.64
1137.86			458.332	477.543
1935.09			469.494	567.738
1692.79			568.749	730.843
953.45			518.669	689.94
2709.02			417.525	676.984
1454.75			732.128	488.857
1934.27			189.377	501.201
2562.66			218.631	536.732
2715.77			559.312	587.816
1531.02			605.911	441.341
1390.77			656.63	681.315
1192.73			228.034	830.788
1393.4			448.827	262.65
2136.75			438.443	913.197
2410.54			641.364	1062.06
1491.15			495.348	1028.71
926.053			709.531	612.085
2194.92			693.725	1063.49
4382.18			777.626	452.192
1146.9			632.279	1866.46
2652.17			688.253	1008.97
2491.76			544.481	527.981
1505.01			706.146	641.857
1032.52			483.009	935.928
1315.57			794.968	1028.77
3501.95			735.141	892.806
1629.55			515.522	1156.21
1871.52			566.142	530.557
1910.62			557.173	549.49
1214.58			641.312	567.841
1112.16			794.005	598.506
1524.44			420.6	533.768
1709.66			664.319	798.528
1699.2			697.302	475.231
1718.68			459.586	694.791
2402			432.989	509.463
2373.26			748.023	662.932
1829.96			359.406	1021.15
1613.98			335.228	876.247
1455.94			469.508	429.663
974.922			528.602	568.538
943.005			306.013	482.161
1012.94			722.797	436.417
2415.62			451.44	958.093
2438.28			200.23	755.668
1711.79			289.98	756.354
2067.41			705.639	629.295
1543.27			703.578	709.75
1281.4			705.238	635.352
853.785			619.949	475.408
1001.4			609.134	805.073
2581.01			543.315	643.274
1166.11			459.313	523.411
998.374			598.046	608.057
969.507			806.843	968.237
1505.51			552.305	475.808
6107.04			1416.86	705.469
2212.32			721.272	351.131
2467.67			689.231	633.266
783.101			321.313	604.285
1828.83			333.983	668.196
1061.58			345.227	708.602
1253.45			408.894	616.716
877.264			707.136	483.179
1450.88			465.469	887.873
821.637			414.436	572.302
5978.62			339.417	913.721
1901.9			668.409	508.091
1923.15			531.499	689.261
8006.96			587.548	933.313
16483.9			349.504	789.883
3875.88			597.25	529.767
10715.6			329.209	866.764
5047.92			402.45	534.644
4152.55			233.74	475.649
6852.05			421.114	847.553
4999.48			600.413	689.904
14949.1			380.512	1707.26
5206.23			425.411	736.395
4957.66			971.704	899.427
9141.88			770.813	657.504
3753.03			506.944	543.454
6856.73			638.771	865.977
7894.26			1067.97	687.592
10972.5			484.579	1094.99
4517.97			522.396	640.088
7932.7			447.532	709.301
7296.9			444.246	824.069
6692.89			392.501	830.46
3486.72			564.968	1124.78
6580.05			380.847	498.341
3199.86			677.038	819.496
2357.26			501.424	769.417
1577.92			462.114	697.935
1483.62			418.812	628.821
832.618			1019.78	600.057
1283.06			854.76	704.075
1203.4			687.896	562.898
837.943			571.746	711.221
1289.19			473.069	463.985
825.923			568.972	600.802
1556.09			606.614	519.943
1226.6			1168.99	449.063
1519.52			267.445	699.639
1021.39			446.548	597.349
765.673			678.141	619.15
1485.26			572.165	716.704
1634.95			571.642	618.367
1549.75			965.645	539.233
758.44			579.877	490.625
1613.82			528.075	485.416
3238.24			1374.36	815.802
3011.57			893.719	731.867
1260.71			633.767	595.104
3406.25			432.913	545.711
3023.77			1190.85	690.362
2428.82			441.64	607.069
1392.06			457.989	643.144
1856.31			373.595	544.201
1605.3			137.811	623.064
1166.82			497.211	782.281
1207.77			729.849	692.802
1295.98			749.885	1268.02
1092.75			384.559	405.244
1261.13			395.536	902.473
1264.82			471.063	544.541
1233.7			474.199	696.856
987.369			437.641	613.608
912.335			236.604	518.059
2183.78			1518.79	719.812
1885.07			597.461	612.417
1993.41			510.126	631.177
1844.89			436.631	579.722
1383.48			1366.14	481.628
880.447			500.727	991.51
1320.28			522.475	690.91
3124.91			546.765	566.857
1596.89			483.985	381.891
2380.81			522.636	413.086
1197.99			464.392	588.144
2449.01			385.651	560.449
1183.86			386.019	478.166
1045.15			141.35	508.765
1335.01			361.96	472.341
1172.12			605.804	1173.36
952.528			466.25	757.081
2245.52			618.954	466.92
905.094			1225.61	992.569
1026.22			597.785	454.33
1192.59			654.528	610.202
3267.24			567.038	589.575
2703.01			304.514	1167.27
1295.91			553.099	649.408
1970.26			347.385	553.796
1951.71			733.756	413.507
2675.59			698.53	510.053
2192.58			504.429	386.531
1252.62			574.612	773.868
2033.77			1435.63	1042.35
1172.76			295.821	818.872
1317.19			656.119	456.723
1138.72			654.296	944.184
1718.86			410.442	479.248
1700.86			943.716	780.787
1050.76				775.054
1249.6				408.523
1434.19				484.601
913.31				424.574
614.047				1243.45
2114.45				443.623
3978.73				637.937
1473.01				655.112
1092.45				643.396
818.289				752.763
3536.74				689.658
1155.48				700.048
759.323				1048.02
1773.32				560.027
1387.73				472.863
1216.92				877.421
2831.82				579.183
3583.14				648.974
2323.68				540.267
1782.83				631.033
2223.28				512.851
949.034				1077.26
1683.34				570.785
1458.91				644.839
1673.44				574.3
1821.9				1030.85
2528.36				600.056
939.396				507.271
2384.78				356.278
1836.92				2095.58
1600.29				874.609
1717.5				481.379
1934.21				544.096
1325.4				725.595
1527.43				874.079
1205.94				763.388
2042.45				873.124
1649.75				494.402
2075.05				1141.41
2725.07				989.108
1502.23				485.287
1265.31				881.569
1872.28				580.846
950.906				552.488
1536.79				641.164
2625.5				486.507
1891.82				422.845
1278.18				598.296
3376.74				780.87
1672.6				615.728
1255.98				798.656
1886.64				738.884
3490.12				398.694
1600.37				372.52
2033.79				448.492
2416.76				644.41
1920.79				448.824
1239.54				585.043
977.559				608.462
706.839				624.285
1105.62				676.056
1379.75				1152.68
1280.69				600.019
1869.88				718.917
763.523				646.309
1338.56				1852.23
2049.87				682.523
1001.64				690.69
2249.05				898.015
1568.4				707.017
2849.53				248.032
3239.94				540.692
1164.47				621.339
1130.89				455.814
939.027				617.306
1374.17				459.551
1059.61				758.696
2056.37				670.078
1395.29				665.703
1407.15				885.842
1568.02				377.632
959.611				554.428
744.998				470.354
1155.7				496.712
1287.9				951.907
3435.23				706.279
1287.98				837.039
1511.64				771.396
2342.74				999.027
2179.11				929.517
1510.07				595.356
2966.68				890.489
1720.6				807.667
1941.09				366.279
1680.19				962.141
1087.63				834.735
2306.7				506.381
2271.37				410.02
2307.98				381.74
1250.14				336.497
1872.75				553.473
1731.99				536.542
2301.31				597.155
695.644				528.347
1446.65				446.099
2770.41				577.041
1749.39				874.132
2154.02				412.393
1521.46				625.243
3685.47				396.783
1825.2				666.564
3542.15				918.628
1379.36				646.778
1062.86				1022.9
1589.27				438.231
1569.45				689.025
2944.69				549.762
2822.04				636.876
2551.94				816.904
1950.7				629.842
1259.74				837.366
975.61				684.927
1241.92				1161.81
2100.99				528.138
1221.07				800.795
1139.36				548.62
1628.68				706.767
2228.68				569.028
2876.31				612.366
783.811				670.836
2189.73				837.091
1089.29				479.489
2194.56				401.44
1693.91				930.22
3344.94				599.091
3278.39				1667.32
2575.1				593.906
1358.27				846.489
1458.63				876.61
1580.55				443.151
984.401				730.241
923.019				538.762
1254.2				652.595
1193.46				837.729
1273.75				484.697
1409.92				425.744
1037.71				618.282
930.105				671.075
1409.29				749.034
2602.07				903.774
1124.06				632.304
1189.24				1013
1469.23				712.266
1127.02				873.241
3005.89				483.966
1760.35				497.722
1453.89				575.269
840.076				672.943
1620.3				956.114
1715.2				763.75
1318.31				742.729
1391.29				792.36
2440.59				714.96
1535.66				1586.75
1276.01				741.179
2784.05				1088.41
987.531				486.587
891.028				971.278
1135.56				457.45
965.905				761.719
2070.88				451.278
5249.07				887.246
1992.65				741.68
1516.54				1219.16
2277.03				908.012
6346.17				1420.11
3839.75				734.536
2187.83				457.812
2424.51				443.966
1967.29				575.433
1621.92				791.264
2723.83				677.519
1134.47				509.293
2289.96				951.713
1385.22				594.835
1091.68				853.095
1201.59				1081.81
1489.55				513.753
1791.72				647.19
1929.27				488.835
1421.92				707.614
3802.84				682.525
2798.24				390.649
4262.11				466.692
1647.06				668.62
1594.03				677.026
1483.37				483.49
1037.25				630.793
3633.19				586.638
3673.01				630.586
2556.51				835.901
3270.04				565.739
1915.37				618.12
1715.44				544.856
3018.78				622.371
1700.04				924.443
2245.49				430.941
1640.72				485.156
1517.26				1127.53
949.348				800.261
1099.15				541.435
3172.36				666.586
2415.46				877.879
1485.3				767.788
1064.06				802.918
1430.43				726.276
1500.51				709.35
1048.65				695.755
1861.48				921.866
723.821				499.381
1344.66				688.624
941.508				864.205
1178.42				463.064
2819.17				1172.77
1173.77				746.883
2831.96				613.917
2549.59				476.495
3766.82				1144.48
3190.74				662.234
2213.82				631.093
2532.8				483.55
3826.85				375.385
3191.35				995.726
1716.6				695.805
1599.56				625.438
924.224				579.639
1486.94				518.847
732.306				510.012
1498.85				938.675
1026.08				1177.47
1650.02				628.363
1419.87				746.333
1714.31				865.504
1873.9				662.607
1603.42				632.256
810.078				791.64
917.383				617.782
1555.73				720.365
5073.97				406.94
2379.27				731.512
1636.5				685.37
1291.2				484.484
1153.4				585.946
3367.21				694.745
2495.09				742.881
1745.76				741.12
1111.89				558.4
1970.67				734.429
1553.19				925.131
1503.89				790.882
1346.5				722.837
1637.18				508.654
1926.06				630.662
4681.63				--
1486.01				--
1603.45				--
1553.05				--
2613.59				--
1357.47				--
2578.65				--
1478.12				--
2271.14				--
1881.27				--
2989.73				--
3748.12				--
1641.46				--
1540.61				--
905.506				--
1914.56				--
1237.66				--
1873.71				--
2193.01				--
1111.06				--
959.948				--
825.361				--
2414.76				--
1312.23				--
1588.24				--
1404.01				--
1711.11				--
1059.44				--
2176.61				--
1595.99				--
2958.34				--
1643.37				--
776.686				--
1583.72				--
1349.88				--
2982.89				--
931.828				--
2271.33				--
2728.5				--
2570.86				--
1463.87				--
2120.76				--
691.081				--
1893.13				--
1356.47				--
979.044				--
3748.01				--
1438.11				--
801.804				--
885.267				--
2040.78				--
1173.75				--
999.753				--
3414.98
5000.2
2094.86
1452.39
2648.75
1437.72
858.27
1037.6
1713.22
1487.77
2538.92
1419
1802.38
1053.46
641.127
1333.72
1047.25
1042.83
911.589
1919.22
1107.4
1546.18
1043.85
1710.54
1429.77
2495.69
891.456
991.511
1604.25
1612.36
1246.98
1319.89
1353.72
957.13
1878.6
1509.67
1051.31
3816.83
1822.55
677.682
3299.78
1273.39
1540.85
1374.07
1094.71
1278.28
1709.48
1788.54
1165.92
916.035
1278.9
3076.24
1703.3
554.766
1919.75
1403.23
936.066
905.926
891.753
1557.05
1422.66
1378.46
1277.22
1415.02
2070.32
1748.85
1833.36
1129.05
1348.39
1883.49
1854.67
996.466
1535.23
2461.33
2039.63
1827.08
3541.07
1248.51
1166.12
1438.06
1431.09
2189.2
1626.41
1126.17
2174.54
1292.9
1069.71
1248.07
1021.74
911.553
931.087
3572.8
3181.57
2022.17
884.346
1335.52
991.82
3370.76
1893.65
1436.05
2211.61
1590.13
1780.41
1039.92
1243.11
1201.08
1563.58
1894.34
1323.83
2108130
2501690
1954410
1535840
3474690
2891680
1589100
1784060
954303
1101870
1219310
2549330
1938860
1517570
1343930
1676490
2174890
2502490
1668450
1182820
1235920
964780
1968400
895559
1299.05
1202.53
3106.12
1429.29
1191.9
1516.39
1799.03
1380.47
2064.94
1198.96
856.443
2910.82
1238.27
961.834
1759.24
789.992
1803.32
2765.82
1139.44
886.339
1069.1
1311
1165.99
972.918
891.037
951.459
887.581
1180.54
1560.76
1396.73
2835.48
1410.55
2308.01
3138.55
1005.3
1542.25
952.366
1089.3
1877.41
968.781
1714.5
2585.56
