# Supplementary material for: Profilin and formin constitute a pacemaker system for robust actin filament growth
Source: eLife. 2019 Oct 24;8:e50963. doi: 10.7554/eLife.50963 (PMC6867828; doi:10.7554/eLife.50963)
Supplement: Figure 2—source data 1. [file elife-50963-fig2-data1.xlsx]

## Sheet: Sheet1
Figure 2C
APC1[µM]	wt beta gamma [mers/s]	sd[mers/s]	wt beta [mers/s]	sd [mers/s]			Figure 2F					Figure 2-figure supplemental 1C							Figure 2-figure supplemental 1D
1	8.86287	0.17926	7.72955	0.25037			APC1[µM]	microfluidic [mers/s]	sd [mers/s]
2	14.4421	0.34049					1	8.76752	0.96905										APC1[µM]	actin profilin2 complex [mers/s]	sd
2.5	--	--					1.25	--	--				Profilin 1 addition		beta-Thymosin addition				1	--	--
5	39.9497	1.82916	39.1594	0.24632			2.5	--	--			APC1[µM]	monmers/s	SD [mers/s]	monmers/s	SD [mers/s]			1.25	11.4005	1.52902
7.5	54.5748	2.21074	61.3254	2.08396			5	37.212	0.24901			1	8.86287	0.17926					2.5	24.022	1.19686
10	75.0474	0.52544	85.0506	3.6402			7.5	56.9313	0.99117			2	14.4421	0.34049					5	51.085	4.97491
12.5	--	--					10	--	--			2.5	--	--					7.5	--	--
15	116.771	5.2467					15	111.016	14.7864			5	39.9497	1.82916					10	77.0747	3.55043
20	--	--					25	--	--			7.5	54.5748	2.21074					15	120.731	26.2946
25	169.585	9.70943					30	--	--			10	75.0474	0.52544					25	167.163	21.22
30	--	--	209.879	10.5081			40	--	--			12.5	--	--					30	--	--
40	219.871	13.4465					50	--	--			15	116.771	5.2467					40	--	--
50	232.586	24.4307	229.559	14.0205			75	303.28	16.3653			20	--	--					50	229.94	7.7102
65	--	--					100	--	--			25	169.585	9.70943					75	251.511	32.5339
75	267.356	14.2561	290.456	9.80181			125	--	--			30	--	--					100	278.184	7.67901
80	--	--					150	361.904	42.9284			40	219.871	13.4465					125	306.562	11.231
90	--	--										50	232.586	24.4307					150	--	--
100	316.314	15.5794	336.374	29.2242								65	--	--					175	342.247	15.9832
125	327.179	17.0465	352.834	16.1823								75	267.356	14.2561	275.996	12.5038
150	349.255	15.2005										80	--	--
175	358.469	21.2834										90	--	--
200	367.533	20.3016										100	316.314	15.5794	297.034	10.9071
												125	327.179	17.0465	317.295	2.76422
												150			321.949	12.7285
												175			344.538	16.9297
												200			378.674	10.5983
