# Supplementary material for: Profilin and formin constitute a pacemaker system for robust actin filament growth
Source: eLife. 2019 Oct 24;8:e50963. doi: 10.7554/eLife.50963 (PMC6867828; doi:10.7554/eLife.50963)
Supplement: Figure 3—source data 1. [file elife-50963-fig3-data1.xlsx]

## Sheet: Sheet1
Figure 3C	affinity profilin mutants										Figure 3E											Figure 3-figure supplemental 1B																											Figure 3-figure supplemental 1C
	anisotropy [au]											tirf profilin mutants
nM	wt	sd	E82A	sd	R88K	sd	K125EE129K	sd			profilin-actin [uM]	velocity [monomers/s]	SD [mers/s]	velocity [monomers/s]	SD [mers/s]	velocity [monomers/s]	SD [mers/s]	velocity [monomers/s]	SD [mers/s]				K125EE129K	K125EE129K	K125EE129K	K125EE129K	K125EE129K	K125EE129K	E82A	E82A	E82A	E82A	E82A	E82A	R88K	R88K	R88K	R88K	R88K	R88K	wt	wt	wt	wt	wt	wt			profilin uM
30000	--	--	--	--	--	--	--	--				wt	wt	E82A	E82A	R88K	R88K	K125E_E129K	K125E_E129K			time s	1.5uM	2.2uM	2.9uM	3.6uM	4.3uM	5uM	1.5uM	2.2uM	2.9uM	3.6uM	4.3uM	5uM	1.5uM	2.2uM	2.9uM	3.6uM	4.3uM	5uM	1.5uM	2.2uM	2.9uM	3.6uM	4.3uM	5uM
20000	0.00784	0.00203	0	6.6736e-05	0	0.000983639	--	--			1	8.86287	0.17926	15.2448	0.80061	14.7066	0.4064	3.00645	0.58404			0.0001	6.08473	7.29723	5.43948	5.43948	5.43948	7.19205	5.74187	5.74187	5.74187	5.21915	5.56507	5.35106	8.94011	10.2768	10.2768	10.2768	8.4469	7.96079	5.78785	5.78785	5.78785	5.78785	5.78785	10.1068			1.5
18000	--	--	--	--	--	--	--	--			2	14.4421	0.34049	38.7959	2.05432	45.1985	1.30541	--	--			0.0002	6.07638	7.28263	5.42884	5.42884	5.42884	7.17859	5.7756	5.7756	5.7756	5.20703	5.57525	5.37438	8.93346	10.2781	10.2781	10.2781	8.45362	7.95437	5.77213	5.77213	5.77213	5.77213	5.77213	10.0802			2.2
12000	0	0.00129	0.03011	0.000231999	0.02239	0.00124	--	--			2.5	--	--	66.7666	1.48177	69.6008	1.47243	--	--			0.0003	6.05395	7.23866	5.43263	5.43263	5.43263	7.20009	5.78248	5.78248	5.78248	5.22016	5.58127	5.37052	8.9155	10.2608	10.2608	10.2608	8.44248	7.96141	5.75525	5.75525	5.75525	5.75525	5.75525	10.1087			2.9
10800	--	--	--	--	--	--	--	--			5	39.9497	1.82916	94.4079	4.32279	104.375	3.09035	9.16283	1.77045			0.0004	6.0622	7.2344	5.43545	5.43545	5.43545	7.20728	5.76979	5.76979	5.76979	5.21758	5.56162	5.35889	8.90198	10.2652	10.2652	10.2652	8.43833	7.96983	5.78558	5.78558	5.78558	5.78558	5.78558	10.1232			3.6
7200	0.00463	0.00108	0.04781	0.000422407	0.05709	0.0015	--	--			7.5	54.5748	2.21074	112.255	9.20126	134.019	4.30391	--	--			0.0005	6.08967	7.23645	5.41393	5.41393	5.41393	7.20948	5.79303	5.79303	5.79303	5.20127	5.57425	5.35984	8.89969	10.2687	10.2687	10.2687	8.43286	7.96613	5.78972	5.78972	5.78972	5.78972	5.78972	10.1252			4.3
6480	--	--	--	--	--	--	0.00444	0.00177			10	75.0474	0.52544	158.431	4.92063	163.794	6.85871	12.4789	2.16716			0.0006	6.09602	7.22187	5.42027	5.42027	5.42027	7.20984	5.79701	5.79701	5.79701	5.23009	5.57855	5.37854	8.91156	10.2705	10.2705	10.2705	8.44892	7.97549	5.77663	5.77663	5.77663	5.77663	5.77663	10.0895			5
4320	0.0165	0.000247487	0.06281	0.00111	0.13538	0.000315931	--	--			12.5	--	--	--	--	--	--	--	--			0.0007	6.08369	7.23827	5.45245	5.45245	5.45245	7.19683	5.75808	5.75808	5.75808	5.22001	5.57335	5.38535	8.88986	10.2551	10.2551	10.2551	8.45285	7.98943	5.78032	5.78032	5.78032	5.78032	5.78032	10.0943
3888	--	--	--	--	--	--	0.00744	0.00224			15	116.771	5.2467	--	--	--	--	--	--			0.0008	6.08197	7.24087	5.45319	5.45319	5.45319	7.20223	5.75324	5.75324	5.75324	5.21614	5.57816	5.39446	8.87719	10.2385	10.2385	10.2385	8.44148	7.99277	5.77291	5.77291	5.77291	5.77291	5.77291	10.0871
2592	0.05248	4.24264e-05	0.09243	0.00126	0.18868	0.00037258	--	--			20	--	--	--	--	--	--	22.0979	4.41181			0.0009	6.1156	7.23458	5.43485	5.43485	5.43485	7.21458	5.75231	5.75231	5.75231	5.19388	5.58133	5.38642	8.85965	10.254	10.254	10.254	8.46331	7.97754	5.79194	5.79194	5.79194	5.79194	5.79194	10.1026
2332.8	--	--	--	--	--	--	0.00384	0.000879113			25	169.585	9.70943	276.979	20.2048	322.738	9.45298	--	--			0.001	6.10637	7.25343	5.44387	5.44387	5.44387	7.21579	5.7429	5.7429	5.7429	5.20096	5.58608	5.38242	8.86523	10.246	10.246	10.246	8.48503	7.96259	5.77439	5.77439	5.77439	5.77439	5.77439	10.1461
1555.2	0.09119	0.000947593	0.14184	0.000957893	0.27277	0.000588761	--	--			30	--	--	--	--	--	--	26.0692	3.9326			0.0011	6.10537	7.24817	5.44356	5.44356	5.44356	7.23194	5.77099	5.77099	5.77099	5.20898	5.59644	5.38949	8.86332	10.2459	10.2459	10.2459	8.50339	7.97137	5.77771	5.77771	5.77771	5.77771	5.77771	10.1329
1399.68	--	--	--	--	--	--	0	0.00153			40	219.871	13.4465	--	--	--	--	31.0197	3.50017			0.0012	6.1157	7.21763	5.44185	5.44185	5.44185	7.22668	5.80879	5.80879	5.80879	5.2018	5.59803	5.35108	8.86045	10.2343	10.2343	10.2343	8.49639	7.94503	5.76383	5.76383	5.76383	5.76383	5.76383	10.1175
933.12	0.16386	0.000834386	0.21497	0.00123	0.37534	0.00118	--	--			50	232.586	24.4307	381.916	20.047	402.584	10.3936	--	--			0.0013	6.09015	7.22337	5.4442	5.4442	5.4442	7.24746	5.7798	5.7798	5.7798	5.19774	5.57491	5.32776	8.86024	10.2228	10.2228	10.2228	8.46757	7.92996	5.77577	5.77577	5.77577	5.77577	5.77577	10.1056
839.808	--	--	--	--	--	--	0.0192	0.000544985			65	--	--	--	--	--	--	44.2368	8.69546			0.0014	6.07719	7.21624	5.4578	5.4578	5.4578	7.24628	5.7641	5.7641	5.7641	5.19022	5.56922	5.34698	8.86295	10.2068	10.2068	10.2068	8.4557	7.91049	5.75494	5.75494	5.75494	5.75494	5.75494	10.0657
559.872	0.23937	0.00322	0.31219	0.00176	0.51723	0.00031164	--	--			75	267.356	14.2561	452.225	5.47355	506.458	17.4754	--	--			0.0015	6.06102	7.20446	5.44718	5.44718	5.44718	7.23535	5.77672	5.77672	5.77672	5.18151	5.57152	5.34348	8.85886	10.1943	10.1943	10.1943	8.45871	7.90548	5.7617	5.7617	5.7617	5.7617	5.7617	10.0776
503.885	--	--	--	--	--	--	0.02987	0.002			80	--	--	--	--	--	--	--	--			0.0016	6.04096	7.24095	5.42808	5.42808	5.42808	7.21377	5.74349	5.74349	5.74349	5.18698	5.56852	5.3502	8.86029	10.2031	10.2031	10.2031	8.48058	7.89536	5.77725	5.77725	5.77725	5.77725	5.77725	10.0776
335.923	0.38186	0.00424	0.43867	0.00187	0.62348	0.00166	--	--			90	--	--	--	--	--	--	47.8805	10.5089			0.0017	6.06818	7.22651	5.43216	5.43216	5.43216	7.21146	5.74209	5.74209	5.74209	5.19117	5.56581	5.35391	8.85164	10.1888	10.1888	10.1888	8.48759	7.89302	5.78474	5.78474	5.78474	5.78474	5.78474	10.0766
302.331	--	--	--	--	--	--	0.05255	0.00142			100	316.314	15.5794	480.005	5.78288	578.147	39.8882	--	--			0.0018	6.04371	7.22454	5.42984	5.42984	5.42984	7.21831	5.74969	5.74969	5.74969	5.19797	5.55626	5.35568	8.83642	10.1951	10.1951	10.1951	8.4625	7.89955	5.77535	5.77535	5.77535	5.77535	5.77535	10.0941
201.554	0.56329	0.00873	0.59599	0.00159	0.75009	0.00176	--	--			125	327.179	17.0465	495.321	15.255	602.587	42.5994	46.7414	6.94473			0.0019	6.05881	7.22189	5.43975	5.43975	5.43975	7.21106	5.74881	5.74881	5.74881	5.1744	5.56015	5.33948	8.85763	10.1953	10.1953	10.1953	8.453	7.9011	5.7739	5.7739	5.7739	5.7739	5.7739	10.0945
181.399	--	--	--	--	--	--	0.08146	0.00102			150	349.255	15.2005	505.2	20.2154	612.254	45.2101	--	--			0.002	6.05584	7.22656	5.43611	5.43611	5.43611	7.20394	5.78345	5.78345	5.78345	5.18184	5.57285	5.3357	8.84809	10.1762	10.1762	10.1762	8.46956	7.91083	5.74974	5.74974	5.74974	5.74974	5.74974	10.1049
120.932	0.74163	0.0091	0.75492	0.00244	0.85467	0.00148	--	--			175	358.469	21.2834	--	--	--	--	--	--			0.0021	6.04882	7.21505	5.43597	5.43597	5.43597	7.19234	5.75689	5.75689	5.75689	5.17146	5.57765	5.31924	8.82564	10.1791	10.1791	10.1791	8.47135	7.88075	5.75169	5.75169	5.75169	5.75169	5.75169	10.1066
108.839	--	--	--	--	--	--	0.12681	0.0018			200	367.533	20.3016	--	--	--	--	--	--			0.0022	6.01095	7.21402	5.44569	5.44569	5.44569	7.2047	5.75959	5.75959	5.75959	5.17535	5.55959	5.31631	8.8135	10.1864	10.1864	10.1864	8.46391	7.88288	5.76668	5.76668	5.76668	5.76668	5.76668	10.1205
72.5594	0.86476	0.0034	0.85361	0.00183	0.90359	0.00159	--	--														0.0023	6.02824	7.21084	5.43944	5.43944	5.43944	7.2042	5.75439	5.75439	5.75439	5.17291	5.55956	5.30031	8.81027	10.1778	10.1778	10.1778	8.43972	7.89765	5.76837	5.76837	5.76837	5.76837	5.76837	10.1136
65.3035	--	--	--	--	--	--	0.18596	0.00145														0.0024	6.04049	7.20761	5.4046	5.4046	5.4046	7.21821	5.76841	5.76841	5.76841	5.17308	5.55659	5.31333	8.82404	10.1551	10.1551	10.1551	8.43922	7.89067	5.75641	5.75641	5.75641	5.75641	5.75641	10.097
43.5357	0.9601	0.00359	0.90462	0.00756	1	0.01128	--	--														0.0025	6.04431	7.209	5.41872	5.41872	5.41872	7.21327	5.77002	5.77002	5.77002	5.17332	5.5498	5.31454	8.83492	10.1595	10.1595	10.1595	8.46839	7.89742	5.75378	5.75378	5.75378	5.75378	5.75378	10.1009
39.1821	--	--	--	--	--	--	0.45771	0.00014905														0.0026	6.06005	7.21455	5.4285	5.4285	5.4285	7.20196	5.71741	5.71741	5.71741	5.16637	5.54665	5.31456	8.82482	10.1615	10.1615	10.1615	8.4729	7.89336	5.76697	5.76697	5.76697	5.76697	5.76697	10.1171
26.1214	1	0.00181	1	0.00283	0.95866	0.000379215	--	--														0.0027	6.0347	7.21192	5.41931	5.41931	5.41931	7.20942	5.73861	5.73861	5.73861	5.175	5.53745	5.32105	8.83825	10.1789	10.1789	10.1789	8.45644	7.90315	5.77265	5.77265	5.77265	5.77265	5.77265	10.1172
23.5093							0.60384	0.01005														0.0028	6.02647	7.20906	5.41923	5.41923	5.41923	7.20414	5.71864	5.71864	5.71864	5.17854	5.52838	5.32667	8.84467	10.1762	10.1762	10.1762	8.45197	7.9105	5.75767	5.75767	5.75767	5.75767	5.75767	10.0785
14.1055							0.81416	0.00287														0.0029	6.03576	7.19944	5.40815	5.40815	5.40815	7.18256	5.72554	5.72554	5.72554	5.17901	5.53487	5.34719	8.81504	10.1718	10.1718	10.1718	8.44142	7.91846	5.76671	5.76671	5.76671	5.76671	5.76671	10.0896
8.46333							--	--														0.003	6.05832	7.21224	5.41899	5.41899	5.41899	7.17346	5.74325	5.74325	5.74325	5.16525	5.54704	5.35609	8.82156	10.1786	10.1786	10.1786	8.45355	7.94157	5.75275	5.75275	5.75275	5.75275	5.75275	10.078
5.078							0.94469	0.00613														0.0031	6.04842	7.2418	5.43288	5.43288	5.43288	7.17833	5.77164	5.77164	5.77164	5.15972	5.53745	5.30367	8.83569	10.1746	10.1746	10.1746	8.43952	7.91328	5.75852	5.75852	5.75852	5.75852	5.75852	10.0799
3.0468							0.95249	0.000436712														0.0032	6.055	7.2305	5.42532	5.42532	5.42532	7.17637	5.75506	5.75506	5.75506	5.16351	5.53229	5.31644	8.82869	10.155	10.155	10.155	8.41918	7.90155	5.77101	5.77101	5.77101	5.77101	5.77101	10.0565
1.82808							--	--														0.0033	6.05933	7.19702	5.4218	5.4218	5.4218	7.16858	5.75119	5.75119	5.75119	5.16505	5.53184	5.31041	8.80956	10.1519	10.1519	10.1519	8.41756	7.89953	5.78481	5.78481	5.78481	5.78481	5.78481	10.0441
1.09685							--	--														0.0034	6.03725	7.18124	5.41609	5.41609	5.41609	7.16283	5.72778	5.72778	5.72778	5.15238	5.51921	5.28642	8.82339	10.1829	10.1829	10.1829	8.43265	7.91941	5.77244	5.77244	5.77244	5.77244	5.77244	10.0264
0.65811							--	--														0.0035	6.05664	7.19573	5.41148	5.41148	5.41148	7.16171	5.71487	5.71487	5.71487	5.16596	5.5141	5.27101	8.83268	10.172	10.172	10.172	8.41153	7.91708	5.74798	5.74798	5.74798	5.74798	5.74798	10.0146
0.39487							--	--														0.0036	6.05193	7.18616	5.40727	5.40727	5.40727	7.15098	5.76003	5.76003	5.76003	5.15585	5.51095	5.28993	8.83461	10.188	10.188	10.188	8.40419	7.90708	5.74642	5.74642	5.74642	5.74642	5.74642	10.0124
0.23692							0.92765	0.00134														0.0037	6.03478	7.1652	5.40047	5.40047	5.40047	7.13763	5.70929	5.70929	5.70929	5.12891	5.50142	5.29552	8.83131	10.1805	10.1805	10.1805	8.42683	7.88833	5.74134	5.74134	5.74134	5.74134	5.74134	9.99579
0.14215							0.92957	0.00106														0.0038	6.04304	7.17617	5.38801	5.38801	5.38801	7.13394	5.71499	5.71499	5.71499	5.1325	5.50823	5.29285	8.82213	10.1363	10.1363	10.1363	8.38629	7.89857	5.77883	5.77883	5.77883	5.77883	5.77883	9.99121
0.08529							0.92633	0.00162														0.0039	6.0393	7.18692	5.37715	5.37715	5.37715	7.15352	5.71143	5.71143	5.71143	5.13316	5.5124	5.29081	8.81705	10.137	10.137	10.137	8.37401	7.88432	5.75282	5.75282	5.75282	5.75282	5.75282	10.0121
																						0.004	6.06221	7.19095	5.38984	5.38984	5.38984	7.14797	5.77157	5.77157	5.77157	5.13675	5.5133	5.26475	8.82814	10.1506	10.1506	10.1506	8.38462	7.87746	5.73613	5.73613	5.73613	5.73613	5.73613	10.0202
																						0.0041	6.0498	7.16525	5.38986	5.38986	5.38986	7.13069	5.76141	5.76141	5.76141	5.12354	5.52425	5.26434	8.81378	10.1425	10.1425	10.1425	8.38477	7.86654	5.75329	5.75329	5.75329	5.75329	5.75329	10.0112
																						0.0042	6.0193	7.19654	5.39295	5.39295	5.39295	7.12101	5.75763	5.75763	5.75763	5.12045	5.51004	5.31229	8.81778	10.133	10.133	10.133	8.39028	7.89121	5.77458	5.77458	5.77458	5.77458	5.77458	9.98589
																						0.0043	6.01279	7.1709	5.39943	5.39943	5.39943	7.12803	5.75664	5.75664	5.75664	5.12836	5.49448	5.31207	8.82577	10.1477	10.1477	10.1477	8.40977	7.86595	5.74644	5.74644	5.74644	5.74644	5.74644	9.9871
																						0.0044	6.0148	7.16571	5.39508	5.39508	5.39508	7.11444	5.81038	5.81038	5.81038	5.1237	5.4945	5.29483	8.81276	10.1463	10.1463	10.1463	8.38756	7.8784	5.73278	5.73278	5.73278	5.73278	5.73278	9.97596
																						0.0045	6.02482	7.16479	5.38128	5.38128	5.38128	7.0899	5.78956	5.78956	5.78956	5.12009	5.49762	5.29134	8.82555	10.1395	10.1395	10.1395	8.3975	7.87155	5.73783	5.73783	5.73783	5.73783	5.73783	9.95203
																						0.0046	6.04249	7.17489	5.38363	5.38363	5.38363	7.11695	5.74229	5.74229	5.74229	5.10279	5.49762	5.28886	8.80584	10.1284	10.1284	10.1284	8.40485	7.86718	5.7411	5.7411	5.7411	5.7411	5.7411	9.96599
																						0.0047	6.03577	7.15916	5.36749	5.36749	5.36749	7.10862	5.74414	5.74414	5.74414	5.13644	5.4917	5.26806	8.79494	10.1356	10.1356	10.1356	8.39486	7.84991	5.74694	5.74694	5.74694	5.74694	5.74694	9.97634
																						0.0048	6.05068	7.17414	5.38121	5.38121	5.38121	7.12048	5.72638	5.72638	5.72638	5.13518	5.49304	5.26618	8.79964	10.1514	10.1514	10.1514	8.40958	7.85683	5.73661	5.73661	5.73661	5.73661	5.73661	9.97057
																						0.0049	6.03933	7.17389	5.38161	5.38161	5.38161	7.12836	5.71892	5.71892	5.71892	5.12367	5.4951	5.28761	8.81531	10.1536	10.1536	10.1536	8.39419	7.84798	5.7416	5.7416	5.7416	5.7416	5.7416	9.98565
																						0.005	6.03012	7.17716	5.3752	5.3752	5.3752	7.10267	5.76512	5.76512	5.76512	5.12158	5.49531	5.26113	8.8504	10.1538	10.1538	10.1538	8.3749	7.83482	5.74466	5.74466	5.74466	5.74466	5.74466	9.9945
																						0.0051	6.03533	7.16876	5.36335	5.36335	5.36335	7.11264	5.75278	5.75278	5.75278	5.12311	5.50329	5.25862	8.84247	10.1427	10.1427	10.1427	8.3972	7.85968	5.7382	5.7382	5.7382	5.7382	5.7382	9.95994
																						0.0052	6.06278	7.1909	5.37304	5.37304	5.37304	7.10203	5.69435	5.69435	5.69435	5.12374	5.50192	5.25716	8.83383	10.1321	10.1321	10.1321	8.39082	7.85149	5.72451	5.72451	5.72451	5.72451	5.72451	9.9541
																						0.0053	6.06837	7.16486	5.36251	5.36251	5.36251	7.10718	5.70017	5.70017	5.70017	5.11666	5.48492	5.25748	8.82081	10.1238	10.1238	10.1238	8.39426	7.84655	5.7208	5.7208	5.7208	5.7208	5.7208	9.94888
																						0.0054	6.05028	7.15413	5.36228	5.36228	5.36228	7.10882	5.69058	5.69058	5.69058	5.10456	5.47487	5.28903	8.82577	10.1355	10.1355	10.1355	8.41778	7.86073	5.72537	5.72537	5.72537	5.72537	5.72537	9.96544
																						0.0055	6.03723	7.15442	5.35341	5.35341	5.35341	7.10024	5.67397	5.67397	5.67397	5.09384	5.47646	5.26169	8.8	10.1355	10.1355	10.1355	8.39361	7.85874	5.72661	5.72661	5.72661	5.72661	5.72661	9.95742
																						0.0056	6.06257	7.14875	5.3529	5.3529	5.3529	7.11662	5.69549	5.69549	5.69549	5.10546	5.48164	5.27441	8.79371	10.128	10.128	10.128	8.36843	7.84043	5.7305	5.7305	5.7305	5.7305	5.7305	9.94903
																						0.0057	6.04028	7.14564	5.36767	5.36767	5.36767	7.1126	5.73668	5.73668	5.73668	5.11413	5.47918	5.26876	8.7962	10.1216	10.1216	10.1216	8.34172	7.84621	5.72923	5.72923	5.72923	5.72923	5.72923	9.95026
																						0.0058	6.03714	7.15937	5.37121	5.37121	5.37121	7.11036	5.72668	5.72668	5.72668	5.11637	5.48452	5.28712	8.80944	10.1197	10.1197	10.1197	8.35394	7.84332	5.73569	5.73569	5.73569	5.73569	5.73569	9.93111
																						0.0059	6.03817	7.15505	5.36581	5.36581	5.36581	7.1219	5.74248	5.74248	5.74248	5.1251	5.48587	5.27132	8.80955	10.133	10.133	10.133	8.37613	7.88143	5.74916	5.74916	5.74916	5.74916	5.74916	9.92692
																						0.006	6.03017	7.14693	5.36473	5.36473	5.36473	7.11546	5.70586	5.70586	5.70586	5.10755	5.47547	5.24619	8.80927	10.1247	10.1247	10.1247	8.38315	7.86676	5.76268	5.76268	5.76268	5.76268	5.76268	9.95823
																						0.0061	6.0472	7.14371	5.35724	5.35724	5.35724	7.09787	5.68885	5.68885	5.68885	5.08361	5.46983	5.26381	8.7984	10.0996	10.0996	10.0996	8.39255	7.85663	5.74995	5.74995	5.74995	5.74995	5.74995	9.96622
																						0.0062	6.03286	7.09514	5.3463	5.3463	5.3463	7.09764	5.7522	5.7522	5.7522	5.08678	5.4582	5.26255	8.7935	10.1057	10.1057	10.1057	8.38365	7.8447	5.75374	5.75374	5.75374	5.75374	5.75374	9.95265
																						0.0063	6.03721	7.1428	5.35575	5.35575	5.35575	7.1002	5.75786	5.75786	5.75786	5.08332	5.47531	5.24572	8.79136	10.1112	10.1112	10.1112	8.37639	7.84415	5.74504	5.74504	5.74504	5.74504	5.74504	9.9649
																						0.0064	6.04273	7.14975	5.35009	5.35009	5.35009	7.10557	5.74633	5.74633	5.74633	5.0897	5.46224	5.25835	8.78435	10.1012	10.1012	10.1012	8.37586	7.84632	5.73404	5.73404	5.73404	5.73404	5.73404	9.9185
																						0.0065	6.03957	7.14367	5.3465	5.3465	5.3465	7.09771	5.71679	5.71679	5.71679	5.10842	5.47443	5.23945	8.78926	10.1094	10.1094	10.1094	8.35345	7.83373	5.74576	5.74576	5.74576	5.74576	5.74576	9.92665
																						0.0066	6.00149	7.16094	5.34338	5.34338	5.34338	7.10147	5.72482	5.72482	5.72482	5.09922	5.47161	5.24608	8.77809	10.1155	10.1155	10.1155	8.3501	7.84966	5.7228	5.7228	5.7228	5.7228	5.7228	9.92748
																						0.0067	6.02711	7.15773	5.35292	5.35292	5.35292	7.08734	5.73847	5.73847	5.73847	5.0992	5.47472	5.24549	8.79392	10.1155	10.1155	10.1155	8.33524	7.83283	5.71311	5.71311	5.71311	5.71311	5.71311	9.91342
																						0.0068	6.01284	7.13689	5.35097	5.35097	5.35097	7.07857	5.72426	5.72426	5.72426	5.09859	5.4733	5.23729	8.79323	10.1089	10.1089	10.1089	8.34874	7.83373	5.7168	5.7168	5.7168	5.7168	5.7168	9.96887
																						0.0069	6.02414	7.12125	5.34903	5.34903	5.34903	7.06786	5.73911	5.73911	5.73911	5.09846	5.46466	5.20359	8.7848	10.1009	10.1009	10.1009	8.36089	7.83385	5.72412	5.72412	5.72412	5.72412	5.72412	9.9429
																						0.007	6.03822	7.12755	5.34836	5.34836	5.34836	7.09809	5.70042	5.70042	5.70042	5.08621	5.46082	5.21272	8.79369	10.1239	10.1239	10.1239	8.35261	7.86122	5.7362	5.7362	5.7362	5.7362	5.7362	9.92105
																						0.0071	6.02299	7.11815	5.35146	5.35146	5.35146	7.09797	5.70713	5.70713	5.70713	5.07473	5.45723	5.23127	8.79225	10.0971	10.0971	10.0971	8.36926	7.86191	5.75071	5.75071	5.75071	5.75071	5.75071	9.90552
																						0.0072	6.01357	7.11922	5.34495	5.34495	5.34495	7.09266	5.71354	5.71354	5.71354	5.06865	5.45869	5.25605	8.79805	10.109	10.109	10.109	8.35501	7.84936	5.73772	5.73772	5.73772	5.73772	5.73772	9.87475
																						0.0073	5.99721	7.12467	5.35573	5.35573	5.35573	7.09883	5.69602	5.69602	5.69602	5.08292	5.46101	5.26442	8.80599	10.1082	10.1082	10.1082	8.33235	7.82989	5.73385	5.73385	5.73385	5.73385	5.73385	9.87637
																						0.0074	6.01738	7.11337	5.34654	5.34654	5.34654	7.11395	5.74723	5.74723	5.74723	5.06446	5.44833	5.23712	8.79984	10.0978	10.0978	10.0978	8.3442	7.83152	5.72194	5.72194	5.72194	5.72194	5.72194	9.9005
																						0.0075	5.98393	7.13347	5.34596	5.34596	5.34596	7.10193	5.72466	5.72466	5.72466	5.06214	5.4395	5.23566	8.78863	10.095	10.095	10.095	8.33864	7.82998	5.71283	5.71283	5.71283	5.71283	5.71283	9.91266
																						0.0076	5.9835	7.13126	5.33962	5.33962	5.33962	7.07685	5.71381	5.71381	5.71381	5.07073	5.45056	5.25066	8.78413	10.0856	10.0856	10.0856	8.35305	7.83297	5.7048	5.7048	5.7048	5.7048	5.7048	9.91125
																						0.0077	5.97044	7.11807	5.35376	5.35376	5.35376	7.06366	5.72141	5.72141	5.72141	5.07509	5.44953	5.23079	8.77743	10.0844	10.0844	10.0844	8.38158	7.83602	5.71072	5.71072	5.71072	5.71072	5.71072	9.9148
																						0.0078	5.98447	7.12421	5.34458	5.34458	5.34458	7.08878	5.73616	5.73616	5.73616	5.07229	5.44813	5.22901	8.77267	10.0869	10.0869	10.0869	8.40924	7.83611	5.71918	5.71918	5.71918	5.71918	5.71918	9.9222
																						0.0079	6.00343	7.11144	5.34666	5.34666	5.34666	7.08461	5.70277	5.70277	5.70277	5.07458	5.4436	5.2283	8.77752	10.0937	10.0937	10.0937	8.35417	7.82787	5.70354	5.70354	5.70354	5.70354	5.70354	9.92589
																						0.008	6.01444	7.12588	5.32325	5.32325	5.32325	7.06425	5.65315	5.65315	5.65315	5.09479	5.44457	5.2541	8.76458	10.0683	10.0683	10.0683	8.36406	7.82075	5.69891	5.69891	5.69891	5.69891	5.69891	9.91489
																						0.0081	6.01321	7.14133	5.33408	5.33408	5.33408	7.06756	5.66979	5.66979	5.66979	5.07122	5.45182	5.25414	8.76456	10.092	10.092	10.092	8.35856	7.83173	5.7037	5.7037	5.7037	5.7037	5.7037	9.89702
																						0.0082	6.01524	7.13658	5.34309	5.34309	5.34309	7.08201	5.66811	5.66811	5.66811	5.06977	5.44006	5.26149	8.77709	10.0981	10.0981	10.0981	8.31996	7.83088	5.69529	5.69529	5.69529	5.69529	5.69529	9.88081
																						0.0083	6.01319	7.1123	5.32864	5.32864	5.32864	7.0731	5.68149	5.68149	5.68149	5.08142	5.43261	5.22687	8.78625	10.08	10.08	10.08	8.34942	7.80703	5.71928	5.71928	5.71928	5.71928	5.71928	9.88236
																						0.0084	6.003	7.10518	5.3287	5.3287	5.3287	7.08147	5.65241	5.65241	5.65241	5.07706	5.44507	5.22023	8.79015	10.0775	10.0775	10.0775	8.33477	7.81205	5.72886	5.72886	5.72886	5.72886	5.72886	9.85934
																						0.0085	5.99788	7.09898	5.3309	5.3309	5.3309	7.07176	5.66902	5.66902	5.66902	5.07377	5.43356	5.22541	8.78101	10.0768	10.0768	10.0768	8.31627	7.79183	5.71644	5.71644	5.71644	5.71644	5.71644	9.84999
																						0.0086	6.00327	7.10476	5.32354	5.32354	5.32354	7.0655	5.69981	5.69981	5.69981	5.06903	5.43253	5.2247	8.7904	10.0767	10.0767	10.0767	8.33059	7.80675	5.69495	5.69495	5.69495	5.69495	5.69495	9.86827
																						0.0087	6.00877	7.10852	5.3367	5.3367	5.3367	7.05672	5.71868	5.71868	5.71868	5.05062	5.44209	5.21296	8.77783	10.0816	10.0816	10.0816	8.34388	7.81232	5.69976	5.69976	5.69976	5.69976	5.69976	9.8728
																						0.0088	6.03614	7.11156	5.33057	5.33057	5.33057	7.04588	5.74485	5.74485	5.74485	5.06538	5.44008	5.20157	8.78076	10.0769	10.0769	10.0769	8.36084	7.80051	5.74425	5.74425	5.74425	5.74425	5.74425	9.8823
																						0.0089	6.01849	7.0792	5.32895	5.32895	5.32895	7.04935	5.72636	5.72636	5.72636	5.08269	5.45416	5.21432	8.76607	10.0865	10.0865	10.0865	8.34241	7.80024	5.71507	5.71507	5.71507	5.71507	5.71507	9.90932
																						0.009	5.9992	7.09131	5.29899	5.29899	5.29899	7.07871	5.6991	5.6991	5.6991	5.06704	5.44186	5.21763	8.75142	10.0623	10.0623	10.0623	8.32168	7.80282	5.69377	5.69377	5.69377	5.69377	5.69377	9.8877
																						0.0091	6.00905	7.11361	5.30067	5.30067	5.30067	7.07511	5.67854	5.67854	5.67854	5.05058	5.4397	5.24144	8.74627	10.0793	10.0793	10.0793	8.36976	7.81075	5.72036	5.72036	5.72036	5.72036	5.72036	9.88047
																						0.0092	5.98371	7.11024	5.30795	5.30795	5.30795	7.06429	5.68701	5.68701	5.68701	5.05056	5.43418	5.25724	8.78113	10.0759	10.0759	10.0759	8.37764	7.80509	5.70223	5.70223	5.70223	5.70223	5.70223	9.88364
																						0.0093	5.97175	7.11972	5.31242	5.31242	5.31242	7.0638	5.70364	5.70364	5.70364	5.05853	5.43334	5.21808	8.76478	10.0623	10.0623	10.0623	8.31497	7.81549	5.6761	5.6761	5.6761	5.6761	5.6761	9.85537
																						0.0094	6.00379	7.09711	5.32785	5.32785	5.32785	7.07197	5.67363	5.67363	5.67363	5.05083	5.41866	5.21698	8.74969	10.0625	10.0625	10.0625	8.3258	7.8097	5.71256	5.71256	5.71256	5.71256	5.71256	9.85479
																						0.0095	6.00564	7.08472	5.31682	5.31682	5.31682	7.05191	5.68092	5.68092	5.68092	5.05685	5.42568	5.2282	8.72726	10.071	10.071	10.071	8.33196	7.79834	5.69857	5.69857	5.69857	5.69857	5.69857	9.8754
																						0.0096	5.97981	7.09695	5.30876	5.30876	5.30876	7.04632	5.68995	5.68995	5.68995	5.05194	5.43015	5.1949	8.75259	10.0524	10.0524	10.0524	8.3187	7.78456	5.6855	5.6855	5.6855	5.6855	5.6855	9.85544
																						0.0097	5.97032	7.08753	5.31734	5.31734	5.31734	7.06577	5.6797	5.6797	5.6797	5.03992	5.42412	5.15567	8.74337	10.0487	10.0487	10.0487	8.30153	7.78816	5.68576	5.68576	5.68576	5.68576	5.68576	9.84465
																						0.0098	5.97379	7.0939	5.31857	5.31857	5.31857	7.06479	5.71695	5.71695	5.71695	5.0452	5.42054	5.16957	8.74906	10.0585	10.0585	10.0585	8.33292	7.8131	5.68487	5.68487	5.68487	5.68487	5.68487	9.86141
																						0.0099	6.00187	7.08453	5.29828	5.29828	5.29828	7.06727	5.71175	5.71175	5.71175	5.03296	5.43115	5.20339	8.75781	10.0683	10.0683	10.0683	8.32375	7.82121	5.69871	5.69871	5.69871	5.69871	5.69871	9.89434
																						0.01	6.00694	7.10385	5.2975	5.2975	5.2975	7.05804	5.70333	5.70333	5.70333	5.05412	5.4287	5.19737	8.74142	10.058	10.058	10.058	8.35793	7.80714	5.70309	5.70309	5.70309	5.70309	5.70309	9.89063
																						0.0101	6.01732	7.0923	5.30138	5.30138	5.30138	7.06691	5.70066	5.70066	5.70066	5.07468	5.43047	5.21386	8.75424	10.0572	10.0572	10.0572	8.34074	7.79074	5.71234	5.71234	5.71234	5.71234	5.71234	9.87834
																						0.0102	5.98588	7.09275	5.3013	5.3013	5.3013	7.04875	5.67062	5.67062	5.67062	5.06478	5.42414	5.22283	8.74888	10.0672	10.0672	10.0672	8.3454	7.7988	5.72205	5.72205	5.72205	5.72205	5.72205	9.88819
																						0.0103	6.00427	7.10318	5.32528	5.32528	5.32528	7.0452	5.68901	5.68901	5.68901	5.0486	5.42924	5.22634	8.76028	10.0693	10.0693	10.0693	8.32723	7.80079	5.70386	5.70386	5.70386	5.70386	5.70386	9.87269
																						0.0104	5.99038	7.09978	5.32729	5.32729	5.32729	7.07375	5.71606	5.71606	5.71606	5.03653	5.42918	5.20568	8.74638	10.0373	10.0373	10.0373	8.33558	7.79718	5.69604	5.69604	5.69604	5.69604	5.69604	9.88873
																						0.0105	5.98545	7.08654	5.32315	5.32315	5.32315	7.0595	5.71432	5.71432	5.71432	5.04475	5.43029	5.19361	8.74554	10.0413	10.0413	10.0413	8.33219	7.79449	5.7095	5.7095	5.7095	5.7095	5.7095	9.86316
																						0.0106	5.99399	7.08994	5.31773	5.31773	5.31773	7.05553	5.68187	5.68187	5.68187	5.06554	5.41787	5.20406	8.74786	10.0535	10.0535	10.0535	8.32619	7.80956	5.66771	5.66771	5.66771	5.66771	5.66771	9.85122
																						0.0107	5.9943	7.08749	5.30663	5.30663	5.30663	7.05599	5.6749	5.6749	5.6749	5.05238	5.41365	5.212	8.75966	10.0312	10.0312	10.0312	8.34467	7.79332	5.69773	5.69773	5.69773	5.69773	5.69773	9.8257
																						0.0108	5.98688	7.07802	5.30326	5.30326	5.30326	7.06226	5.70325	5.70325	5.70325	5.06131	5.40818	5.21792	8.75345	10.0304	10.0304	10.0304	8.33498	7.7903	5.70728	5.70728	5.70728	5.70728	5.70728	9.82958
																						0.0109	5.98141	7.08177	5.3036	5.3036	5.3036	7.05949	5.68276	5.68276	5.68276	5.04618	5.43374	5.24519	8.76156	10.0544	10.0544	10.0544	8.30358	7.79327	5.69491	5.69491	5.69491	5.69491	5.69491	9.8551
																						0.011	5.98068	7.10815	5.31783	5.31783	5.31783	7.05863	5.69253	5.69253	5.69253	5.05458	5.42937	5.23222	8.75884	10.0487	10.0487	10.0487	8.30839	7.77936	5.70194	5.70194	5.70194	5.70194	5.70194	9.86513
																						0.0111	5.96383	7.10209	5.32144	5.32144	5.32144	7.06231	5.67909	5.67909	5.67909	5.05546	5.43817	5.2027	8.75038	10.0465	10.0465	10.0465	8.3221	7.77492	5.69707	5.69707	5.69707	5.69707	5.69707	9.87173
																						0.0112	5.95855	7.08052	5.31607	5.31607	5.31607	7.04967	5.69481	5.69481	5.69481	5.047	5.43672	5.20393	8.72925	10.028	10.028	10.028	8.33142	7.80694	5.68195	5.68195	5.68195	5.68195	5.68195	9.86586
																						0.0113	6.00774	7.06423	5.30856	5.30856	5.30856	7.0521	5.65337	5.65337	5.65337	5.03385	5.42636	5.21548	8.73863	10.0396	10.0396	10.0396	8.30553	7.78497	5.67329	5.67329	5.67329	5.67329	5.67329	9.84514
																						0.0114	5.97321	7.07854	5.31162	5.31162	5.31162	7.05684	5.65614	5.65614	5.65614	5.04366	5.42124	5.18929	8.74492	10.0428	10.0428	10.0428	8.30037	7.77999	5.68296	5.68296	5.68296	5.68296	5.68296	9.85499
																						0.0115	5.97313	7.07522	5.31844	5.31844	5.31844	7.05168	5.64766	5.64766	5.64766	5.04964	5.41093	5.19204	8.7354	10.0165	10.0165	10.0165	8.306	7.78648	5.68278	5.68278	5.68278	5.68278	5.68278	9.85751
																						0.0116	5.97983	7.07536	5.30251	5.30251	5.30251	7.05262	5.67435	5.67435	5.67435	5.04763	5.40269	5.19272	8.74359	10.0313	10.0313	10.0313	8.32328	7.81563	5.67446	5.67446	5.67446	5.67446	5.67446	9.86675
																						0.0117	5.99689	7.05665	5.30956	5.30956	5.30956	7.04485	5.68468	5.68468	5.68468	5.05128	5.39833	5.22573	8.74026	10.0527	10.0527	10.0527	8.30337	7.80123	5.69395	5.69395	5.69395	5.69395	5.69395	9.85208
																						0.0118	5.97994	7.03198	5.30815	5.30815	5.30815	7.0603	5.69026	5.69026	5.69026	5.03413	5.41121	5.21623	8.75552	10.0385	10.0385	10.0385	8.29075	7.77162	5.68572	5.68572	5.68572	5.68572	5.68572	9.83909
																						0.0119	5.95833	7.0479	5.28231	5.28231	5.28231	7.05694	5.64422	5.64422	5.64422	5.03301	5.40526	5.21087	8.74718	10.0329	10.0329	10.0329	8.32641	7.77713	5.69748	5.69748	5.69748	5.69748	5.69748	9.83422
																						0.012	5.94778	7.05882	5.28455	5.28455	5.28455	7.06147	5.60878	5.60878	5.60878	5.04953	5.39313	5.20473	8.71757	10.0092	10.0092	10.0092	8.31147	7.78055	5.67742	5.67742	5.67742	5.67742	5.67742	9.83804
																						0.0121	5.94485	7.06967	5.28833	5.28833	5.28833	7.0295	5.62468	5.62468	5.62468	5.03404	5.38739	5.20136	8.73176	10.0271	10.0271	10.0271	8.3039	7.76677	5.67772	5.67772	5.67772	5.67772	5.67772	9.82177
																						0.0122	5.93825	7.07245	5.28958	5.28958	5.28958	6.9973	5.6759	5.6759	5.6759	5.01767	5.41103	5.20898	8.72936	10.0255	10.0255	10.0255	8.31452	7.7847	5.6946	5.6946	5.6946	5.6946	5.6946	9.83383
																						0.0123	5.92629	7.06724	5.28636	5.28636	5.28636	7.01134	5.68546	5.68546	5.68546	5.02906	5.41232	5.19461	8.7398	10.0334	10.0334	10.0334	8.30921	7.78096	5.67096	5.67096	5.67096	5.67096	5.67096	9.83494
																						0.0124	5.94486	7.07709	5.29608	5.29608	5.29608	7.04628	5.6563	5.6563	5.6563	5.03961	5.42822	5.20095	8.75509	10.0183	10.0183	10.0183	8.3156	7.77973	5.66404	5.66404	5.66404	5.66404	5.66404	9.82859
																						0.0125	5.94839	7.07301	5.2815	5.2815	5.2815	7.03408	5.63498	5.63498	5.63498	5.03046	5.41887	5.22357	8.73568	10.0206	10.0206	10.0206	8.30755	7.77909	5.67479	5.67479	5.67479	5.67479	5.67479	9.83039
																						0.0126	5.96316	7.04637	5.29124	5.29124	5.29124	7.02939	5.61694	5.61694	5.61694	5.02431	5.40819	5.2139	8.72938	10.0107	10.0107	10.0107	8.30899	7.78862	5.68171	5.68171	5.68171	5.68171	5.68171	9.80079
																						0.0127	5.97091	7.04506	5.30587	5.30587	5.30587	7.04049	5.6223	5.6223	5.6223	5.03195	5.41663	5.18554	8.71365	10.0209	10.0209	10.0209	8.28501	7.76968	5.64947	5.64947	5.64947	5.64947	5.64947	9.8115
																						0.0128	5.95106	7.05587	5.29737	5.29737	5.29737	7.0508	5.63229	5.63229	5.63229	5.03113	5.42009	5.1959	8.72137	10.0315	10.0315	10.0315	8.30372	7.77472	5.63652	5.63652	5.63652	5.63652	5.63652	9.84031
																						0.0129	5.95409	7.05335	5.28927	5.28927	5.28927	7.03596	5.65541	5.65541	5.65541	5.0393	5.40477	5.20149	8.72485	10.0239	10.0239	10.0239	8.29936	7.75241	5.66703	5.66703	5.66703	5.66703	5.66703	9.82822
																						0.013	5.97171	7.05598	5.2738	5.2738	5.2738	7.03736	5.64738	5.64738	5.64738	5.03275	5.41634	5.21686	8.70767	10.0229	10.0229	10.0229	8.28321	7.76385	5.67402	5.67402	5.67402	5.67402	5.67402	9.81107
																						0.0131	5.96894	7.06684	5.27212	5.27212	5.27212	7.04705	5.61466	5.61466	5.61466	5.03542	5.38856	5.19657	8.70422	10.0221	10.0221	10.0221	8.29794	7.776	5.6789	5.6789	5.6789	5.6789	5.6789	9.8119
																						0.0132	5.96914	7.07725	5.27873	5.27873	5.27873	7.02684	5.67261	5.67261	5.67261	5.02498	5.40099	5.1897	8.70652	10.0054	10.0054	10.0054	8.2909	7.7866	5.66972	5.66972	5.66972	5.66972	5.66972	9.83892
																						0.0133	5.97992	7.07146	5.27539	5.27539	5.27539	7.02808	5.6514	5.6514	5.6514	5.04109	5.41033	5.21729	8.722	10.0101	10.0101	10.0101	8.28543	7.77264	5.67211	5.67211	5.67211	5.67211	5.67211	9.84681
																						0.0134	5.97822	7.0581	5.28106	5.28106	5.28106	7.04882	5.62084	5.62084	5.62084	5.02251	5.41362	5.21259	8.71829	10.0028	10.0028	10.0028	8.28597	7.79362	5.67703	5.67703	5.67703	5.67703	5.67703	9.83751
																						0.0135	5.94777	7.05046	5.28585	5.28585	5.28585	7.03636	5.62293	5.62293	5.62293	5.01212	5.40417	5.2023	8.73094	10.0006	10.0006	10.0006	8.30344	7.79388	5.66932	5.66932	5.66932	5.66932	5.66932	9.82295
																						0.0136	5.95802	7.05499	5.26791	5.26791	5.26791	7.03412	5.67519	5.67519	5.67519	5.00509	5.39373	5.21914	8.71969	10.0195	10.0195	10.0195	8.29485	7.77412	5.67856	5.67856	5.67856	5.67856	5.67856	9.80841
																						0.0137	5.95178	7.04815	5.26886	5.26886	5.26886	7.02427	5.68403	5.68403	5.68403	5.01365	5.38559	5.21409	8.7238	10.0173	10.0173	10.0173	8.30117	7.76295	5.68182	5.68182	5.68182	5.68182	5.68182	9.83723
																						0.0138	5.94838	7.03754	5.27474	5.27474	5.27474	7.02876	5.67232	5.67232	5.67232	5.02686	5.37957	5.20609	8.72293	9.99147	9.99147	9.99147	8.32471	7.77474	5.69421	5.69421	5.69421	5.69421	5.69421	9.83901
																						0.0139	5.93154	7.02632	5.28249	5.28249	5.28249	7.02731	5.6394	5.6394	5.6394	5.01356	5.38869	5.22432	8.70918	9.98793	9.98793	9.98793	8.31747	7.79821	5.67045	5.67045	5.67045	5.67045	5.67045	9.82095
																						0.014	5.94023	7.02629	5.30062	5.30062	5.30062	7.0468	5.64814	5.64814	5.64814	5.01846	5.39991	5.22312	8.70681	9.99141	9.99141	9.99141	8.30489	7.80571	5.66029	5.66029	5.66029	5.66029	5.66029	9.78788
																						0.0141	5.95829	7.02426	5.29242	5.29242	5.29242	7.04307	5.67128	5.67128	5.67128	5.03435	5.39574	5.17733	8.70448	10.009	10.009	10.009	8.29439	7.78778	5.65159	5.65159	5.65159	5.65159	5.65159	9.80791
																						0.0142	5.96818	7.03358	5.28762	5.28762	5.28762	7.0436	5.68467	5.68467	5.68467	5.02928	5.38386	5.15687	8.71697	9.98114	9.98114	9.98114	8.29403	7.78061	5.64338	5.64338	5.64338	5.64338	5.64338	9.83217
																						0.0143	5.96035	7.01432	5.28675	5.28675	5.28675	7.02805	5.65838	5.65838	5.65838	5.01167	5.3964	5.1571	8.73307	9.98385	9.98385	9.98385	8.31079	7.77802	5.62994	5.62994	5.62994	5.62994	5.62994	9.83191
																						0.0144	5.93882	7.02791	5.27314	5.27314	5.27314	7.0205	5.6223	5.6223	5.6223	5.01063	5.3785	5.18877	8.71314	10.0045	10.0045	10.0045	8.31075	7.77091	5.63918	5.63918	5.63918	5.63918	5.63918	9.82958
																						0.0145	5.97536	7.03092	5.28375	5.28375	5.28375	7.02222	5.63045	5.63045	5.63045	5.00999	5.38229	5.15273	8.72334	10.0125	10.0125	10.0125	8.28903	7.79581	5.65242	5.65242	5.65242	5.65242	5.65242	9.81314
																						0.0146	5.96893	7.04364	5.29218	5.29218	5.29218	7.03396	5.65637	5.65637	5.65637	5.00435	5.38274	5.16216	8.71345	10.0014	10.0014	10.0014	8.28409	7.78089	5.6536	5.6536	5.6536	5.6536	5.6536	9.80961
																						0.0147	5.97564	7.0277	5.29068	5.29068	5.29068	7.0312	5.67024	5.67024	5.67024	5.02353	5.40281	5.14553	8.71582	9.99687	9.99687	9.99687	8.29479	7.7817	5.65361	5.65361	5.65361	5.65361	5.65361	9.82312
																						0.0148	5.97284	7.04516	5.28448	5.28448	5.28448	7.0212	5.661	5.661	5.661	5.02967	5.40653	5.2009	8.69336	9.97755	9.97755	9.97755	8.30015	7.77129	5.65819	5.65819	5.65819	5.65819	5.65819	9.81263
																						0.0149	5.97012	7.01165	5.28095	5.28095	5.28095	7.01997	5.63374	5.63374	5.63374	5.03138	5.40425	5.20699	8.69852	9.99528	9.99528	9.99528	8.29885	7.77797	5.66223	5.66223	5.66223	5.66223	5.66223	9.8208
																						0.015	5.97971	7.01059	5.2855	5.2855	5.2855	7.01636	5.61233	5.61233	5.61233	5.02073	5.39301	5.18976	8.68572	9.99252	9.99252	9.99252	8.28114	7.7678	5.65215	5.65215	5.65215	5.65215	5.65215	9.83471
																						0.0151	5.9444	7.03753	5.27339	5.27339	5.27339	7.037	5.68296	5.68296	5.68296	5.00998	5.37602	5.19479	8.70001	9.99585	9.99585	9.99585	8.27247	7.7665	5.64983	5.64983	5.64983	5.64983	5.64983	9.81857
																						0.0152	5.95339	7.02402	5.26977	5.26977	5.26977	7.04651	5.62146	5.62146	5.62146	5.01393	5.374	5.17009	8.70337	9.97617	9.97617	9.97617	8.27858	7.76248	5.65968	5.65968	5.65968	5.65968	5.65968	9.79386
																						0.0153	5.97443	7.01987	5.28386	5.28386	5.28386	7.00645	5.64336	5.64336	5.64336	5.00632	5.37625	5.20317	8.69077	9.97331	9.97331	9.97331	8.28758	7.76468	5.64237	5.64237	5.64237	5.64237	5.64237	9.79792
																						0.0154	5.95294	7.03615	5.28522	5.28522	5.28522	7.01312	5.641	5.641	5.641	5.00488	5.38401	5.19797	8.70301	9.97447	9.97447	9.97447	8.27734	7.76364	5.66446	5.66446	5.66446	5.66446	5.66446	9.81343
																						0.0155	5.95136	7.05778	5.27661	5.27661	5.27661	7.00791	5.65866	5.65866	5.65866	5.01488	5.38255	5.17279	8.69286	9.98924	9.98924	9.98924	8.30787	7.76907	5.6531	5.6531	5.6531	5.6531	5.6531	9.79467
																						0.0156	5.9363	7.05161	5.26925	5.26925	5.26925	7.01335	5.64647	5.64647	5.64647	5.0081	5.38095	5.17243	8.68169	9.97865	9.97865	9.97865	8.31741	7.75219	5.64297	5.64297	5.64297	5.64297	5.64297	9.82449
																						0.0157	5.93522	7.02319	5.25328	5.25328	5.25328	7.02792	5.64544	5.64544	5.64544	5.00626	5.38818	5.18821	8.70241	9.97687	9.97687	9.97687	8.29499	7.75587	5.64874	5.64874	5.64874	5.64874	5.64874	9.82923
																						0.0158	5.94582	7.03815	5.27236	5.27236	5.27236	7.04245	5.67134	5.67134	5.67134	5.00645	5.38478	5.18757	8.69559	9.96791	9.96791	9.96791	8.29184	7.75327	5.66373	5.66373	5.66373	5.66373	5.66373	9.81796
																						0.0159	5.92055	7.02583	5.2742	5.2742	5.2742	7.05499	5.65066	5.65066	5.65066	4.99231	5.39038	5.19953	8.69191	9.97267	9.97267	9.97267	8.27467	7.74768	5.64921	5.64921	5.64921	5.64921	5.64921	9.80567
																						0.016	5.92248	7.01379	5.27777	5.27777	5.27777	7.01664	5.66839	5.66839	5.66839	5.01166	5.39526	5.15456	8.69209	9.97502	9.97502	9.97502	8.26296	7.75247	5.65032	5.65032	5.65032	5.65032	5.65032	9.78318
																						0.0161	5.95416	7.02386	5.27973	5.27973	5.27973	7.02958	5.66402	5.66402	5.66402	5.00991	5.39135	5.17523	8.69673	9.99192	9.99192	9.99192	8.28771	7.75554	5.65603	5.65603	5.65603	5.65603	5.65603	9.77219
																						0.0162	5.95847	7.02564	5.28223	5.28223	5.28223	7.02647	5.61767	5.61767	5.61767	5.00403	5.38549	5.20262	8.69956	9.9612	9.9612	9.9612	8.29396	7.77792	5.6513	5.6513	5.6513	5.6513	5.6513	9.79809
																						0.0163	5.95899	7.02202	5.27064	5.27064	5.27064	7.00756	5.63757	5.63757	5.63757	4.98343	5.39316	5.20394	8.7063	9.97697	9.97697	9.97697	8.27389	7.76338	5.63991	5.63991	5.63991	5.63991	5.63991	9.798
																						0.0164	5.94126	7.00837	5.25973	5.25973	5.25973	7.01844	5.60409	5.60409	5.60409	5.01177	5.39282	5.14976	8.68327	9.98049	9.98049	9.98049	8.26794	7.7423	5.64291	5.64291	5.64291	5.64291	5.64291	9.81761
																						0.0165	5.94285	7.00507	5.27078	5.27078	5.27078	7.01556	5.622	5.622	5.622	5.01301	5.39569	5.1698	8.68126	9.9771	9.9771	9.9771	8.27868	7.75323	5.64751	5.64751	5.64751	5.64751	5.64751	9.7799
																						0.0166	5.91615	7.03292	5.27067	5.27067	5.27067	7.01397	5.64511	5.64511	5.64511	5.00066	5.39205	5.1805	8.69463	9.97957	9.97957	9.97957	8.27913	7.77055	5.63373	5.63373	5.63373	5.63373	5.63373	9.77402
																						0.0167	5.92133	7.02681	5.28516	5.28516	5.28516	7.02529	5.66921	5.66921	5.66921	5.00506	5.39237	5.20236	8.70336	9.96441	9.96441	9.96441	8.27797	7.78548	5.64462	5.64462	5.64462	5.64462	5.64462	9.81716
																						0.0168	5.92172	7.04371	5.27643	5.27643	5.27643	7.02598	5.62612	5.62612	5.62612	5.02023	5.38368	5.2173	8.6795	9.95017	9.95017	9.95017	8.28753	7.77579	5.65347	5.65347	5.65347	5.65347	5.65347	9.79691
																						0.0169	5.88521	7.0339	5.26764	5.26764	5.26764	7.01846	5.66599	5.66599	5.66599	5.01978	5.36857	5.19681	8.67837	9.94934	9.94934	9.94934	8.28816	7.7592	5.65969	5.65969	5.65969	5.65969	5.65969	9.79758
																						0.017	5.9258	7.02763	5.26674	5.26674	5.26674	7.01204	5.64832	5.64832	5.64832	5.0031	5.37733	5.16659	8.70016	9.95336	9.95336	9.95336	8.27897	7.79064	5.63315	5.63315	5.63315	5.63315	5.63315	9.80856
																						0.0171	5.94311	7.02142	5.27911	5.27911	5.27911	7.01795	5.61724	5.61724	5.61724	5.02022	5.37908	5.19421	8.66885	9.98252	9.98252	9.98252	8.2911	7.77237	5.6392	5.6392	5.6392	5.6392	5.6392	9.82131
																						0.0172	5.93878	7.01395	5.26773	5.26773	5.26773	7.01373	5.61893	5.61893	5.61893	4.9977	5.38656	5.16449	8.68585	9.96201	9.96201	9.96201	8.2861	7.73641	5.6466	5.6466	5.6466	5.6466	5.6466	9.79291
																						0.0173	5.97632	6.98689	5.27076	5.27076	5.27076	7.0138	5.61072	5.61072	5.61072	5.00613	5.38395	5.17639	8.6968	9.96739	9.96739	9.96739	8.25768	7.75609	5.64119	5.64119	5.64119	5.64119	5.64119	9.80284
																						0.0174	5.92426	7.00316	5.27225	5.27225	5.27225	7.00567	5.62065	5.62065	5.62065	5.00413	5.37812	5.19538	8.67723	9.96486	9.96486	9.96486	8.26476	7.72725	5.6567	5.6567	5.6567	5.6567	5.6567	9.80684
																						0.0175	5.96462	7.01942	5.26965	5.26965	5.26965	7.04133	5.62704	5.62704	5.62704	4.99127	5.37643	5.1717	8.66071	9.96595	9.96595	9.96595	8.2756	7.7298	5.64071	5.64071	5.64071	5.64071	5.64071	9.79807
																						0.0176	5.93798	7.00115	5.27101	5.27101	5.27101	7.04337	5.65891	5.65891	5.65891	5.01047	5.39494	5.17114	8.67076	9.96577	9.96577	9.96577	8.26987	7.7338	5.63654	5.63654	5.63654	5.63654	5.63654	9.80698
																						0.0177	5.92923	6.99453	5.25976	5.25976	5.25976	7.02914	5.65412	5.65412	5.65412	5.02615	5.38345	5.17143	8.67311	9.97252	9.97252	9.97252	8.27429	7.7418	5.64631	5.64631	5.64631	5.64631	5.64631	9.78714
																						0.0178	5.92354	6.99866	5.25892	5.25892	5.25892	7.04066	5.64631	5.64631	5.64631	5.02031	5.37721	5.14608	8.68023	9.9601	9.9601	9.9601	8.27852	7.74481	5.6469	5.6469	5.6469	5.6469	5.6469	9.79816
																						0.0179	5.94377	7.00894	5.26468	5.26468	5.26468	7.00304	5.62972	5.62972	5.62972	5.01849	5.37396	5.15979	8.67787	9.96603	9.96603	9.96603	8.30181	7.73515	5.64683	5.64683	5.64683	5.64683	5.64683	9.81516
																						0.018	5.91987	7.01704	5.24975	5.24975	5.24975	7.0145	5.59019	5.59019	5.59019	4.99439	5.37489	5.17533	8.68381	9.96747	9.96747	9.96747	8.28262	7.73759	5.62245	5.62245	5.62245	5.62245	5.62245	9.78757
																						0.0181	5.9202	6.99983	5.24966	5.24966	5.24966	7.01792	5.61733	5.61733	5.61733	4.99193	5.37504	5.16871	8.69504	9.95841	9.95841	9.95841	8.28744	7.7403	5.62039	5.62039	5.62039	5.62039	5.62039	9.79493
																						0.0182	5.87973	7.00868	5.2585	5.2585	5.2585	7.01568	5.61092	5.61092	5.61092	5.00444	5.37907	5.15154	8.67417	9.95642	9.95642	9.95642	8.2687	7.73323	5.62818	5.62818	5.62818	5.62818	5.62818	9.79781
																						0.0183	5.89943	7.03163	5.24869	5.24869	5.24869	7.02136	5.60455	5.60455	5.60455	4.99689	5.37122	5.15566	8.67896	9.94623	9.94623	9.94623	8.24779	7.75378	5.65627	5.65627	5.65627	5.65627	5.65627	9.79577
																						0.0184	5.92123	7.01075	5.24753	5.24753	5.24753	7.02483	5.6317	5.6317	5.6317	4.9936	5.38023	5.16796	8.66336	9.95206	9.95206	9.95206	8.25811	7.77335	5.64799	5.64799	5.64799	5.64799	5.64799	9.80776
																						0.0185	5.90808	6.99266	5.26017	5.26017	5.26017	7.02246	5.62169	5.62169	5.62169	5.00635	5.37474	5.17767	8.67601	9.95096	9.95096	9.95096	8.25995	7.77436	5.63549	5.63549	5.63549	5.63549	5.63549	9.82929
																						0.0186	5.90419	7.00413	5.254	5.254	5.254	7.01141	5.63586	5.63586	5.63586	5.00841	5.38766	5.18554	8.66746	9.93013	9.93013	9.93013	8.28601	7.786	5.64436	5.64436	5.64436	5.64436	5.64436	9.78026
																						0.0187	5.89287	7.01426	5.26492	5.26492	5.26492	7.01227	5.63354	5.63354	5.63354	4.99404	5.38295	5.18929	8.66219	9.92526	9.92526	9.92526	8.29392	7.75776	5.61326	5.61326	5.61326	5.61326	5.61326	9.75843
																						0.0188	5.88865	6.99953	5.26715	5.26715	5.26715	7.01988	5.58311	5.58311	5.58311	4.99788	5.3806	5.19628	8.65228	9.94901	9.94901	9.94901	8.27963	7.76307	5.62523	5.62523	5.62523	5.62523	5.62523	9.78343
																						0.0189	5.90478	7.00126	5.26299	5.26299	5.26299	7.02224	5.611	5.611	5.611	4.99202	5.37439	5.20596	8.65608	9.94603	9.94603	9.94603	8.29269	7.74425	5.63122	5.63122	5.63122	5.63122	5.63122	9.79247
																						0.019	5.92167	7.01425	5.27714	5.27714	5.27714	7.00174	5.62928	5.62928	5.62928	4.99721	5.3699	5.16017	8.65778	9.96159	9.96159	9.96159	8.29656	7.74263	5.64375	5.64375	5.64375	5.64375	5.64375	9.7888
																						0.0191	5.91578	7.00517	5.28025	5.28025	5.28025	7.00211	5.61183	5.61183	5.61183	4.99952	5.36876	5.1726	8.67596	9.9534	9.9534	9.9534	8.27948	7.73798	5.63013	5.63013	5.63013	5.63013	5.63013	9.77267
																						0.0192	5.91228	6.99307	5.26527	5.26527	5.26527	7.01647	5.63292	5.63292	5.63292	4.98661	5.38056	5.18829	8.68814	9.95066	9.95066	9.95066	8.26137	7.75295	5.60931	5.60931	5.60931	5.60931	5.60931	9.76498
																						0.0193	5.904	6.99335	5.25839	5.25839	5.25839	7.03166	5.59834	5.59834	5.59834	4.99938	5.40155	5.18334	8.66361	9.94776	9.94776	9.94776	8.25667	7.74447	5.62103	5.62103	5.62103	5.62103	5.62103	9.77612
																						0.0194	5.88343	7.00574	5.26479	5.26479	5.26479	7.00309	5.59205	5.59205	5.59205	4.99632	5.39218	5.20576	8.64795	9.94007	9.94007	9.94007	8.25821	7.7617	5.63567	5.63567	5.63567	5.63567	5.63567	9.808
																						0.0195	5.89198	7.00414	5.26329	5.26329	5.26329	7.00577	5.5945	5.5945	5.5945	4.99324	5.38217	5.18496	8.65354	9.94491	9.94491	9.94491	8.26954	7.75226	5.64122	5.64122	5.64122	5.64122	5.64122	9.83686
																						0.0196	5.91784	7.01611	5.26982	5.26982	5.26982	7.02219	5.5739	5.5739	5.5739	4.99231	5.37915	5.16959	8.67046	9.92993	9.92993	9.92993	8.26687	7.76401	5.62337	5.62337	5.62337	5.62337	5.62337	9.82404
																						0.0197	5.91967	6.97317	5.25522	5.25522	5.25522	7.01618	5.58689	5.58689	5.58689	5.00174	5.38849	5.16661	8.67777	9.93091	9.93091	9.93091	8.27216	7.76976	5.60464	5.60464	5.60464	5.60464	5.60464	9.79076
																						0.0198	5.92142	6.9814	5.25213	5.25213	5.25213	7.01146	5.60139	5.60139	5.60139	5.00381	5.3934	5.19331	8.6614	9.93003	9.93003	9.93003	8.25496	7.75701	5.62492	5.62492	5.62492	5.62492	5.62492	9.79142
																						0.0199	5.89316	7.01044	5.25521	5.25521	5.25521	7.01748	5.61733	5.61733	5.61733	4.99213	5.37966	5.17926	8.66443	9.94071	9.94071	9.94071	8.276	7.74477	5.64126	5.64126	5.64126	5.64126	5.64126	9.7976
																						0.02	5.88814	6.99224	5.25609	5.25609	5.25609	7.01887	5.60434	5.60434	5.60434	4.99901	5.37807	5.22143	8.66001	9.95254	9.95254	9.95254	8.27448	7.76764	5.65906	5.65906	5.65906	5.65906	5.65906	9.80668
																						0.0201	5.89682	6.97094	5.26286	5.26286	5.26286	7.00492	5.62343	5.62343	5.62343	4.99356	5.36802	5.17839	8.64141	9.95532	9.95532	9.95532	8.26505	7.7643	5.65154	5.65154	5.65154	5.65154	5.65154	9.8115
																						0.0202	5.89146	6.99486	5.25885	5.25885	5.25885	7.00608	5.62459	5.62459	5.62459	4.9954	5.36978	5.18066	8.64669	9.92851	9.92851	9.92851	8.25745	7.73937	5.64555	5.64555	5.64555	5.64555	5.64555	9.7788
																						0.0203	5.91626	6.98904	5.24045	5.24045	5.24045	7.01575	5.57272	5.57272	5.57272	5.01094	5.37268	5.1751	8.66156	9.93405	9.93405	9.93405	8.26324	7.74383	5.64329	5.64329	5.64329	5.64329	5.64329	9.77828
																						0.0204	5.91914	7.00446	5.24163	5.24163	5.24163	7.01411	5.60787	5.60787	5.60787	4.99761	5.37276	5.17888	8.65726	9.93251	9.93251	9.93251	8.26543	7.75559	5.61186	5.61186	5.61186	5.61186	5.61186	9.78406
																						0.0205	5.89763	6.98487	5.23565	5.23565	5.23565	7.02003	5.6111	5.6111	5.6111	5.0004	5.38092	5.16727	8.65876	9.92507	9.92507	9.92507	8.27895	7.74564	5.60363	5.60363	5.60363	5.60363	5.60363	9.786
																						0.0206	5.8945	6.98918	5.25305	5.25305	5.25305	7.02291	5.59699	5.59699	5.59699	4.98512	5.37459	5.16903	8.65985	9.93018	9.93018	9.93018	8.28014	7.74289	5.63056	5.63056	5.63056	5.63056	5.63056	9.78239
																						0.0207	5.90532	7.00209	5.26073	5.26073	5.26073	7.0098	5.6042	5.6042	5.6042	5.00518	5.37095	5.17231	8.64919	9.92896	9.92896	9.92896	8.26619	7.74733	5.63841	5.63841	5.63841	5.63841	5.63841	9.80188
																						0.0208	5.90355	6.96948	5.25399	5.25399	5.25399	7.02556	5.62529	5.62529	5.62529	5.00352	5.37661	5.15968	8.66011	9.93026	9.93026	9.93026	8.26581	7.74215	5.61795	5.61795	5.61795	5.61795	5.61795	9.81305
																						0.0209	5.93154	6.95602	5.23566	5.23566	5.23566	7.01685	5.63853	5.63853	5.63853	4.98421	5.37808	5.19762	8.64879	9.92889	9.92889	9.92889	8.26067	7.71714	5.59659	5.59659	5.59659	5.59659	5.59659	9.79882
																						0.021	5.89595	6.96817	5.24884	5.24884	5.24884	7.00192	5.61011	5.61011	5.61011	4.98488	5.37898	5.16361	8.63924	9.93074	9.93074	9.93074	8.28376	7.73998	5.60477	5.60477	5.60477	5.60477	5.60477	9.80398
																						0.0211	5.89987	6.97297	5.25337	5.25337	5.25337	7.00552	5.59239	5.59239	5.59239	4.98888	5.37101	5.1924	8.65009	9.93853	9.93853	9.93853	8.29774	7.73125	5.61362	5.61362	5.61362	5.61362	5.61362	9.78335
																						0.0212	5.89759	6.99303	5.25633	5.25633	5.25633	7.01302	5.59312	5.59312	5.59312	5.00192	5.37732	5.18438	8.65795	9.92975	9.92975	9.92975	8.24	7.73895	5.60579	5.60579	5.60579	5.60579	5.60579	9.76721
																						0.0213	5.90217	7.01217	5.26214	5.26214	5.26214	7.0277	5.62252	5.62252	5.62252	5.00469	5.38654	5.17709	8.64528	9.92818	9.92818	9.92818	8.25261	7.73932	5.63482	5.63482	5.63482	5.63482	5.63482	9.77195
																						0.0214	5.90827	6.99195	5.24563	5.24563	5.24563	7.01588	5.6114	5.6114	5.6114	4.98238	5.37734	5.17297	8.64489	9.93354	9.93354	9.93354	8.26775	7.74906	5.62102	5.62102	5.62102	5.62102	5.62102	9.78348
																						0.0215	5.91676	6.98568	5.24506	5.24506	5.24506	7.0169	5.59343	5.59343	5.59343	4.96775	5.37968	5.16765	8.65849	9.95567	9.95567	9.95567	8.27698	7.75708	5.61004	5.61004	5.61004	5.61004	5.61004	9.81251
																						0.0216	5.91815	6.98383	5.24337	5.24337	5.24337	7.00301	5.59981	5.59981	5.59981	4.96547	5.38387	5.166	8.65181	9.92954	9.92954	9.92954	8.27472	7.72591	5.61887	5.61887	5.61887	5.61887	5.61887	9.80375
																						0.0217	5.89912	6.99416	5.24696	5.24696	5.24696	6.99339	5.58502	5.58502	5.58502	4.97794	5.37369	5.1785	8.64118	9.92777	9.92777	9.92777	8.26969	7.71031	5.6268	5.6268	5.6268	5.6268	5.6268	9.80085
																						0.0218	5.8902	6.97493	5.25247	5.25247	5.25247	6.99975	5.58387	5.58387	5.58387	5.00121	5.37459	5.17497	8.64021	9.9103	9.9103	9.9103	8.25992	7.7358	5.60667	5.60667	5.60667	5.60667	5.60667	9.80385
																						0.0219	5.9089	6.98985	5.26518	5.26518	5.26518	7.00293	5.59621	5.59621	5.59621	4.98806	5.37887	5.18204	8.61474	9.92102	9.92102	9.92102	8.25345	7.72875	5.61166	5.61166	5.61166	5.61166	5.61166	9.78617
																						0.022	5.88871	6.98096	5.26058	5.26058	5.26058	7.00297	5.58005	5.58005	5.58005	4.98264	5.36995	5.17872	8.63796	9.92781	9.92781	9.92781	8.24988	7.72859	5.60137	5.60137	5.60137	5.60137	5.60137	9.80699
																						0.0221	5.88481	6.98112	5.25683	5.25683	5.25683	7.00674	5.58194	5.58194	5.58194	4.98174	5.37001	5.19207	8.65037	9.91317	9.91317	9.91317	8.27197	7.72845	5.60423	5.60423	5.60423	5.60423	5.60423	9.78044
																						0.0222	5.89813	6.98408	5.24538	5.24538	5.24538	7.01307	5.5698	5.5698	5.5698	4.97248	5.37444	5.18142	8.65575	9.90792	9.90792	9.90792	8.27877	7.73277	5.60932	5.60932	5.60932	5.60932	5.60932	9.77437
																						0.0223	5.89578	6.98796	5.25622	5.25622	5.25622	7.01596	5.58967	5.58967	5.58967	4.98356	5.37265	5.15948	8.64395	9.91544	9.91544	9.91544	8.28984	7.76183	5.59721	5.59721	5.59721	5.59721	5.59721	9.80424
																						0.0224	5.88232	6.9749	5.24401	5.24401	5.24401	6.9995	5.59129	5.59129	5.59129	4.99083	5.39305	5.1884	8.63445	9.91677	9.91677	9.91677	8.27014	7.76734	5.6052	5.6052	5.6052	5.6052	5.6052	9.80477
																						0.0225	5.87569	6.96724	5.24517	5.24517	5.24517	7.0042	5.55797	5.55797	5.55797	4.9758	5.38718	5.16928	8.652	9.92775	9.92775	9.92775	8.26246	7.73773	5.61149	5.61149	5.61149	5.61149	5.61149	9.7884
																						0.0226	5.89395	6.96573	5.25509	5.25509	5.25509	7.00691	5.56639	5.56639	5.56639	4.97747	5.37213	5.1597	8.65631	9.92127	9.92127	9.92127	8.26006	7.75194	5.60217	5.60217	5.60217	5.60217	5.60217	9.81393
																						0.0227	5.89378	6.97647	5.24817	5.24817	5.24817	7.01152	5.6026	5.6026	5.6026	4.98946	5.37252	5.16963	8.64474	9.92451	9.92451	9.92451	8.24274	7.74098	5.59169	5.59169	5.59169	5.59169	5.59169	9.80523
																						0.0228	5.90998	6.9846	5.25408	5.25408	5.25408	7.00629	5.56433	5.56433	5.56433	4.98149	5.37518	5.15736	8.65112	9.92402	9.92402	9.92402	8.29424	7.73763	5.59741	5.59741	5.59741	5.59741	5.59741	9.79074
																						0.0229	5.90824	6.96356	5.25171	5.25171	5.25171	7.0022	5.59929	5.59929	5.59929	4.97867	5.38597	5.15303	8.64275	9.91268	9.91268	9.91268	8.27129	7.75421	5.63286	5.63286	5.63286	5.63286	5.63286	9.80423
																						0.023	5.88696	6.96752	5.24763	5.24763	5.24763	7.01098	5.57607	5.57607	5.57607	4.97598	5.36607	5.19766	8.65022	9.92493	9.92493	9.92493	8.25737	7.73325	5.61051	5.61051	5.61051	5.61051	5.61051	9.80188
																						0.0231	5.88809	6.96282	5.24734	5.24734	5.24734	7.01244	5.57317	5.57317	5.57317	4.97396	5.35853	5.20086	8.64094	9.93941	9.93941	9.93941	8.24618	7.72991	5.58629	5.58629	5.58629	5.58629	5.58629	9.80665
																						0.0232	5.90086	6.98325	5.2397	5.2397	5.2397	7.03138	5.61367	5.61367	5.61367	4.97646	5.37016	5.19441	8.61982	9.92418	9.92418	9.92418	8.29256	7.74539	5.59688	5.59688	5.59688	5.59688	5.59688	9.79864
																						0.0233	5.90158	6.98842	5.25118	5.25118	5.25118	7.02059	5.58191	5.58191	5.58191	4.97503	5.37214	5.17694	8.62336	9.91055	9.91055	9.91055	8.28384	7.74651	5.59003	5.59003	5.59003	5.59003	5.59003	9.80249
																						0.0234	5.89213	6.97352	5.25546	5.25546	5.25546	7.02514	5.57583	5.57583	5.57583	4.96986	5.36186	5.16318	8.63907	9.88759	9.88759	9.88759	8.27167	7.75996	5.60974	5.60974	5.60974	5.60974	5.60974	9.81658
																						0.0235	5.88113	6.98325	5.24554	5.24554	5.24554	7.02307	5.58202	5.58202	5.58202	4.98209	5.36732	5.17074	8.64559	9.88243	9.88243	9.88243	8.26747	7.7218	5.60446	5.60446	5.60446	5.60446	5.60446	9.79699
																						0.0236	5.88333	6.97375	5.23757	5.23757	5.23757	7.02482	5.60838	5.60838	5.60838	4.98306	5.3708	5.18879	8.63901	9.88765	9.88765	9.88765	8.24934	7.73424	5.60085	5.60085	5.60085	5.60085	5.60085	9.78902
																						0.0237	5.87172	6.95523	5.24265	5.24265	5.24265	7.0391	5.61408	5.61408	5.61408	4.96855	5.37069	5.18533	8.64307	9.91465	9.91465	9.91465	8.26543	7.7522	5.60166	5.60166	5.60166	5.60166	5.60166	9.78477
																						0.0238	5.88463	6.95527	5.24715	5.24715	5.24715	7.03499	5.63813	5.63813	5.63813	4.97293	5.37024	5.1565	8.63594	9.90654	9.90654	9.90654	8.26676	7.74731	5.59592	5.59592	5.59592	5.59592	5.59592	9.79538
																						0.0239	5.87484	6.9391	5.23914	5.23914	5.23914	7.01994	5.60809	5.60809	5.60809	4.98317	5.3825	5.15645	8.61374	9.88375	9.88375	9.88375	8.24762	7.73659	5.60393	5.60393	5.60393	5.60393	5.60393	9.82078
																						0.024	5.8882	6.91446	5.22571	5.22571	5.22571	7.01087	5.58672	5.58672	5.58672	4.99349	5.37172	5.19933	8.62857	9.88779	9.88779	9.88779	8.24181	7.69749	5.61306	5.61306	5.61306	5.61306	5.61306	9.82521
																						0.0241	5.90374	6.93272	5.23828	5.23828	5.23828	7.00792	5.58734	5.58734	5.58734	4.98022	5.35972	5.17998	8.61843	9.88363	9.88363	9.88363	8.27266	7.71551	5.60485	5.60485	5.60485	5.60485	5.60485	9.82466
																						0.0242	5.88503	6.93928	5.23513	5.23513	5.23513	7.01565	5.62523	5.62523	5.62523	4.97795	5.37081	5.163	8.61864	9.90345	9.90345	9.90345	8.25937	7.73878	5.60176	5.60176	5.60176	5.60176	5.60176	9.80516
																						0.0243	5.87321	6.94039	5.2432	5.2432	5.2432	7.00514	5.59715	5.59715	5.59715	4.9961	5.36444	5.20358	8.63354	9.9	9.9	9.9	8.26456	7.73617	5.60108	5.60108	5.60108	5.60108	5.60108	9.80941
																						0.0244	5.8878	6.97418	5.24594	5.24594	5.24594	7.01176	5.54274	5.54274	5.54274	4.97984	5.35596	5.20023	8.63851	9.89311	9.89311	9.89311	8.28479	7.72053	5.60917	5.60917	5.60917	5.60917	5.60917	9.776
																						0.0245	5.89666	6.97027	5.25211	5.25211	5.25211	7.01631	5.59698	5.59698	5.59698	4.97388	5.36166	5.16895	8.65781	9.90072	9.90072	9.90072	8.26243	7.74577	5.60998	5.60998	5.60998	5.60998	5.60998	9.77289
																						0.0246	5.91996	6.96641	5.24744	5.24744	5.24744	7.02942	5.64289	5.64289	5.64289	4.95605	5.36799	5.15898	8.64024	9.89968	9.89968	9.89968	8.27236	7.74101	5.60027	5.60027	5.60027	5.60027	5.60027	9.77756
																						0.0247	5.91689	6.94537	5.24976	5.24976	5.24976	7.03308	5.61992	5.61992	5.61992	4.9708	5.38811	5.17878	8.63243	9.89072	9.89072	9.89072	8.24772	7.72209	5.59844	5.59844	5.59844	5.59844	5.59844	9.79169
																						0.0248	5.88055	6.97213	5.2407	5.2407	5.2407	7.01317	5.60862	5.60862	5.60862	4.96573	5.38647	5.17602	8.63582	9.90735	9.90735	9.90735	8.26583	7.71491	5.60147	5.60147	5.60147	5.60147	5.60147	9.79084
																						0.0249	5.88725	6.9945	5.24613	5.24613	5.24613	6.9988	5.57102	5.57102	5.57102	4.97256	5.367	5.19283	8.63834	9.90998	9.90998	9.90998	8.25266	7.71568	5.61347	5.61347	5.61347	5.61347	5.61347	9.80329
																						0.025	5.85318	6.98409	5.24733	5.24733	5.24733	7.00432	5.58714	5.58714	5.58714	4.97495	5.37138	5.16656	8.64068	9.90185	9.90185	9.90185	8.27026	7.72994	5.59457	5.59457	5.59457	5.59457	5.59457	9.80694
																						0.0251	5.85038	6.96841	5.23399	5.23399	5.23399	7.00657	5.54899	5.54899	5.54899	4.98932	5.35355	5.18423	8.63202	9.90475	9.90475	9.90475	8.26895	7.71736	5.59215	5.59215	5.59215	5.59215	5.59215	9.79608
																						0.0252	5.88251	6.94441	5.23944	5.23944	5.23944	7.0266	5.56396	5.56396	5.56396	4.99256	5.3693	5.18622	8.63474	9.90435	9.90435	9.90435	8.26638	7.71263	5.60459	5.60459	5.60459	5.60459	5.60459	9.76739
																						0.0253	5.89393	6.951	5.23452	5.23452	5.23452	7.02648	5.58139	5.58139	5.58139	4.98572	5.37569	5.15914	8.63875	9.90998	9.90998	9.90998	8.26072	7.71951	5.6123	5.6123	5.6123	5.6123	5.6123	9.79185
																						0.0254	5.89081	6.95542	5.23908	5.23908	5.23908	7.03235	5.59669	5.59669	5.59669	4.98653	5.37545	5.14013	8.62656	9.91796	9.91796	9.91796	8.27037	7.72336	5.60169	5.60169	5.60169	5.60169	5.60169	9.80203
																						0.0255	5.87426	6.96708	5.21873	5.21873	5.21873	7.0152	5.6215	5.6215	5.6215	4.98835	5.36252	5.17391	8.63097	9.91551	9.91551	9.91551	8.27331	7.74109	5.60145	5.60145	5.60145	5.60145	5.60145	9.81305
																						0.0256	5.87732	6.95678	5.23847	5.23847	5.23847	7.03172	5.62051	5.62051	5.62051	4.97383	5.36125	5.17786	8.61665	9.89471	9.89471	9.89471	8.27946	7.76395	5.6066	5.6066	5.6066	5.6066	5.6066	9.77916
																						0.0257	5.89098	6.93966	5.23851	5.23851	5.23851	7.01696	5.60327	5.60327	5.60327	4.98903	5.36507	5.17216	8.60488	9.88331	9.88331	9.88331	8.26086	7.75679	5.57863	5.57863	5.57863	5.57863	5.57863	9.81301
																						0.0258	5.87229	6.92856	5.24485	5.24485	5.24485	7.0079	5.58971	5.58971	5.58971	4.98545	5.38163	5.17133	8.62175	9.90245	9.90245	9.90245	8.23964	7.73171	5.59115	5.59115	5.59115	5.59115	5.59115	9.82054
																						0.0259	5.86918	6.95287	5.24254	5.24254	5.24254	6.99568	5.58952	5.58952	5.58952	4.98679	5.38475	5.16636	8.61543	9.90256	9.90256	9.90256	8.21794	7.72908	5.58962	5.58962	5.58962	5.58962	5.58962	9.80077
																						0.026	5.86602	6.97667	5.23914	5.23914	5.23914	7.00735	5.60105	5.60105	5.60105	4.97484	5.37014	5.1802	8.62678	9.89881	9.89881	9.89881	8.22896	7.71789	5.58506	5.58506	5.58506	5.58506	5.58506	9.78648
																						0.0261	5.87104	6.95635	5.22719	5.22719	5.22719	7.015	5.59048	5.59048	5.59048	5.00059	5.36414	5.17482	8.62217	9.91122	9.91122	9.91122	8.25555	7.72778	5.59525	5.59525	5.59525	5.59525	5.59525	9.78897
																						0.0262	5.87606	6.96369	5.24345	5.24345	5.24345	7.0178	5.58406	5.58406	5.58406	4.98888	5.36476	5.15849	8.59304	9.89947	9.89947	9.89947	8.25771	7.73863	5.61122	5.61122	5.61122	5.61122	5.61122	9.79267
																						0.0263	5.88636	6.96041	5.2469	5.2469	5.2469	7.02359	5.58702	5.58702	5.58702	4.98433	5.36388	5.16087	8.60129	9.9123	9.9123	9.9123	8.27091	7.7401	5.59729	5.59729	5.59729	5.59729	5.59729	9.79841
																						0.0264	5.85543	6.97048	5.24438	5.24438	5.24438	7.02171	5.55606	5.55606	5.55606	4.97477	5.37175	5.16676	8.59687	9.8888	9.8888	9.8888	8.27855	7.72979	5.60148	5.60148	5.60148	5.60148	5.60148	9.79514
																						0.0265	5.85194	6.97096	5.24156	5.24156	5.24156	7.00372	5.56772	5.56772	5.56772	4.96247	5.37424	5.17444	8.6048	9.87811	9.87811	9.87811	8.27437	7.71284	5.59055	5.59055	5.59055	5.59055	5.59055	9.8022
																						0.0266	5.84428	6.97483	5.24523	5.24523	5.24523	7.0173	5.57211	5.57211	5.57211	4.97408	5.3705	5.17619	8.62522	9.89255	9.89255	9.89255	8.25317	7.7402	5.57865	5.57865	5.57865	5.57865	5.57865	9.78853
																						0.0267	5.84423	6.97577	5.23865	5.23865	5.23865	7.04213	5.56063	5.56063	5.56063	4.96268	5.36568	5.17574	8.62151	9.89392	9.89392	9.89392	8.2553	7.71665	5.60164	5.60164	5.60164	5.60164	5.60164	9.76157
																						0.0268	5.88789	6.991	5.24487	5.24487	5.24487	7.03449	5.56353	5.56353	5.56353	4.96025	5.37903	5.19819	8.63707	9.88264	9.88264	9.88264	8.25992	7.72721	5.59498	5.59498	5.59498	5.59498	5.59498	9.79234
																						0.0269	5.89076	6.97993	5.24619	5.24619	5.24619	7.02757	5.58821	5.58821	5.58821	4.97756	5.3719	5.1926	8.62655	9.87413	9.87413	9.87413	8.23723	7.73622	5.60115	5.60115	5.60115	5.60115	5.60115	9.79735
																						0.027	5.89894	6.98156	5.26124	5.26124	5.26124	7.02064	5.58808	5.58808	5.58808	4.99046	5.37562	5.19916	8.60853	9.8734	9.8734	9.8734	8.25486	7.73302	5.59502	5.59502	5.59502	5.59502	5.59502	9.78087
																						0.0271	5.88391	6.95784	5.2608	5.2608	5.2608	7.01573	5.60589	5.60589	5.60589	4.98733	5.37207	5.18462	8.58608	9.88089	9.88089	9.88089	8.29531	7.71892	5.57753	5.57753	5.57753	5.57753	5.57753	9.78593
																						0.0272	5.87282	6.93834	5.25162	5.25162	5.25162	7.02581	5.60881	5.60881	5.60881	4.98026	5.36484	5.17692	8.5897	9.88154	9.88154	9.88154	8.25804	7.70176	5.58664	5.58664	5.58664	5.58664	5.58664	9.78873
																						0.0273	5.85956	6.98286	5.24296	5.24296	5.24296	6.9978	5.58887	5.58887	5.58887	4.97792	5.37916	5.17745	8.59776	9.87693	9.87693	9.87693	8.25335	7.7199	5.58635	5.58635	5.58635	5.58635	5.58635	9.77157
																						0.0274	5.87192	6.97067	5.23513	5.23513	5.23513	7.00284	5.57271	5.57271	5.57271	4.96496	5.36507	5.16205	8.59412	9.89253	9.89253	9.89253	8.26209	7.72677	5.57779	5.57779	5.57779	5.57779	5.57779	9.77928
																						0.0275	5.86539	6.94522	5.23852	5.23852	5.23852	7.01133	5.57281	5.57281	5.57281	4.97154	5.368	5.17289	8.59983	9.89244	9.89244	9.89244	8.26785	7.74797	5.57492	5.57492	5.57492	5.57492	5.57492	9.79582
																						0.0276	5.8832	6.94859	5.24401	5.24401	5.24401	6.99812	5.58308	5.58308	5.58308	4.98998	5.37438	5.17313	8.62831	9.89609	9.89609	9.89609	8.25511	7.76353	5.58317	5.58317	5.58317	5.58317	5.58317	9.77961
																						0.0277	5.88154	6.97092	5.25387	5.25387	5.25387	6.98999	5.5523	5.5523	5.5523	4.97477	5.37442	5.21124	8.6266	9.89439	9.89439	9.89439	8.25484	7.74992	5.59788	5.59788	5.59788	5.59788	5.59788	9.78722
																						0.0278	5.87737	6.9413	5.24238	5.24238	5.24238	7.01446	5.56049	5.56049	5.56049	4.97214	5.36188	5.19602	8.60937	9.90068	9.90068	9.90068	8.25562	7.72506	5.57732	5.57732	5.57732	5.57732	5.57732	9.7714
																						0.0279	5.89043	6.9482	5.2517	5.2517	5.2517	7.01218	5.57147	5.57147	5.57147	4.97568	5.36807	5.18658	8.61314	9.87479	9.87479	9.87479	8.26215	7.74316	5.56653	5.56653	5.56653	5.56653	5.56653	9.77763
																						0.028	5.88861	6.96111	5.24515	5.24515	5.24515	7.02028	5.56364	5.56364	5.56364	4.97262	5.37958	5.17394	8.60975	9.88002	9.88002	9.88002	8.2498	7.73428	5.56837	5.56837	5.56837	5.56837	5.56837	9.81691
																						0.0281	5.87919	6.96415	5.23209	5.23209	5.23209	7.00912	5.5721	5.5721	5.5721	4.99243	5.3752	5.18234	8.60164	9.88274	9.88274	9.88274	8.26257	7.72689	5.55851	5.55851	5.55851	5.55851	5.55851	9.7989
																						0.0282	5.8764	6.95367	5.23622	5.23622	5.23622	7.00277	5.58058	5.58058	5.58058	4.99031	5.3606	5.15808	8.60378	9.88754	9.88754	9.88754	8.2601	7.71403	5.56567	5.56567	5.56567	5.56567	5.56567	9.8079
																						0.0283	5.88612	6.95358	5.23637	5.23637	5.23637	7.01193	5.57645	5.57645	5.57645	4.99075	5.37438	5.17367	8.60212	9.88746	9.88746	9.88746	8.261	7.71643	5.56896	5.56896	5.56896	5.56896	5.56896	9.78616
																						0.0284	5.89954	6.93762	5.23555	5.23555	5.23555	7.02257	5.56602	5.56602	5.56602	4.97239	5.37751	5.17713	8.61969	9.88514	9.88514	9.88514	8.27044	7.71377	5.5648	5.5648	5.5648	5.5648	5.5648	9.77441
																						0.0285	5.91069	6.93972	5.24789	5.24789	5.24789	7.03078	5.60398	5.60398	5.60398	4.97305	5.36257	5.14271	8.63146	9.87396	9.87396	9.87396	8.28073	7.73512	5.58441	5.58441	5.58441	5.58441	5.58441	9.79925
																						0.0286	5.86978	6.944	5.24173	5.24173	5.24173	7.02129	5.56695	5.56695	5.56695	4.97313	5.36453	5.13905	8.61515	9.86975	9.86975	9.86975	8.2681	7.73803	5.5981	5.5981	5.5981	5.5981	5.5981	9.76567
																						0.0287	5.88214	6.91624	5.23447	5.23447	5.23447	7.00815	5.57071	5.57071	5.57071	4.98631	5.36288	5.16001	8.6031	9.89202	9.89202	9.89202	8.25027	7.72965	5.59746	5.59746	5.59746	5.59746	5.59746	9.77516
																						0.0288	5.85431	6.94342	5.23856	5.23856	5.23856	7.0058	5.56511	5.56511	5.56511	4.97542	5.36328	5.18242	8.60754	9.87518	9.87518	9.87518	8.25422	7.71833	5.57102	5.57102	5.57102	5.57102	5.57102	9.77066
																						0.0289	5.86036	6.94846	5.23451	5.23451	5.23451	7.01093	5.57723	5.57723	5.57723	4.97474	5.36823	5.15996	8.60371	9.88053	9.88053	9.88053	8.27001	7.70625	5.58087	5.58087	5.58087	5.58087	5.58087	9.77687
																						0.029	5.88482	6.92814	5.23381	5.23381	5.23381	7.01609	5.59323	5.59323	5.59323	4.95715	5.36903	5.19611	8.61038	9.87619	9.87619	9.87619	8.26826	7.70029	5.58168	5.58168	5.58168	5.58168	5.58168	9.77745
																						0.0291	5.87342	6.95492	5.23986	5.23986	5.23986	7.00742	5.55089	5.55089	5.55089	4.98272	5.37056	5.17023	8.62764	9.87587	9.87587	9.87587	8.25375	7.70761	5.58031	5.58031	5.58031	5.58031	5.58031	9.80515
																						0.0292	5.88169	6.96526	5.23445	5.23445	5.23445	7.00395	5.56584	5.56584	5.56584	4.98978	5.36271	5.15944	8.61862	9.89499	9.89499	9.89499	8.27003	7.72174	5.58542	5.58542	5.58542	5.58542	5.58542	9.8169
																						0.0293	5.83511	6.95351	5.24317	5.24317	5.24317	7.01977	5.5821	5.5821	5.5821	4.99057	5.35801	5.18302	8.59869	9.8986	9.8986	9.8986	8.28189	7.74039	5.58836	5.58836	5.58836	5.58836	5.58836	9.81801
																						0.0294	5.85468	6.93704	5.24482	5.24482	5.24482	7.02333	5.5878	5.5878	5.5878	4.96537	5.35247	5.15698	8.59861	9.90049	9.90049	9.90049	8.26769	7.7425	5.60182	5.60182	5.60182	5.60182	5.60182	9.79002
																						0.0295	5.84422	6.92506	5.23121	5.23121	5.23121	6.99665	5.53227	5.53227	5.53227	4.96015	5.36392	5.17122	8.60096	9.8838	9.8838	9.8838	8.26928	7.72605	5.58849	5.58849	5.58849	5.58849	5.58849	9.8007
																						0.0296	5.84766	6.94477	5.22679	5.22679	5.22679	7.00827	5.52705	5.52705	5.52705	4.96623	5.36915	5.18793	8.60215	9.87905	9.87905	9.87905	8.26957	7.72932	5.56763	5.56763	5.56763	5.56763	5.56763	9.81541
																						0.0297	5.87298	6.94366	5.23341	5.23341	5.23341	7.02354	5.54	5.54	5.54	4.97085	5.3663	5.19224	8.60303	9.87406	9.87406	9.87406	8.27733	7.73449	5.58655	5.58655	5.58655	5.58655	5.58655	9.80294
																						0.0298	5.86973	6.93478	5.23435	5.23435	5.23435	7.01877	5.55097	5.55097	5.55097	4.98088	5.36745	5.20337	8.60599	9.86702	9.86702	9.86702	8.29182	7.72677	5.58269	5.58269	5.58269	5.58269	5.58269	9.79442
																						0.0299	5.85593	6.94264	5.23273	5.23273	5.23273	7.00662	5.52138	5.52138	5.52138	4.99534	5.36408	5.20739	8.60132	9.84629	9.84629	9.84629	8.26899	7.73378	5.57684	5.57684	5.57684	5.57684	5.57684	9.78828
																						0.03	5.8247	6.95654	5.22909	5.22909	5.22909	7.0214	5.52157	5.52157	5.52157	4.99065	5.35868	5.1788	8.59814	9.87301	9.87301	9.87301	8.26462	7.73073	5.58777	5.58777	5.58777	5.58777	5.58777	9.81573
																						0.0301	5.86267	6.95883	5.22694	5.22694	5.22694	7.02397	5.57529	5.57529	5.57529	4.98021	5.36284	5.18626	8.61388	9.86972	9.86972	9.86972	8.29742	7.72381	5.58452	5.58452	5.58452	5.58452	5.58452	9.80782
																						0.0302	5.86054	6.94236	5.23238	5.23238	5.23238	7.01499	5.56055	5.56055	5.56055	4.95969	5.36122	5.18265	8.59769	9.87072	9.87072	9.87072	8.26999	7.71796	5.57731	5.57731	5.57731	5.57731	5.57731	9.80345
																						0.0303	5.84465	6.94199	5.22546	5.22546	5.22546	7.00535	5.59195	5.59195	5.59195	4.96455	5.36401	5.16918	8.58856	9.85991	9.85991	9.85991	8.27657	7.718	5.58326	5.58326	5.58326	5.58326	5.58326	9.77041
																						0.0304	5.85005	6.93065	5.24892	5.24892	5.24892	7.01975	5.57909	5.57909	5.57909	4.96829	5.3697	5.18651	8.60796	9.84932	9.84932	9.84932	8.26829	7.70364	5.56839	5.56839	5.56839	5.56839	5.56839	9.77656
																						0.0305	5.87483	6.93406	5.24039	5.24039	5.24039	7.02118	5.57191	5.57191	5.57191	4.97757	5.36033	5.19907	8.62082	9.86693	9.86693	9.86693	8.26206	7.72822	5.56646	5.56646	5.56646	5.56646	5.56646	9.78345
																						0.0306	5.87767	6.94208	5.23621	5.23621	5.23621	7.01307	5.56898	5.56898	5.56898	4.98876	5.3619	5.20547	8.58764	9.87098	9.87098	9.87098	8.2828	7.73304	5.57047	5.57047	5.57047	5.57047	5.57047	9.80641
																						0.0307	5.87116	6.9428	5.24134	5.24134	5.24134	7.01818	5.59618	5.59618	5.59618	4.97192	5.35179	5.21441	8.58449	9.87261	9.87261	9.87261	8.27057	7.75691	5.57859	5.57859	5.57859	5.57859	5.57859	9.83592
																						0.0308	5.88225	6.93876	5.23704	5.23704	5.23704	7.01529	5.5714	5.5714	5.5714	4.98557	5.34647	5.19539	8.57507	9.87144	9.87144	9.87144	8.2633	7.72979	5.56035	5.56035	5.56035	5.56035	5.56035	9.78783
																						0.0309	5.85881	6.93831	5.23554	5.23554	5.23554	7.00134	5.58757	5.58757	5.58757	4.98288	5.36782	5.14633	8.59729	9.87015	9.87015	9.87015	8.24415	7.73321	5.56925	5.56925	5.56925	5.56925	5.56925	9.75214
																						0.031	5.857	6.96464	5.23415	5.23415	5.23415	7.01438	5.53053	5.53053	5.53053	4.97284	5.36429	5.13245	8.60105	9.88041	9.88041	9.88041	8.27269	7.71692	5.58499	5.58499	5.58499	5.58499	5.58499	9.78218
																						0.0311	5.84362	6.97025	5.22925	5.22925	5.22925	7.03699	5.5771	5.5771	5.5771	4.96903	5.37169	5.15501	8.60132	9.8823	9.8823	9.8823	8.27947	7.72867	5.56156	5.56156	5.56156	5.56156	5.56156	9.7682
																						0.0312	5.85413	6.9414	5.2275	5.2275	5.2275	7.02074	5.58362	5.58362	5.58362	4.97509	5.37436	5.17753	8.5791	9.86796	9.86796	9.86796	8.2707	7.73346	5.56081	5.56081	5.56081	5.56081	5.56081	9.75877
																						0.0313	5.84928	6.93338	5.23489	5.23489	5.23489	7.02784	5.54093	5.54093	5.54093	4.98316	5.37671	5.20148	8.59986	9.86298	9.86298	9.86298	8.26856	7.72021	5.5918	5.5918	5.5918	5.5918	5.5918	9.76633
																						0.0314	5.83802	6.92489	5.21861	5.21861	5.21861	7.02654	5.52974	5.52974	5.52974	4.98035	5.3663	5.18453	8.61547	9.8679	9.8679	9.8679	8.26022	7.72399	5.59633	5.59633	5.59633	5.59633	5.59633	9.76257
																						0.0315	5.8662	6.9283	5.21985	5.21985	5.21985	7.01451	5.56831	5.56831	5.56831	4.97891	5.36568	5.18051	8.59295	9.87614	9.87614	9.87614	8.25049	7.74862	5.56639	5.56639	5.56639	5.56639	5.56639	9.76875
																						0.0316	5.85435	6.92784	5.22899	5.22899	5.22899	7.05908	5.5345	5.5345	5.5345	4.97103	5.36937	5.16745	8.60384	9.86307	9.86307	9.86307	8.2587	7.73368	5.58273	5.58273	5.58273	5.58273	5.58273	9.75438
																						0.0317	5.86933	6.93557	5.2203	5.2203	5.2203	7.04156	5.53658	5.53658	5.53658	4.97364	5.37054	5.15607	8.60741	9.86308	9.86308	9.86308	8.25547	7.72157	5.56629	5.56629	5.56629	5.56629	5.56629	9.76471
																						0.0318	5.875	6.90813	5.21611	5.21611	5.21611	7.03121	5.52991	5.52991	5.52991	4.98264	5.37284	5.16565	8.60436	9.87819	9.87819	9.87819	8.24754	7.7362	5.57172	5.57172	5.57172	5.57172	5.57172	9.77047
																						0.0319	5.85161	6.90791	5.21664	5.21664	5.21664	7.00676	5.56095	5.56095	5.56095	4.9714	5.36225	5.17131	8.6068	9.86614	9.86614	9.86614	8.25699	7.71197	5.55312	5.55312	5.55312	5.55312	5.55312	9.80997
																						0.032	5.82823	6.91494	5.23788	5.23788	5.23788	7.01697	5.60318	5.60318	5.60318	4.97776	5.36834	5.17848	8.61785	9.86874	9.86874	9.86874	8.25046	7.73033	5.58536	5.58536	5.58536	5.58536	5.58536	9.79031
																						0.0321	5.85233	6.91835	5.22893	5.22893	5.22893	7.00882	5.56923	5.56923	5.56923	4.98035	5.35646	5.19816	8.61074	9.85119	9.85119	9.85119	8.26542	7.71813	5.58477	5.58477	5.58477	5.58477	5.58477	9.81672
																						0.0322	5.85808	6.92007	5.2266	5.2266	5.2266	7.01645	5.56293	5.56293	5.56293	4.96937	5.34424	5.18209	8.60733	9.87178	9.87178	9.87178	8.26834	7.71898	5.56229	5.56229	5.56229	5.56229	5.56229	9.84607
																						0.0323	5.84512	6.92016	5.22405	5.22405	5.22405	7.02252	5.56217	5.56217	5.56217	4.96211	5.36785	5.16347	8.5915	9.86353	9.86353	9.86353	8.26532	7.72936	5.56844	5.56844	5.56844	5.56844	5.56844	9.78477
																						0.0324	5.85317	6.92028	5.22268	5.22268	5.22268	7.02887	5.54982	5.54982	5.54982	4.95485	5.35707	5.18792	8.58322	9.86311	9.86311	9.86311	8.29232	7.73219	5.57326	5.57326	5.57326	5.57326	5.57326	9.77052
																						0.0325	5.85876	6.9293	5.22819	5.22819	5.22819	7.0072	5.56827	5.56827	5.56827	4.97464	5.36055	5.16775	8.58959	9.86387	9.86387	9.86387	8.26325	7.73561	5.54966	5.54966	5.54966	5.54966	5.54966	9.78323
																						0.0326	5.88272	6.94879	5.2244	5.2244	5.2244	7.0095	5.54115	5.54115	5.54115	4.98142	5.37132	5.15364	8.60042	9.862	9.862	9.862	8.2558	7.74172	5.56118	5.56118	5.56118	5.56118	5.56118	9.78715
																						0.0327	5.87565	6.93464	5.23912	5.23912	5.23912	7.03081	5.55286	5.55286	5.55286	4.98652	5.36129	5.18073	8.5953	9.85875	9.85875	9.85875	8.23421	7.74763	5.58605	5.58605	5.58605	5.58605	5.58605	9.7814
																						0.0328	5.86936	6.92332	5.24364	5.24364	5.24364	7.0226	5.56129	5.56129	5.56129	4.98459	5.35169	5.18374	8.5843	9.85734	9.85734	9.85734	8.2564	7.73532	5.56446	5.56446	5.56446	5.56446	5.56446	9.76967
																						0.0329	5.85597	6.93411	5.23309	5.23309	5.23309	7.01836	5.52333	5.52333	5.52333	4.97757	5.35922	5.17005	8.59601	9.85611	9.85611	9.85611	8.25483	7.71134	5.56836	5.56836	5.56836	5.56836	5.56836	9.76139
																						0.033	5.85308	6.92948	5.23093	5.23093	5.23093	7.02244	5.558	5.558	5.558	4.97915	5.35951	5.1768	8.59505	9.86226	9.86226	9.86226	8.24914	7.70375	5.56898	5.56898	5.56898	5.56898	5.56898	9.76153
																						0.0331	5.85995	6.92172	5.2244	5.2244	5.2244	7.02278	5.58334	5.58334	5.58334	4.98083	5.37839	5.19459	8.58859	9.85745	9.85745	9.85745	8.26412	7.72281	5.54627	5.54627	5.54627	5.54627	5.54627	9.76589
																						0.0332	5.86153	6.9332	5.22884	5.22884	5.22884	7.02189	5.52149	5.52149	5.52149	4.97617	5.3707	5.17451	8.58391	9.85396	9.85396	9.85396	8.27442	7.74519	5.57756	5.57756	5.57756	5.57756	5.57756	9.79932
																						0.0333	5.86964	6.94074	5.22467	5.22467	5.22467	7.01261	5.51807	5.51807	5.51807	4.98083	5.36023	5.15255	8.59706	9.84493	9.84493	9.84493	8.27309	7.73957	5.57859	5.57859	5.57859	5.57859	5.57859	9.7849
																						0.0334	5.85116	6.92091	5.22796	5.22796	5.22796	7.01025	5.5672	5.5672	5.5672	4.98462	5.37691	5.18386	8.59275	9.86001	9.86001	9.86001	8.27516	7.73828	5.56651	5.56651	5.56651	5.56651	5.56651	9.78643
																						0.0335	5.8199	6.92174	5.2249	5.2249	5.2249	7.02896	5.57854	5.57854	5.57854	4.99648	5.38134	5.16406	8.5861	9.86194	9.86194	9.86194	8.26558	7.70696	5.57543	5.57543	5.57543	5.57543	5.57543	9.76744
																						0.0336	5.86035	6.91738	5.23	5.23	5.23	7.00912	5.60154	5.60154	5.60154	4.97018	5.38591	5.16101	8.58284	9.86501	9.86501	9.86501	8.25972	7.71488	5.58477	5.58477	5.58477	5.58477	5.58477	9.78152
																						0.0337	5.86644	6.93357	5.23963	5.23963	5.23963	7.01083	5.61399	5.61399	5.61399	4.97958	5.37119	5.17519	8.57427	9.8598	9.8598	9.8598	8.24572	7.71872	5.57313	5.57313	5.57313	5.57313	5.57313	9.76753
																						0.0338	5.86674	6.93229	5.24324	5.24324	5.24324	7.00558	5.60148	5.60148	5.60148	4.9741	5.36403	5.18746	8.57054	9.86909	9.86909	9.86909	8.25231	7.72823	5.565	5.565	5.565	5.565	5.565	9.75417
																						0.0339	5.84293	6.93629	5.24028	5.24028	5.24028	7.00465	5.54522	5.54522	5.54522	4.96477	5.35969	5.17838	8.57605	9.85945	9.85945	9.85945	8.24631	7.73928	5.56191	5.56191	5.56191	5.56191	5.56191	9.76639
																						0.034	5.85184	6.9432	5.23324	5.23324	5.23324	7.0148	5.54279	5.54279	5.54279	4.97201	5.37348	5.17231	8.59213	9.85821	9.85821	9.85821	8.24609	7.73352	5.5559	5.5559	5.5559	5.5559	5.5559	9.7633
																						0.0341	5.85305	6.94923	5.22414	5.22414	5.22414	7.01097	5.56748	5.56748	5.56748	4.9672	5.36401	5.17947	8.58095	9.84751	9.84751	9.84751	8.26263	7.71894	5.57382	5.57382	5.57382	5.57382	5.57382	9.80226
																						0.0342	5.86391	6.91799	5.21359	5.21359	5.21359	7.02714	5.53187	5.53187	5.53187	4.9699	5.36426	5.19666	8.57324	9.85695	9.85695	9.85695	8.26407	7.71643	5.58056	5.58056	5.58056	5.58056	5.58056	9.78067
																						0.0343	5.87147	6.93272	5.23682	5.23682	5.23682	7.02531	5.54049	5.54049	5.54049	4.98708	5.3721	5.18279	8.58606	9.86087	9.86087	9.86087	8.27058	7.71855	5.56891	5.56891	5.56891	5.56891	5.56891	9.78775
																						0.0344	5.86618	6.94054	5.24377	5.24377	5.24377	7.02299	5.50075	5.50075	5.50075	4.99329	5.37379	5.14942	8.56485	9.86505	9.86505	9.86505	8.25423	7.74013	5.55812	5.55812	5.55812	5.55812	5.55812	9.79366
																						0.0345	5.87542	6.92441	5.23649	5.23649	5.23649	7.027	5.50874	5.50874	5.50874	4.97249	5.37946	5.14705	8.57175	9.8541	9.8541	9.8541	8.26065	7.7381	5.56194	5.56194	5.56194	5.56194	5.56194	9.8087
																						0.0346	5.84591	6.91481	5.24139	5.24139	5.24139	7.02007	5.52555	5.52555	5.52555	4.96506	5.35628	5.14961	8.58309	9.87083	9.87083	9.87083	8.26087	7.72206	5.56072	5.56072	5.56072	5.56072	5.56072	9.77625
																						0.0347	5.85018	6.93438	5.23278	5.23278	5.23278	7.0212	5.55412	5.55412	5.55412	4.96557	5.35197	5.17747	8.57965	9.86203	9.86203	9.86203	8.26758	7.71906	5.56375	5.56375	5.56375	5.56375	5.56375	9.76966
																						0.0348	5.84753	6.93594	5.23123	5.23123	5.23123	7.01297	5.5203	5.5203	5.5203	4.98798	5.37275	5.15341	8.57093	9.867	9.867	9.867	8.26377	7.71368	5.55932	5.55932	5.55932	5.55932	5.55932	9.78664
																						0.0349	5.83816	6.93191	5.24348	5.24348	5.24348	7.0149	5.54095	5.54095	5.54095	4.99635	5.36835	5.15354	8.58874	9.85608	9.85608	9.85608	8.26281	7.70881	5.55756	5.55756	5.55756	5.55756	5.55756	9.76038
																						0.035	5.85385	6.93978	5.2277	5.2277	5.2277	7.00771	5.55645	5.55645	5.55645	5.00462	5.37325	5.17729	8.59239	9.84358	9.84358	9.84358	8.25873	7.71845	5.56748	5.56748	5.56748	5.56748	5.56748	9.77312
																						0.0351	5.83648	6.9258	5.21372	5.21372	5.21372	7.00928	5.56629	5.56629	5.56629	4.96925	5.37747	5.16189	8.58784	9.85224	9.85224	9.85224	8.25285	7.7241	5.55511	5.55511	5.55511	5.55511	5.55511	9.7663
																						0.0352	5.85333	6.93262	5.21047	5.21047	5.21047	7.01181	5.57148	5.57148	5.57148	4.96173	5.36992	5.18281	8.58498	9.84959	9.84959	9.84959	8.2861	7.72151	5.55161	5.55161	5.55161	5.55161	5.55161	9.78394
																						0.0353	5.84596	6.93602	5.22	5.22	5.22	7.01923	5.54155	5.54155	5.54155	4.96225	5.36194	5.16974	8.59701	9.84518	9.84518	9.84518	8.28467	7.72207	5.57044	5.57044	5.57044	5.57044	5.57044	9.77644
																						0.0354	5.84309	6.94698	5.2212	5.2212	5.2212	7.01137	5.51757	5.51757	5.51757	4.96143	5.36628	5.1933	8.58583	9.85427	9.85427	9.85427	8.26072	7.72128	5.58016	5.58016	5.58016	5.58016	5.58016	9.79108
																						0.0355	5.86934	6.94605	5.23046	5.23046	5.23046	7.01694	5.54186	5.54186	5.54186	4.97448	5.36791	5.18494	8.58249	9.86098	9.86098	9.86098	8.2641	7.73856	5.56263	5.56263	5.56263	5.56263	5.56263	9.78628
																						0.0356	5.83951	6.93163	5.23197	5.23197	5.23197	6.99883	5.52682	5.52682	5.52682	4.9585	5.37629	5.18458	8.58759	9.86516	9.86516	9.86516	8.28136	7.70897	5.5578	5.5578	5.5578	5.5578	5.5578	9.8231
																						0.0357	5.8503	6.94112	5.22842	5.22842	5.22842	7.02243	5.55452	5.55452	5.55452	4.98366	5.36564	5.20337	8.59345	9.86774	9.86774	9.86774	8.26739	7.72474	5.55034	5.55034	5.55034	5.55034	5.55034	9.82195
																						0.0358	5.829	6.95417	5.22834	5.22834	5.22834	7.01901	5.55915	5.55915	5.55915	4.97287	5.36625	5.20341	8.57003	9.86956	9.86956	9.86956	8.25374	7.7392	5.55849	5.55849	5.55849	5.55849	5.55849	9.8141
																						0.0359	5.84192	6.9305	5.23793	5.23793	5.23793	7.01862	5.55655	5.55655	5.55655	4.99042	5.36385	5.22052	8.54827	9.86444	9.86444	9.86444	8.25685	7.73437	5.57029	5.57029	5.57029	5.57029	5.57029	9.83252
																						0.036	5.85065	6.92992	5.23768	5.23768	5.23768	7.01208	5.55833	5.55833	5.55833	4.98967	5.37322	5.16783	8.56119	9.85389	9.85389	9.85389	8.28283	7.73842	5.56248	5.56248	5.56248	5.56248	5.56248	9.79216
																						0.0361	5.83976	6.90814	5.23505	5.23505	5.23505	7.01107	5.56973	5.56973	5.56973	4.97781	5.37564	5.16865	8.58123	9.85802	9.85802	9.85802	8.27311	7.72399	5.5581	5.5581	5.5581	5.5581	5.5581	9.7767
																						0.0362	5.8676	6.91478	5.22705	5.22705	5.22705	7.01229	5.61346	5.61346	5.61346	4.98182	5.36457	5.17414	8.59347	9.85732	9.85732	9.85732	8.27589	7.72728	5.56022	5.56022	5.56022	5.56022	5.56022	9.78209
																						0.0363	5.83641	6.93627	5.22873	5.22873	5.22873	7.01371	5.55504	5.55504	5.55504	4.96666	5.36168	5.19163	8.57863	9.85921	9.85921	9.85921	8.27708	7.73369	5.56106	5.56106	5.56106	5.56106	5.56106	9.78464
																						0.0364	5.82106	6.92634	5.22434	5.22434	5.22434	7.00413	5.534	5.534	5.534	4.95534	5.36055	5.1952	8.58282	9.84742	9.84742	9.84742	8.26909	7.7339	5.54654	5.54654	5.54654	5.54654	5.54654	9.78382
																						0.0365	5.83782	6.90583	5.2283	5.2283	5.2283	7.01945	5.51641	5.51641	5.51641	4.97724	5.36687	5.19288	8.57754	9.86488	9.86488	9.86488	8.2578	7.70511	5.5524	5.5524	5.5524	5.5524	5.5524	9.75526
																						0.0366	5.81949	6.90703	5.23484	5.23484	5.23484	7.02962	5.50236	5.50236	5.50236	4.99483	5.37555	5.19691	8.554	9.87484	9.87484	9.87484	8.24436	7.71136	5.56628	5.56628	5.56628	5.56628	5.56628	9.76607
																						0.0367	5.82355	6.94096	5.23578	5.23578	5.23578	7.0127	5.52505	5.52505	5.52505	4.9773	5.3566	5.16016	8.55401	9.85534	9.85534	9.85534	8.23546	7.71096	5.55183	5.55183	5.55183	5.55183	5.55183	9.78709
																						0.0368	5.81362	6.94911	5.23902	5.23902	5.23902	7.01304	5.54449	5.54449	5.54449	4.9918	5.35978	5.16867	8.56969	9.85643	9.85643	9.85643	8.2626	7.72579	5.55776	5.55776	5.55776	5.55776	5.55776	9.77665
																						0.0369	5.82174	6.94341	5.22813	5.22813	5.22813	7.03044	5.5345	5.5345	5.5345	4.98931	5.37167	5.18042	8.57794	9.86197	9.86197	9.86197	8.2643	7.71704	5.56332	5.56332	5.56332	5.56332	5.56332	9.78479
																						0.037	5.85008	6.92553	5.22855	5.22855	5.22855	7.01429	5.55611	5.55611	5.55611	4.97366	5.3635	5.20402	8.57364	9.84865	9.84865	9.84865	8.24948	7.7168	5.54654	5.54654	5.54654	5.54654	5.54654	9.78998
																						0.0371	5.83194	6.9462	5.23914	5.23914	5.23914	7.02019	5.53402	5.53402	5.53402	4.97836	5.3629	5.18914	8.56928	9.84815	9.84815	9.84815	8.24515	7.71739	5.56475	5.56475	5.56475	5.56475	5.56475	9.78735
																						0.0372	5.82606	6.94202	5.24286	5.24286	5.24286	7.02714	5.54474	5.54474	5.54474	4.98793	5.37666	5.17216	8.57205	9.83847	9.83847	9.83847	8.23466	7.72999	5.58328	5.58328	5.58328	5.58328	5.58328	9.7813
																						0.0373	5.8709	6.94126	5.23769	5.23769	5.23769	7.00987	5.5607	5.5607	5.5607	4.97448	5.36307	5.17003	8.58531	9.85642	9.85642	9.85642	8.2512	7.70272	5.55297	5.55297	5.55297	5.55297	5.55297	9.76857
																						0.0374	5.87133	6.96273	5.24829	5.24829	5.24829	7.00285	5.54443	5.54443	5.54443	4.96672	5.37125	5.17759	8.61402	9.86626	9.86626	9.86626	8.28944	7.68119	5.55782	5.55782	5.55782	5.55782	5.55782	9.77188
																						0.0375	5.84651	6.94864	5.23248	5.23248	5.23248	7.03328	5.5181	5.5181	5.5181	4.97323	5.37576	5.17803	8.58123	9.86278	9.86278	9.86278	8.27408	7.71381	5.57886	5.57886	5.57886	5.57886	5.57886	9.80532
																						0.0376	5.8339	6.92508	5.23409	5.23409	5.23409	7.02267	5.5387	5.5387	5.5387	4.98972	5.3776	5.20978	8.56936	9.85426	9.85426	9.85426	8.25838	7.72599	5.54464	5.54464	5.54464	5.54464	5.54464	9.83328
																						0.0377	5.80415	6.93509	5.22703	5.22703	5.22703	6.98487	5.52813	5.52813	5.52813	4.97287	5.35992	5.2038	8.58289	9.85168	9.85168	9.85168	8.27289	7.70436	5.57242	5.57242	5.57242	5.57242	5.57242	9.81668
																						0.0378	5.84579	6.94054	5.2377	5.2377	5.2377	7.00229	5.49288	5.49288	5.49288	4.98367	5.35001	5.19431	8.59096	9.85321	9.85321	9.85321	8.23078	7.69898	5.57336	5.57336	5.57336	5.57336	5.57336	9.83512
																						0.0379	5.85376	6.91723	5.23919	5.23919	5.23919	7.02083	5.56067	5.56067	5.56067	4.98771	5.35446	5.17978	8.58508	9.85453	9.85453	9.85453	8.24294	7.71695	5.56918	5.56918	5.56918	5.56918	5.56918	9.8166
																						0.038	5.84641	6.9157	5.23261	5.23261	5.23261	7.0341	5.53962	5.53962	5.53962	4.99179	5.3704	5.16287	8.57605	9.84624	9.84624	9.84624	8.24902	7.7131	5.55396	5.55396	5.55396	5.55396	5.55396	9.79149
																						0.0381	5.83235	6.91734	5.23953	5.23953	5.23953	7.02079	5.54636	5.54636	5.54636	4.9892	5.36709	5.1692	8.55872	9.85574	9.85574	9.85574	8.24463	7.68931	5.55796	5.55796	5.55796	5.55796	5.55796	9.77197
																						0.0382	5.82448	6.93198	5.24353	5.24353	5.24353	7.00932	5.54822	5.54822	5.54822	4.97875	5.36021	5.15869	8.55301	9.85797	9.85797	9.85797	8.24113	7.71591	5.55229	5.55229	5.55229	5.55229	5.55229	9.79386
																						0.0383	5.82332	6.93378	5.23436	5.23436	5.23436	7.01686	5.5673	5.5673	5.5673	4.98045	5.36618	5.17858	8.55728	9.85231	9.85231	9.85231	8.23796	7.71548	5.54681	5.54681	5.54681	5.54681	5.54681	9.75577
																						0.0384	5.83146	6.95769	5.23719	5.23719	5.23719	7.04098	5.54556	5.54556	5.54556	4.98304	5.37378	5.18082	8.55654	9.85816	9.85816	9.85816	8.26774	7.71596	5.56472	5.56472	5.56472	5.56472	5.56472	9.77293
																						0.0385	5.82331	6.93642	5.22529	5.22529	5.22529	7.02385	5.50619	5.50619	5.50619	4.97276	5.3633	5.18774	8.56507	9.84549	9.84549	9.84549	8.27612	7.71865	5.53887	5.53887	5.53887	5.53887	5.53887	9.78566
																						0.0386	5.8195	6.92683	5.22312	5.22312	5.22312	7.0013	5.53296	5.53296	5.53296	4.97525	5.37516	5.18126	8.5559	9.85119	9.85119	9.85119	8.26773	7.71781	5.561	5.561	5.561	5.561	5.561	9.79314
																						0.0387	5.82537	6.90783	5.21913	5.21913	5.21913	7.02936	5.54155	5.54155	5.54155	4.94959	5.3731	5.17006	8.56366	9.84957	9.84957	9.84957	8.27339	7.7281	5.55943	5.55943	5.55943	5.55943	5.55943	9.78577
																						0.0388	5.83371	6.90638	5.23762	5.23762	5.23762	7.00715	5.53602	5.53602	5.53602	4.96176	5.36749	5.16439	8.55164	9.84868	9.84868	9.84868	8.26409	7.74863	5.54754	5.54754	5.54754	5.54754	5.54754	9.78494
																						0.0389	5.8228	6.92897	5.22769	5.22769	5.22769	7.00229	5.51469	5.51469	5.51469	4.9569	5.3656	5.16471	8.55556	9.84504	9.84504	9.84504	8.2172	7.75387	5.54537	5.54537	5.54537	5.54537	5.54537	9.76674
																						0.039	5.83319	6.9331	5.21678	5.21678	5.21678	7.02051	5.51188	5.51188	5.51188	4.97122	5.37107	5.19143	8.57276	9.84495	9.84495	9.84495	8.25522	7.73507	5.54786	5.54786	5.54786	5.54786	5.54786	9.7668
																						0.0391	5.86932	6.92173	5.23258	5.23258	5.23258	7.03593	5.51405	5.51405	5.51405	4.98609	5.37688	5.18931	8.58172	9.84188	9.84188	9.84188	8.2482	7.73856	5.56025	5.56025	5.56025	5.56025	5.56025	9.7753
																						0.0392	5.8559	6.94891	5.23971	5.23971	5.23971	7.01377	5.53428	5.53428	5.53428	4.97371	5.38417	5.19104	8.57668	9.83592	9.83592	9.83592	8.24711	7.73133	5.55058	5.55058	5.55058	5.55058	5.55058	9.77735
																						0.0393	5.84797	6.94824	5.22752	5.22752	5.22752	7.0166	5.50731	5.50731	5.50731	4.9787	5.37895	5.18258	8.56149	9.84567	9.84567	9.84567	8.25155	7.71777	5.54413	5.54413	5.54413	5.54413	5.54413	9.7807
																						0.0394	5.83622	6.92388	5.23637	5.23637	5.23637	7.02316	5.50744	5.50744	5.50744	4.98102	5.36395	5.17579	8.56452	9.83535	9.83535	9.83535	8.24183	7.73034	5.54371	5.54371	5.54371	5.54371	5.54371	9.80612
																						0.0395	5.84245	6.92293	5.23948	5.23948	5.23948	7.02604	5.5114	5.5114	5.5114	4.98239	5.3665	5.1934	8.5841	9.85532	9.85532	9.85532	8.23428	7.73951	5.54344	5.54344	5.54344	5.54344	5.54344	9.7817
																						0.0396	5.83232	6.92118	5.23607	5.23607	5.23607	7.02497	5.53751	5.53751	5.53751	4.98154	5.3606	5.21579	8.56443	9.85297	9.85297	9.85297	8.24748	7.73309	5.53361	5.53361	5.53361	5.53361	5.53361	9.79365
																						0.0397	5.82259	6.91358	5.23074	5.23074	5.23074	7.0161	5.51071	5.51071	5.51071	4.99056	5.36221	5.19155	8.56797	9.85678	9.85678	9.85678	8.26329	7.71874	5.5453	5.5453	5.5453	5.5453	5.5453	9.81092
																						0.0398	5.84234	6.92087	5.23064	5.23064	5.23064	7.01447	5.50721	5.50721	5.50721	4.99225	5.35808	5.17803	8.57394	9.84364	9.84364	9.84364	8.27699	7.73039	5.55481	5.55481	5.55481	5.55481	5.55481	9.78809
																						0.0399	5.81761	6.92116	5.21797	5.21797	5.21797	7.02874	5.52716	5.52716	5.52716	4.99315	5.36917	5.2064	8.57019	9.85264	9.85264	9.85264	8.24404	7.7163	5.55778	5.55778	5.55778	5.55778	5.55778	9.79085
																						0.04	5.84801	6.92918	5.22947	5.22947	5.22947	7.04427	5.53002	5.53002	5.53002	4.98843	5.36697	5.19635	8.54298	9.84884	9.84884	9.84884	8.24232	7.72184	5.54623	5.54623	5.54623	5.54623	5.54623	9.79902
																						0.0401	5.84856	6.91037	5.23461	5.23461	5.23461	7.03368	5.5198	5.5198	5.5198	4.98784	5.37519	5.18223	8.54734	9.84815	9.84815	9.84815	8.2559	7.71262	5.54828	5.54828	5.54828	5.54828	5.54828	9.76765
																						0.0402	5.82939	6.91683	5.231	5.231	5.231	7.01286	5.50492	5.50492	5.50492	4.95946	5.36539	5.20045	8.56389	9.84664	9.84664	9.84664	8.26087	7.70936	5.56843	5.56843	5.56843	5.56843	5.56843	9.77751
																						0.0403	5.83199	6.92112	5.23344	5.23344	5.23344	7.02029	5.52343	5.52343	5.52343	4.95535	5.36674	5.1768	8.556	9.85063	9.85063	9.85063	8.23644	7.7154	5.54659	5.54659	5.54659	5.54659	5.54659	9.77224
																						0.0404	5.82747	6.9162	5.23072	5.23072	5.23072	7.01969	5.53164	5.53164	5.53164	4.97324	5.36298	5.16526	8.57359	9.8583	9.8583	9.8583	8.22456	7.71048	5.52863	5.52863	5.52863	5.52863	5.52863	9.78986
																						0.0405	5.82775	6.8906	5.22316	5.22316	5.22316	7.00276	5.5111	5.5111	5.5111	4.98558	5.36949	5.1743	8.57377	9.86578	9.86578	9.86578	8.2477	7.6926	5.52994	5.52994	5.52994	5.52994	5.52994	9.78407
																						0.0406	5.84432	6.91464	5.22602	5.22602	5.22602	7.01012	5.54234	5.54234	5.54234	4.97744	5.36323	5.189	8.56509	9.85865	9.85865	9.85865	8.25812	7.69063	5.54293	5.54293	5.54293	5.54293	5.54293	9.79254
																						0.0407	5.81844	6.93042	5.23438	5.23438	5.23438	7.0132	5.56048	5.56048	5.56048	4.96693	5.37575	5.21517	8.55372	9.84649	9.84649	9.84649	8.26096	7.69091	5.54444	5.54444	5.54444	5.54444	5.54444	9.79497
																						0.0408	5.81539	6.92059	5.23482	5.23482	5.23482	7.01684	5.55412	5.55412	5.55412	4.96878	5.37136	5.20317	8.54888	9.83721	9.83721	9.83721	8.25157	7.73175	5.54758	5.54758	5.54758	5.54758	5.54758	9.82395
																						0.0409	5.80752	6.92188	5.23097	5.23097	5.23097	7.02428	5.54214	5.54214	5.54214	4.97741	5.37569	5.17207	8.55565	9.84381	9.84381	9.84381	8.26448	7.71911	5.54389	5.54389	5.54389	5.54389	5.54389	9.79952
																						0.041	5.81917	6.9252	5.24687	5.24687	5.24687	7.00235	5.55873	5.55873	5.55873	4.97166	5.37466	5.18022	8.56025	9.85282	9.85282	9.85282	8.25513	7.73058	5.52151	5.52151	5.52151	5.52151	5.52151	9.77561
																						0.0411	5.82832	6.93812	5.24561	5.24561	5.24561	7.01176	5.54532	5.54532	5.54532	4.97493	5.37322	5.17021	8.56837	9.85764	9.85764	9.85764	8.23803	7.74155	5.54406	5.54406	5.54406	5.54406	5.54406	9.78653
																						0.0412	5.81797	6.92045	5.24021	5.24021	5.24021	7.0252	5.50782	5.50782	5.50782	4.97316	5.36227	5.19861	8.57662	9.8457	9.8457	9.8457	8.24999	7.73766	5.56501	5.56501	5.56501	5.56501	5.56501	9.80273
																						0.0413	5.82339	6.91447	5.22929	5.22929	5.22929	7.0036	5.49378	5.49378	5.49378	4.98392	5.36221	5.22277	8.56347	9.83047	9.83047	9.83047	8.25757	7.72634	5.56086	5.56086	5.56086	5.56086	5.56086	9.79247
																						0.0414	5.82489	6.921	5.22295	5.22295	5.22295	7.02293	5.52508	5.52508	5.52508	4.9777	5.36593	5.20336	8.56913	9.83929	9.83929	9.83929	8.25241	7.72187	5.54574	5.54574	5.54574	5.54574	5.54574	9.78271
																						0.0415	5.80518	6.93398	5.20932	5.20932	5.20932	7.02462	5.54819	5.54819	5.54819	4.97859	5.37327	5.21059	8.556	9.84167	9.84167	9.84167	8.26362	7.71774	5.5521	5.5521	5.5521	5.5521	5.5521	9.77969
																						0.0416	5.81668	6.93195	5.23566	5.23566	5.23566	7.02001	5.51175	5.51175	5.51175	4.9772	5.38235	5.20318	8.56199	9.83893	9.83893	9.83893	8.27476	7.70828	5.54381	5.54381	5.54381	5.54381	5.54381	9.77821
																						0.0417	5.81099	6.90673	5.23921	5.23921	5.23921	7.02699	5.53947	5.53947	5.53947	4.98237	5.36859	5.17926	8.55868	9.85356	9.85356	9.85356	8.23896	7.70547	5.54804	5.54804	5.54804	5.54804	5.54804	9.75865
																						0.0418	5.82243	6.90682	5.22561	5.22561	5.22561	7.01803	5.55438	5.55438	5.55438	4.98437	5.36111	5.21357	8.5755	9.83555	9.83555	9.83555	8.23146	7.70165	5.54403	5.54403	5.54403	5.54403	5.54403	9.77254
																						0.0419	5.83399	6.9272	5.21982	5.21982	5.21982	7.01276	5.4986	5.4986	5.4986	4.98186	5.37492	5.19411	8.57439	9.85358	9.85358	9.85358	8.25035	7.6924	5.52459	5.52459	5.52459	5.52459	5.52459	9.77828
																						0.042	5.83301	6.9114	5.22705	5.22705	5.22705	7.01049	5.48849	5.48849	5.48849	5.003	5.37453	5.16013	8.56082	9.84395	9.84395	9.84395	8.27222	7.72145	5.54628	5.54628	5.54628	5.54628	5.54628	9.78878
																						0.0421	5.83641	6.9271	5.23077	5.23077	5.23077	7.01741	5.51525	5.51525	5.51525	4.98214	5.37434	5.15981	8.56694	9.81334	9.81334	9.81334	8.26473	7.72486	5.55027	5.55027	5.55027	5.55027	5.55027	9.7722
																						0.0422	5.82781	6.91654	5.23067	5.23067	5.23067	7.02397	5.54112	5.54112	5.54112	4.97974	5.36808	5.15272	8.56263	9.8261	9.8261	9.8261	8.26052	7.70914	5.55613	5.55613	5.55613	5.55613	5.55613	9.78702
																						0.0423	5.84516	6.91747	5.22896	5.22896	5.22896	7.02179	5.52485	5.52485	5.52485	4.9701	5.37467	5.13894	8.57031	9.83196	9.83196	9.83196	8.2632	7.72248	5.55846	5.55846	5.55846	5.55846	5.55846	9.81228
																						0.0424	5.8196	6.91562	5.23693	5.23693	5.23693	7.03334	5.52988	5.52988	5.52988	4.96087	5.37472	5.18075	8.56602	9.84231	9.84231	9.84231	8.2261	7.76016	5.53908	5.53908	5.53908	5.53908	5.53908	9.81925
																						0.0425	5.81929	6.93963	5.22408	5.22408	5.22408	7.0379	5.50167	5.50167	5.50167	4.97879	5.37809	5.18664	8.56047	9.86182	9.86182	9.86182	8.25414	7.76076	5.53765	5.53765	5.53765	5.53765	5.53765	9.82532
																						0.0426	5.7908	6.94551	5.21965	5.21965	5.21965	7.0274	5.53271	5.53271	5.53271	4.97722	5.38599	5.16991	8.53523	9.8577	9.8577	9.8577	8.25152	7.72162	5.56568	5.56568	5.56568	5.56568	5.56568	9.77955
																						0.0427	5.81755	6.93518	5.23076	5.23076	5.23076	7.0254	5.53244	5.53244	5.53244	4.97604	5.37384	5.18527	8.54736	9.86202	9.86202	9.86202	8.24807	7.72584	5.54698	5.54698	5.54698	5.54698	5.54698	9.78065
																						0.0428	5.84842	6.93087	5.22778	5.22778	5.22778	7.03597	5.55193	5.55193	5.55193	4.97792	5.38154	5.20215	8.55784	9.87866	9.87866	9.87866	8.24511	7.74689	5.52847	5.52847	5.52847	5.52847	5.52847	9.77999
																						0.0429	5.86354	6.91959	5.22096	5.22096	5.22096	7.02491	5.57715	5.57715	5.57715	4.98063	5.37671	5.20148	8.55684	9.85806	9.85806	9.85806	8.24592	7.73726	5.5207	5.5207	5.5207	5.5207	5.5207	9.79307
																						0.043	5.85924	6.92876	5.23832	5.23832	5.23832	7.01784	5.54758	5.54758	5.54758	4.9668	5.35988	5.2008	8.56693	9.84098	9.84098	9.84098	8.26803	7.71941	5.54268	5.54268	5.54268	5.54268	5.54268	9.80113
																						0.0431	5.8203	6.93795	5.24553	5.24553	5.24553	7.02698	5.53678	5.53678	5.53678	4.9662	5.35378	5.19135	8.56712	9.85864	9.85864	9.85864	8.25964	7.73002	5.5467	5.5467	5.5467	5.5467	5.5467	9.80744
																						0.0432	5.83255	6.94744	5.24647	5.24647	5.24647	7.02099	5.5108	5.5108	5.5108	4.97339	5.37209	5.15944	8.57083	9.85096	9.85096	9.85096	8.24204	7.71305	5.53644	5.53644	5.53644	5.53644	5.53644	9.7786
																						0.0433	5.83909	6.93936	5.23912	5.23912	5.23912	7.0152	5.5406	5.5406	5.5406	4.99285	5.3751	5.19106	8.56461	9.85351	9.85351	9.85351	8.2568	7.71621	5.51982	5.51982	5.51982	5.51982	5.51982	9.77563
																						0.0434	5.80884	6.93371	5.23761	5.23761	5.23761	7.01335	5.52387	5.52387	5.52387	4.97524	5.35462	5.18192	8.57055	9.841	9.841	9.841	8.2636	7.70036	5.5206	5.5206	5.5206	5.5206	5.5206	9.82315
																						0.0435	5.82121	6.93531	5.23304	5.23304	5.23304	7.01353	5.5117	5.5117	5.5117	4.98422	5.36794	5.1776	8.54286	9.83703	9.83703	9.83703	8.2309	7.73222	5.5417	5.5417	5.5417	5.5417	5.5417	9.76745
																						0.0436	5.84847	6.91495	5.21713	5.21713	5.21713	6.99603	5.48098	5.48098	5.48098	4.98292	5.36714	5.17747	8.55206	9.83784	9.83784	9.83784	8.24729	7.73262	5.54729	5.54729	5.54729	5.54729	5.54729	9.7734
																						0.0437	5.85522	6.9107	5.23131	5.23131	5.23131	7.01865	5.48031	5.48031	5.48031	4.96426	5.35075	5.17965	8.5597	9.83721	9.83721	9.83721	8.25259	7.72888	5.542	5.542	5.542	5.542	5.542	9.78891
																						0.0438	5.8282	6.90949	5.23636	5.23636	5.23636	7.01821	5.50347	5.50347	5.50347	4.96933	5.35591	5.18101	8.55077	9.8526	9.8526	9.8526	8.2797	7.71759	5.54347	5.54347	5.54347	5.54347	5.54347	9.81653
																						0.0439	5.82439	6.93162	5.22781	5.22781	5.22781	6.99087	5.5125	5.5125	5.5125	4.97268	5.37202	5.16769	8.55637	9.85206	9.85206	9.85206	8.27579	7.73386	5.55124	5.55124	5.55124	5.55124	5.55124	9.79819
																						0.044	5.83647	6.93723	5.21998	5.21998	5.21998	6.99838	5.49949	5.49949	5.49949	4.9715	5.38074	5.19548	8.54584	9.85257	9.85257	9.85257	8.25636	7.73514	5.5636	5.5636	5.5636	5.5636	5.5636	9.80289
																						0.0441	5.84528	6.93724	5.22281	5.22281	5.22281	7.01638	5.5008	5.5008	5.5008	4.97048	5.38858	5.20164	8.54335	9.84795	9.84795	9.84795	8.27255	7.69946	5.56772	5.56772	5.56772	5.56772	5.56772	9.81597
																						0.0442	5.83786	6.90803	5.22662	5.22662	5.22662	7.02048	5.51379	5.51379	5.51379	5.00239	5.39377	5.17041	8.54261	9.83492	9.83492	9.83492	8.26952	7.72375	5.56324	5.56324	5.56324	5.56324	5.56324	9.82815
																						0.0443	5.82707	6.92336	5.23183	5.23183	5.23183	7.02055	5.50507	5.50507	5.50507	5.00138	5.3803	5.17849	8.5562	9.81428	9.81428	9.81428	8.2485	7.72622	5.55242	5.55242	5.55242	5.55242	5.55242	9.82502
																						0.0444	5.83427	6.91971	5.25154	5.25154	5.25154	7.01469	5.51153	5.51153	5.51153	4.97851	5.38126	5.16836	8.57254	9.82565	9.82565	9.82565	8.2403	7.70715	5.52978	5.52978	5.52978	5.52978	5.52978	9.82621
																						0.0445	5.83756	6.91782	5.24194	5.24194	5.24194	7.0173	5.49712	5.49712	5.49712	4.97123	5.37572	5.17798	8.56376	9.85209	9.85209	9.85209	8.25792	7.71392	5.55509	5.55509	5.55509	5.55509	5.55509	9.80899
																						0.0446	5.87121	6.90836	5.21619	5.21619	5.21619	7.02021	5.52425	5.52425	5.52425	4.95905	5.38292	5.17501	8.55966	9.85195	9.85195	9.85195	8.25605	7.72268	5.57557	5.57557	5.57557	5.57557	5.57557	9.7559
																						0.0447	5.8437	6.90912	5.22143	5.22143	5.22143	7.0211	5.51291	5.51291	5.51291	4.97448	5.37521	5.1975	8.5631	9.84308	9.84308	9.84308	8.24403	7.7284	5.56192	5.56192	5.56192	5.56192	5.56192	9.77445
																						0.0448	5.8166	6.91403	5.23687	5.23687	5.23687	7.01509	5.53167	5.53167	5.53167	4.99395	5.37758	5.19934	8.56339	9.83813	9.83813	9.83813	8.24094	7.7202	5.55155	5.55155	5.55155	5.55155	5.55155	9.79668
																						0.0449	5.81753	6.9223	5.24024	5.24024	5.24024	7.01974	5.55892	5.55892	5.55892	4.98244	5.38406	5.21222	8.57659	9.85842	9.85842	9.85842	8.27122	7.71236	5.53983	5.53983	5.53983	5.53983	5.53983	9.80058
																						0.045	5.82564	6.93473	5.24454	5.24454	5.24454	7.0201	5.54858	5.54858	5.54858	4.97455	5.36968	5.15823	8.56233	9.84829	9.84829	9.84829	8.25769	7.71166	5.54426	5.54426	5.54426	5.54426	5.54426	9.76992
																						0.0451	5.8486	6.92121	5.24152	5.24152	5.24152	7.0337	5.52286	5.52286	5.52286	4.97116	5.36208	5.16583	8.55176	9.832	9.832	9.832	8.23038	7.6961	5.54823	5.54823	5.54823	5.54823	5.54823	9.8041
																						0.0452	5.83681	6.93215	5.23074	5.23074	5.23074	7.0266	5.49268	5.49268	5.49268	4.97731	5.37655	5.19602	8.55356	9.84167	9.84167	9.84167	8.26514	7.71449	5.5624	5.5624	5.5624	5.5624	5.5624	9.79153
																						0.0453	5.8616	6.90456	5.21831	5.21831	5.21831	7.01834	5.48047	5.48047	5.48047	4.98063	5.36934	5.1836	8.57836	9.83706	9.83706	9.83706	8.28926	7.73851	5.53798	5.53798	5.53798	5.53798	5.53798	9.7627
																						0.0454	5.86758	6.90738	5.22104	5.22104	5.22104	7.00356	5.51424	5.51424	5.51424	4.96561	5.36552	5.20441	8.56234	9.8365	9.8365	9.8365	8.25156	7.71636	5.53522	5.53522	5.53522	5.53522	5.53522	9.80202
																						0.0455	5.8392	6.9425	5.21155	5.21155	5.21155	7.01502	5.53707	5.53707	5.53707	4.96808	5.38783	5.18611	8.55258	9.84474	9.84474	9.84474	8.25308	7.72453	5.55469	5.55469	5.55469	5.55469	5.55469	9.76665
																						0.0456	5.81675	6.92247	5.22771	5.22771	5.22771	7.00899	5.56648	5.56648	5.56648	4.95778	5.39635	5.16351	8.57607	9.8365	9.8365	9.8365	8.25799	7.72305	5.55413	5.55413	5.55413	5.55413	5.55413	9.78531
																						0.0457	5.81026	6.91853	5.23245	5.23245	5.23245	7.00808	5.54874	5.54874	5.54874	4.96564	5.38578	5.18542	8.57557	9.83326	9.83326	9.83326	8.22451	7.72444	5.55054	5.55054	5.55054	5.55054	5.55054	9.79985
																						0.0458	5.8216	6.9173	5.23879	5.23879	5.23879	7.02027	5.52388	5.52388	5.52388	4.98791	5.37913	5.19689	8.55368	9.81929	9.81929	9.81929	8.25424	7.7093	5.55662	5.55662	5.55662	5.55662	5.55662	9.81155
																						0.0459	5.82123	6.91274	5.22369	5.22369	5.22369	7.01985	5.55473	5.55473	5.55473	5.00602	5.37146	5.18695	8.54387	9.83487	9.83487	9.83487	8.26831	7.71128	5.54965	5.54965	5.54965	5.54965	5.54965	9.80203
																						0.046	5.84479	6.90807	5.23196	5.23196	5.23196	7.01645	5.54505	5.54505	5.54505	4.99447	5.37496	5.19866	8.5426	9.84032	9.84032	9.84032	8.25267	7.71006	5.53665	5.53665	5.53665	5.53665	5.53665	9.78354
																						0.0461	5.82479	6.91983	5.23151	5.23151	5.23151	7.00832	5.5163	5.5163	5.5163	4.99222	5.38606	5.19858	8.55148	9.83511	9.83511	9.83511	8.26065	7.70924	5.54919	5.54919	5.54919	5.54919	5.54919	9.80788
																						0.0462	5.83599	6.92088	5.2264	5.2264	5.2264	7.00697	5.53573	5.53573	5.53573	4.97369	5.37163	5.16938	8.56389	9.82982	9.82982	9.82982	8.26533	7.70598	5.55898	5.55898	5.55898	5.55898	5.55898	9.82087
																						0.0463	5.82706	6.91765	5.23309	5.23309	5.23309	7.03367	5.54163	5.54163	5.54163	4.96318	5.37596	5.1665	8.56792	9.84443	9.84443	9.84443	8.27998	7.68821	5.55746	5.55746	5.55746	5.55746	5.55746	9.78558
																						0.0464	5.8281	6.91146	5.22589	5.22589	5.22589	7.04696	5.523	5.523	5.523	4.96929	5.36136	5.2085	8.57445	9.84394	9.84394	9.84394	8.27387	7.69892	5.5386	5.5386	5.5386	5.5386	5.5386	9.78937
																						0.0465	5.84279	6.90219	5.22575	5.22575	5.22575	7.03024	5.50958	5.50958	5.50958	4.98004	5.36791	5.21381	8.5633	9.83997	9.83997	9.83997	8.25594	7.71295	5.53179	5.53179	5.53179	5.53179	5.53179	9.80246
																						0.0466	5.81806	6.91441	5.2217	5.2217	5.2217	7.01273	5.55038	5.55038	5.55038	4.97953	5.37442	5.19394	8.55697	9.85584	9.85584	9.85584	8.27039	7.70569	5.52579	5.52579	5.52579	5.52579	5.52579	9.78919
																						0.0467	5.82145	6.9353	5.22973	5.22973	5.22973	7.0254	5.52897	5.52897	5.52897	4.98626	5.38111	5.18446	8.56179	9.84703	9.84703	9.84703	8.26848	7.72888	5.53138	5.53138	5.53138	5.53138	5.53138	9.78804
																						0.0468	5.83035	6.93696	5.23081	5.23081	5.23081	7.04009	5.5065	5.5065	5.5065	4.99646	5.36523	5.19626	8.55493	9.83152	9.83152	9.83152	8.26655	7.73867	5.54928	5.54928	5.54928	5.54928	5.54928	9.78254
																						0.0469	5.80676	6.93242	5.23027	5.23027	5.23027	7.00535	5.50023	5.50023	5.50023	4.9866	5.36324	5.16917	8.56138	9.8283	9.8283	9.8283	8.2785	7.73087	5.55088	5.55088	5.55088	5.55088	5.55088	9.82601
																						0.047	5.84577	6.90485	5.22886	5.22886	5.22886	7.00672	5.48156	5.48156	5.48156	4.98355	5.35902	5.17876	8.56163	9.83865	9.83865	9.83865	8.27382	7.71852	5.54112	5.54112	5.54112	5.54112	5.54112	9.79195
																						0.0471	5.84461	6.92598	5.22959	5.22959	5.22959	6.99812	5.48882	5.48882	5.48882	4.97593	5.36661	5.17681	8.56681	9.85382	9.85382	9.85382	8.25229	7.73895	5.5234	5.5234	5.5234	5.5234	5.5234	9.79881
																						0.0472	5.83751	6.9449	5.22831	5.22831	5.22831	7.03554	5.48045	5.48045	5.48045	4.97296	5.35674	5.17725	8.54967	9.82692	9.82692	9.82692	8.2515	7.74125	5.53229	5.53229	5.53229	5.53229	5.53229	9.81254
																						0.0473	5.81786	6.94013	5.2226	5.2226	5.2226	7.01203	5.50345	5.50345	5.50345	4.98783	5.36065	5.18012	8.5519	9.82527	9.82527	9.82527	8.23586	7.72636	5.54103	5.54103	5.54103	5.54103	5.54103	9.78895
																						0.0474	5.82551	6.93121	5.22358	5.22358	5.22358	6.9957	5.55344	5.55344	5.55344	4.98919	5.37124	5.17925	8.54592	9.85684	9.85684	9.85684	8.23598	7.73026	5.55218	5.55218	5.55218	5.55218	5.55218	9.78516
																						0.0475	5.84309	6.90885	5.22835	5.22835	5.22835	6.99016	5.54719	5.54719	5.54719	4.97465	5.36881	5.17071	8.55501	9.85711	9.85711	9.85711	8.24538	7.73025	5.54385	5.54385	5.54385	5.54385	5.54385	9.78873
																						0.0476	5.81999	6.90692	5.22096	5.22096	5.22096	7.00623	5.53185	5.53185	5.53185	4.97195	5.37644	5.17351	8.55121	9.84802	9.84802	9.84802	8.25322	7.72026	5.54369	5.54369	5.54369	5.54369	5.54369	9.78688
																						0.0477	5.82199	6.90625	5.22034	5.22034	5.22034	7.02622	5.53994	5.53994	5.53994	4.97521	5.38034	5.1819	8.54771	9.84111	9.84111	9.84111	8.24456	7.72572	5.52726	5.52726	5.52726	5.52726	5.52726	9.80524
																						0.0478	5.85101	6.91039	5.21291	5.21291	5.21291	6.99435	5.52238	5.52238	5.52238	4.98262	5.364	5.19068	8.55598	9.83875	9.83875	9.83875	8.23996	7.72464	5.51417	5.51417	5.51417	5.51417	5.51417	9.79595
																						0.0479	5.86192	6.89332	5.2279	5.2279	5.2279	6.99726	5.55862	5.55862	5.55862	4.99854	5.35486	5.22684	8.58917	9.87213	9.87213	9.87213	8.24967	7.73603	5.52314	5.52314	5.52314	5.52314	5.52314	9.78331
																						0.048	5.80112	6.89077	5.23801	5.23801	5.23801	7.00688	5.48361	5.48361	5.48361	4.99331	5.36469	5.21201	8.57936	9.85175	9.85175	9.85175	8.25344	7.71452	5.56492	5.56492	5.56492	5.56492	5.56492	9.75675
																						0.0481	5.80295	6.90369	5.24041	5.24041	5.24041	7.01783	5.48162	5.48162	5.48162	4.97914	5.37702	5.21405	8.557	9.84634	9.84634	9.84634	8.23852	7.73042	5.53651	5.53651	5.53651	5.53651	5.53651	9.76333
																						0.0482	5.8462	6.90782	5.24122	5.24122	5.24122	7.01615	5.55533	5.55533	5.55533	4.97172	5.37764	5.22026	8.55422	9.82894	9.82894	9.82894	8.24617	7.72052	5.54695	5.54695	5.54695	5.54695	5.54695	9.79456
																						0.0483	5.82662	6.91926	5.24016	5.24016	5.24016	7.00586	5.51012	5.51012	5.51012	4.97645	5.38504	5.17518	8.54828	9.81682	9.81682	9.81682	8.26293	7.71993	5.54305	5.54305	5.54305	5.54305	5.54305	9.79556
																						0.0484	5.83023	6.93531	5.22843	5.22843	5.22843	7.02372	5.49411	5.49411	5.49411	4.98643	5.38593	5.17644	8.5513	9.819	9.819	9.819	8.24502	7.71921	5.54317	5.54317	5.54317	5.54317	5.54317	9.7934
																						0.0485	5.83143	6.93493	5.21967	5.21967	5.21967	7.01447	5.54467	5.54467	5.54467	4.98453	5.38579	5.19187	8.54626	9.83945	9.83945	9.83945	8.25398	7.73318	5.54329	5.54329	5.54329	5.54329	5.54329	9.80208
																						0.0486	5.81329	6.92319	5.22972	5.22972	5.22972	7.01296	5.55153	5.55153	5.55153	4.97784	5.37676	5.18692	8.5627	9.83718	9.83718	9.83718	8.25032	7.72678	5.5408	5.5408	5.5408	5.5408	5.5408	9.78423
																						0.0487	5.83636	6.92103	5.22608	5.22608	5.22608	7.00969	5.50808	5.50808	5.50808	4.97753	5.37759	5.20006	8.5476	9.84381	9.84381	9.84381	8.26675	7.72707	5.52329	5.52329	5.52329	5.52329	5.52329	9.79276
																						0.0488	5.80644	6.93311	5.22842	5.22842	5.22842	7.03178	5.53285	5.53285	5.53285	4.97801	5.37692	5.16845	8.54786	9.83335	9.83335	9.83335	8.24779	7.72002	5.53683	5.53683	5.53683	5.53683	5.53683	9.76275
																						0.0489	5.8134	6.93501	5.23813	5.23813	5.23813	7.04121	5.51723	5.51723	5.51723	4.98836	5.37466	5.19037	8.53458	9.83597	9.83597	9.83597	8.22033	7.72379	5.5289	5.5289	5.5289	5.5289	5.5289	9.76714
																						0.049	5.7892	6.93807	5.23912	5.23912	5.23912	7.02986	5.51347	5.51347	5.51347	4.97501	5.36184	5.18812	8.53184	9.85603	9.85603	9.85603	8.24338	7.71215	5.53327	5.53327	5.53327	5.53327	5.53327	9.79529
																						0.0491	5.81713	6.92937	5.23336	5.23336	5.23336	7.02401	5.50969	5.50969	5.50969	4.9692	5.35933	5.23201	8.5574	9.84498	9.84498	9.84498	8.24374	7.71644	5.55288	5.55288	5.55288	5.55288	5.55288	9.78475
																						0.0492	5.8099	6.91382	5.23869	5.23869	5.23869	7.0242	5.52925	5.52925	5.52925	4.98337	5.37317	5.22129	8.56305	9.84978	9.84978	9.84978	8.25097	7.72505	5.55214	5.55214	5.55214	5.55214	5.55214	9.81927
																						0.0493	5.78599	6.92504	5.24982	5.24982	5.24982	7.03101	5.52742	5.52742	5.52742	4.98748	5.37097	5.20569	8.54866	9.84224	9.84224	9.84224	8.26505	7.73318	5.5401	5.5401	5.5401	5.5401	5.5401	9.81679
																						0.0494	5.81419	6.91849	5.2299	5.2299	5.2299	7.01265	5.52745	5.52745	5.52745	4.97369	5.37584	5.17547	8.54803	9.83144	9.83144	9.83144	8.25721	7.71953	5.54878	5.54878	5.54878	5.54878	5.54878	9.80955
																						0.0495	5.83549	6.92116	5.22359	5.22359	5.22359	7.01419	5.54389	5.54389	5.54389	4.98472	5.38534	5.16901	8.53893	9.83394	9.83394	9.83394	8.25956	7.70253	5.54922	5.54922	5.54922	5.54922	5.54922	9.80129
																						0.0496	5.82648	6.92758	5.22004	5.22004	5.22004	6.99666	5.5126	5.5126	5.5126	4.96521	5.37204	5.18076	8.53108	9.85111	9.85111	9.85111	8.26719	7.72228	5.54802	5.54802	5.54802	5.54802	5.54802	9.78785
																						0.0497	5.84421	6.95441	5.22324	5.22324	5.22324	7.02802	5.52366	5.52366	5.52366	4.97917	5.37293	5.18092	8.54748	9.83805	9.83805	9.83805	8.27173	7.71477	5.55168	5.55168	5.55168	5.55168	5.55168	9.78057
																						0.0498	5.84748	6.9375	5.23244	5.23244	5.23244	7.03432	5.5149	5.5149	5.5149	4.97951	5.37873	5.18145	8.5487	9.82869	9.82869	9.82869	8.26415	7.72902	5.54954	5.54954	5.54954	5.54954	5.54954	9.78872
																						0.0499	5.84136	6.91691	5.21075	5.21075	5.21075	7.01288	5.53601	5.53601	5.53601	4.9703	5.37161	5.17697	8.52986	9.83717	9.83717	9.83717	8.23657	7.72252	5.55724	5.55724	5.55724	5.55724	5.55724	9.77945
																						0.05	5.85259	6.9219	5.21704	5.21704	5.21704	6.99231	5.53722	5.53722	5.53722	4.98167	5.38135	5.18184	8.54893	9.83953	9.83953	9.83953	8.2381	7.73478	5.5505	5.5505	5.5505	5.5505	5.5505	9.77145
																						0.0501	5.8313	6.92935	5.22617	5.22617	5.22617	7.00357	5.52883	5.52883	5.52883	4.98185	5.37704	5.17365	8.5576	9.84792	9.84792	9.84792	8.24532	7.73009	5.53347	5.53347	5.53347	5.53347	5.53347	9.79085
																						0.0502	5.83169	6.92654	5.23749	5.23749	5.23749	7.02376	5.49232	5.49232	5.49232	4.98622	5.36265	5.17461	8.54776	9.85152	9.85152	9.85152	8.2644	7.73241	5.53973	5.53973	5.53973	5.53973	5.53973	9.79771
																						0.0503	5.82436	6.92504	5.22776	5.22776	5.22776	7.0132	5.49988	5.49988	5.49988	4.98603	5.35668	5.17109	8.54703	9.84003	9.84003	9.84003	8.24672	7.7262	5.53999	5.53999	5.53999	5.53999	5.53999	9.79162
																						0.0504	5.82064	6.92789	5.21977	5.21977	5.21977	7.01776	5.52274	5.52274	5.52274	4.98087	5.36847	5.19287	8.53573	9.85025	9.85025	9.85025	8.25129	7.73641	5.53108	5.53108	5.53108	5.53108	5.53108	9.82272
																						0.0505	5.80534	6.92283	5.22005	5.22005	5.22005	7.01139	5.51492	5.51492	5.51492	4.97387	5.37159	5.1653	8.52726	9.84791	9.84791	9.84791	8.26812	7.73074	5.51599	5.51599	5.51599	5.51599	5.51599	9.77593
																						0.0506	5.84339	6.93206	5.22863	5.22863	5.22863	7.02169	5.48927	5.48927	5.48927	4.97786	5.37641	5.14152	8.54058	9.82373	9.82373	9.82373	8.25378	7.73379	5.52255	5.52255	5.52255	5.52255	5.52255	9.78072
																						0.0507	5.81718	6.92248	5.24039	5.24039	5.24039	7.01615	5.54893	5.54893	5.54893	4.99879	5.38258	5.16031	8.54867	9.80788	9.80788	9.80788	8.25261	7.70958	5.52416	5.52416	5.52416	5.52416	5.52416	9.78687
																						0.0508	5.79678	6.91421	5.2333	5.2333	5.2333	7.02399	5.54303	5.54303	5.54303	4.98483	5.37029	5.17203	8.53706	9.8286	9.8286	9.8286	8.24728	7.72473	5.53006	5.53006	5.53006	5.53006	5.53006	9.77779
																						0.0509	5.80241	6.91448	5.23449	5.23449	5.23449	7.01705	5.51691	5.51691	5.51691	4.9907	5.36246	5.16804	8.55498	9.84811	9.84811	9.84811	8.25223	7.73809	5.53663	5.53663	5.53663	5.53663	5.53663	9.78392
																						0.051	5.81363	6.9217	5.23204	5.23204	5.23204	7.01328	5.55223	5.55223	5.55223	4.98795	5.37684	5.17904	8.5648	9.82291	9.82291	9.82291	8.26686	7.7175	5.52355	5.52355	5.52355	5.52355	5.52355	9.78095
																						0.0511	5.80552	6.94284	5.21916	5.21916	5.21916	7.01915	5.51795	5.51795	5.51795	4.99882	5.3733	5.19059	8.55234	9.83228	9.83228	9.83228	8.26833	7.73707	5.51925	5.51925	5.51925	5.51925	5.51925	9.80112
																						0.0512	5.80232	6.95322	5.21577	5.21577	5.21577	7.02886	5.51555	5.51555	5.51555	4.9889	5.36821	5.18826	8.55799	9.83749	9.83749	9.83749	8.2708	7.75423	5.51248	5.51248	5.51248	5.51248	5.51248	9.81563
																						0.0513	5.80542	6.92766	5.22296	5.22296	5.22296	7.02026	5.53253	5.53253	5.53253	4.97688	5.37252	5.15464	8.55228	9.84593	9.84593	9.84593	8.24455	7.73873	5.52336	5.52336	5.52336	5.52336	5.52336	9.80549
																						0.0514	5.81148	6.92101	5.23062	5.23062	5.23062	7.02333	5.52518	5.52518	5.52518	4.98334	5.3715	5.16024	8.53714	9.83827	9.83827	9.83827	8.27881	7.7306	5.53069	5.53069	5.53069	5.53069	5.53069	9.77816
																						0.0515	5.83964	6.94271	5.22254	5.22254	5.22254	7.02328	5.51771	5.51771	5.51771	4.97938	5.37379	5.18899	8.55615	9.82757	9.82757	9.82757	8.29069	7.7174	5.52285	5.52285	5.52285	5.52285	5.52285	9.78756
																						0.0516	5.81988	6.91516	5.22513	5.22513	5.22513	7.02987	5.51201	5.51201	5.51201	4.99137	5.37516	5.19224	8.55772	9.8382	9.8382	9.8382	8.26669	7.74929	5.5273	5.5273	5.5273	5.5273	5.5273	9.78847
																						0.0517	5.83521	6.91612	5.23024	5.23024	5.23024	7.02427	5.53105	5.53105	5.53105	4.98651	5.37879	5.1596	8.56369	9.86108	9.86108	9.86108	8.24922	7.74967	5.52539	5.52539	5.52539	5.52539	5.52539	9.78767
																						0.0518	5.8159	6.92709	5.229	5.229	5.229	7.00998	5.52959	5.52959	5.52959	4.97186	5.37003	5.18113	8.54088	9.8451	9.8451	9.8451	8.22204	7.71964	5.533	5.533	5.533	5.533	5.533	9.79095
																						0.0519	5.81905	6.90591	5.21156	5.21156	5.21156	7.01718	5.52495	5.52495	5.52495	4.97059	5.37548	5.16721	8.54495	9.83218	9.83218	9.83218	8.2354	7.74009	5.52598	5.52598	5.52598	5.52598	5.52598	9.7731
																						0.052	5.8312	6.91559	5.22821	5.22821	5.22821	7.03007	5.51235	5.51235	5.51235	4.97413	5.37431	5.16784	8.53109	9.82201	9.82201	9.82201	8.23792	7.72058	5.52982	5.52982	5.52982	5.52982	5.52982	9.78407
																						0.0521	5.82218	6.93284	5.23088	5.23088	5.23088	7.03493	5.5076	5.5076	5.5076	4.98495	5.36342	5.17307	8.54525	9.83985	9.83985	9.83985	8.27089	7.71469	5.5328	5.5328	5.5328	5.5328	5.5328	9.78473
																						0.0522	5.8098	6.9324	5.22501	5.22501	5.22501	7.02805	5.48582	5.48582	5.48582	4.98038	5.35926	5.20077	8.57005	9.84862	9.84862	9.84862	8.25175	7.74292	5.5533	5.5533	5.5533	5.5533	5.5533	9.78207
																						0.0523	5.82073	6.93572	5.22908	5.22908	5.22908	7.02789	5.49773	5.49773	5.49773	4.98964	5.37662	5.22761	8.55861	9.83461	9.83461	9.83461	8.24064	7.76015	5.53627	5.53627	5.53627	5.53627	5.53627	9.78219
																						0.0524	5.8178	6.92155	5.23425	5.23425	5.23425	7.03088	5.47637	5.47637	5.47637	4.97378	5.38116	5.17444	8.54337	9.84329	9.84329	9.84329	8.23535	7.75351	5.54267	5.54267	5.54267	5.54267	5.54267	9.77972
																						0.0525	5.84134	6.91517	5.2247	5.2247	5.2247	7.01233	5.45825	5.45825	5.45825	4.98213	5.36988	5.18611	8.54451	9.8437	9.8437	9.8437	8.23228	7.73862	5.53394	5.53394	5.53394	5.53394	5.53394	9.78534
																						0.0526	5.82246	6.91199	5.23126	5.23126	5.23126	7.00206	5.48755	5.48755	5.48755	4.99273	5.36123	5.16271	8.54185	9.84241	9.84241	9.84241	8.23524	7.72337	5.51608	5.51608	5.51608	5.51608	5.51608	9.80021
																						0.0527	5.8142	6.93071	5.23034	5.23034	5.23034	7.00914	5.50158	5.50158	5.50158	5.00334	5.37655	5.17626	8.52853	9.83772	9.83772	9.83772	8.28342	7.75264	5.51756	5.51756	5.51756	5.51756	5.51756	9.8209
																						0.0528	5.81716	6.91478	5.22268	5.22268	5.22268	7.03839	5.50694	5.50694	5.50694	5.00109	5.38185	5.16716	8.54299	9.84814	9.84814	9.84814	8.27002	7.75523	5.51836	5.51836	5.51836	5.51836	5.51836	9.80998
																						0.0529	5.84435	6.9154	5.20688	5.20688	5.20688	7.03009	5.4966	5.4966	5.4966	4.97983	5.38535	5.1701	8.55011	9.83741	9.83741	9.83741	8.24634	7.74995	5.53111	5.53111	5.53111	5.53111	5.53111	9.81446
																						0.053	5.83741	6.90325	5.21697	5.21697	5.21697	6.99066	5.5196	5.5196	5.5196	4.99301	5.3807	5.1987	8.54153	9.83282	9.83282	9.83282	8.24542	7.73802	5.5334	5.5334	5.5334	5.5334	5.5334	9.80509
																						0.0531	5.79683	6.91227	5.2269	5.2269	5.2269	7.01236	5.52873	5.52873	5.52873	4.985	5.38499	5.19578	8.54711	9.82884	9.82884	9.82884	8.25239	7.71886	5.51363	5.51363	5.51363	5.51363	5.51363	9.78906
																						0.0532	5.80105	6.90851	5.2326	5.2326	5.2326	7.01249	5.54979	5.54979	5.54979	4.97555	5.39039	5.19057	8.5435	9.84214	9.84214	9.84214	8.2379	7.73091	5.5298	5.5298	5.5298	5.5298	5.5298	9.79007
																						0.0533	5.78888	6.92589	5.23435	5.23435	5.23435	7.00567	5.50466	5.50466	5.50466	4.96947	5.38871	5.18773	8.55936	9.83329	9.83329	9.83329	8.23274	7.74019	5.53101	5.53101	5.53101	5.53101	5.53101	9.78511
																						0.0534	5.80314	6.91736	5.23719	5.23719	5.23719	7.03527	5.48703	5.48703	5.48703	4.98715	5.38929	5.16988	8.56601	9.85373	9.85373	9.85373	8.25922	7.72383	5.53893	5.53893	5.53893	5.53893	5.53893	9.79462
																						0.0535	5.81212	6.93493	5.23983	5.23983	5.23983	7.04667	5.49131	5.49131	5.49131	4.99294	5.375	5.17629	8.54455	9.84608	9.84608	9.84608	8.2639	7.73718	5.52088	5.52088	5.52088	5.52088	5.52088	9.78746
																						0.0536	5.7913	6.9422	5.22935	5.22935	5.22935	7.03512	5.51489	5.51489	5.51489	4.99559	5.36141	5.16597	8.54148	9.83614	9.83614	9.83614	8.2514	7.73023	5.52705	5.52705	5.52705	5.52705	5.52705	9.78423
																						0.0537	5.761	6.9399	5.23475	5.23475	5.23475	7.01841	5.53485	5.53485	5.53485	4.98683	5.3596	5.18375	8.5577	9.83799	9.83799	9.83799	8.23675	7.71285	5.52965	5.52965	5.52965	5.52965	5.52965	9.80338
																						0.0538	5.8186	6.91448	5.24301	5.24301	5.24301	7.00864	5.54173	5.54173	5.54173	4.97944	5.3792	5.20502	8.54886	9.83797	9.83797	9.83797	8.22112	7.72253	5.53043	5.53043	5.53043	5.53043	5.53043	9.79441
																						0.0539	5.82921	6.92026	5.21701	5.21701	5.21701	7.00055	5.54728	5.54728	5.54728	4.9839	5.37062	5.18971	8.54422	9.84467	9.84467	9.84467	8.24966	7.71451	5.53203	5.53203	5.53203	5.53203	5.53203	9.80852
																						0.054	5.78417	6.9144	5.20907	5.20907	5.20907	7.00472	5.50495	5.50495	5.50495	4.97411	5.36719	5.1742	8.54733	9.84163	9.84163	9.84163	8.25334	7.72063	5.5439	5.5439	5.5439	5.5439	5.5439	9.80603
																						0.0541	5.79715	6.93355	5.2195	5.2195	5.2195	7.02534	5.5319	5.5319	5.5319	4.99631	5.38559	5.18016	8.55101	9.84104	9.84104	9.84104	8.28037	7.7428	5.54692	5.54692	5.54692	5.54692	5.54692	9.80612
																						0.0542	5.8062	6.91591	5.22335	5.22335	5.22335	7.02625	5.50343	5.50343	5.50343	4.99438	5.38826	5.17389	8.54269	9.84116	9.84116	9.84116	8.28225	7.76179	5.51993	5.51993	5.51993	5.51993	5.51993	9.80408
																						0.0543	5.81101	6.93896	5.21069	5.21069	5.21069	7.02875	5.53254	5.53254	5.53254	4.99894	5.37708	5.17529	8.55356	9.84759	9.84759	9.84759	8.26519	7.73672	5.52668	5.52668	5.52668	5.52668	5.52668	9.8132
																						0.0544	5.82593	6.94342	5.2126	5.2126	5.2126	7.02777	5.51694	5.51694	5.51694	4.98679	5.37132	5.17513	8.56637	9.85168	9.85168	9.85168	8.2624	7.71555	5.53392	5.53392	5.53392	5.53392	5.53392	9.78217
																						0.0545	5.81308	6.93078	5.22961	5.22961	5.22961	7.03721	5.48334	5.48334	5.48334	4.97751	5.37175	5.18506	8.56496	9.85206	9.85206	9.85206	8.24993	7.73047	5.54602	5.54602	5.54602	5.54602	5.54602	9.78127
																						0.0546	5.81731	6.92084	5.23446	5.23446	5.23446	7.02662	5.49445	5.49445	5.49445	4.99481	5.37622	5.19117	8.5786	9.84395	9.84395	9.84395	8.25689	7.72455	5.52306	5.52306	5.52306	5.52306	5.52306	9.77661
																						0.0547	5.81706	6.90727	5.2212	5.2212	5.2212	7.01306	5.49425	5.49425	5.49425	4.99757	5.37767	5.16305	8.56405	9.84382	9.84382	9.84382	8.23642	7.73622	5.55388	5.55388	5.55388	5.55388	5.55388	9.80356
																						0.0548	5.80865	6.89453	5.21995	5.21995	5.21995	7.02188	5.51527	5.51527	5.51527	4.98436	5.38192	5.15499	8.53595	9.84128	9.84128	9.84128	8.25446	7.73892	5.54976	5.54976	5.54976	5.54976	5.54976	9.8034
																						0.0549	5.80947	6.88981	5.23133	5.23133	5.23133	7.03796	5.52759	5.52759	5.52759	4.9721	5.37625	5.14574	8.53262	9.83992	9.83992	9.83992	8.25131	7.71966	5.52448	5.52448	5.52448	5.52448	5.52448	9.82259
																						0.055	5.83582	6.90041	5.22687	5.22687	5.22687	7.03403	5.49485	5.49485	5.49485	4.97708	5.37299	5.1678	8.54376	9.82729	9.82729	9.82729	8.25537	7.70976	5.51069	5.51069	5.51069	5.51069	5.51069	9.80312
																						0.0551	5.81658	6.90421	5.233	5.233	5.233	7.03811	5.51401	5.51401	5.51401	4.98611	5.37768	5.15243	8.53424	9.84853	9.84853	9.84853	8.24472	7.72354	5.52324	5.52324	5.52324	5.52324	5.52324	9.78154
																						0.0552	5.82198	6.9048	5.23756	5.23756	5.23756	7.01496	5.52837	5.52837	5.52837	4.98387	5.37204	5.18044	8.52301	9.84644	9.84644	9.84644	8.25351	7.73185	5.53784	5.53784	5.53784	5.53784	5.53784	9.80197
																						0.0553	5.80852	6.91142	5.21735	5.21735	5.21735	7.01852	5.51544	5.51544	5.51544	4.97587	5.3818	5.18019	8.53273	9.84507	9.84507	9.84507	8.24569	7.73125	5.53168	5.53168	5.53168	5.53168	5.53168	9.80509
																						0.0554	5.76934	6.92397	5.22144	5.22144	5.22144	7.03077	5.50736	5.50736	5.50736	4.99058	5.3891	5.17521	8.53962	9.85379	9.85379	9.85379	8.24652	7.74491	5.53353	5.53353	5.53353	5.53353	5.53353	9.77943
																						0.0555	5.78241	6.91329	5.22194	5.22194	5.22194	7.0101	5.5053	5.5053	5.5053	5.00001	5.3774	5.14711	8.53043	9.85323	9.85323	9.85323	8.23546	7.749	5.546	5.546	5.546	5.546	5.546	9.79519
																						0.0556	5.7962	6.9148	5.20902	5.20902	5.20902	7.00271	5.54871	5.54871	5.54871	4.99344	5.36675	5.16557	8.53423	9.84214	9.84214	9.84214	8.229	7.73653	5.53712	5.53712	5.53712	5.53712	5.53712	9.82129
																						0.0557	5.81132	6.92466	5.20925	5.20925	5.20925	7.01445	5.48706	5.48706	5.48706	4.97649	5.35888	5.19037	8.53235	9.84458	9.84458	9.84458	8.21555	7.7413	5.52652	5.52652	5.52652	5.52652	5.52652	9.78154
																						0.0558	5.81784	6.91756	5.22036	5.22036	5.22036	7.0267	5.48385	5.48385	5.48385	4.96923	5.36826	5.20482	8.53543	9.841	9.841	9.841	8.25139	7.73341	5.5262	5.5262	5.5262	5.5262	5.5262	9.79245
																						0.0559	5.83083	6.90921	5.22818	5.22818	5.22818	7.02161	5.53045	5.53045	5.53045	4.98265	5.36343	5.19843	8.52138	9.831	9.831	9.831	8.26502	7.72981	5.5294	5.5294	5.5294	5.5294	5.5294	9.77713
																						0.056	5.82318	6.90407	5.22599	5.22599	5.22599	7.00434	5.53584	5.53584	5.53584	4.98245	5.36639	5.19754	8.53313	9.83365	9.83365	9.83365	8.25989	7.71609	5.53591	5.53591	5.53591	5.53591	5.53591	9.7791
																						0.0561	5.80695	6.91409	5.22913	5.22913	5.22913	7.02251	5.52443	5.52443	5.52443	4.97256	5.38248	5.20149	8.5325	9.85462	9.85462	9.85462	8.25786	7.70227	5.53606	5.53606	5.53606	5.53606	5.53606	9.78998
																						0.0562	5.81117	6.90972	5.24231	5.24231	5.24231	7.01031	5.51612	5.51612	5.51612	4.97624	5.38227	5.18805	8.53199	9.84641	9.84641	9.84641	8.25124	7.72444	5.52449	5.52449	5.52449	5.52449	5.52449	9.77753
																						0.0563	5.78388	6.91806	5.24406	5.24406	5.24406	7.02334	5.54017	5.54017	5.54017	4.96017	5.37671	5.16315	8.53847	9.84187	9.84187	9.84187	8.25857	7.73966	5.51967	5.51967	5.51967	5.51967	5.51967	9.78967
																						0.0564	5.82607	6.91532	5.22386	5.22386	5.22386	7.02551	5.48662	5.48662	5.48662	4.97924	5.37269	5.19596	8.51951	9.85309	9.85309	9.85309	8.25697	7.74502	5.53212	5.53212	5.53212	5.53212	5.53212	9.79842
																						0.0565	5.84407	6.91122	5.21763	5.21763	5.21763	7.04569	5.44682	5.44682	5.44682	4.999	5.37023	5.19843	8.52722	9.84673	9.84673	9.84673	8.25471	7.75973	5.50487	5.50487	5.50487	5.50487	5.50487	9.81429
																						0.0566	5.84409	6.91365	5.22815	5.22815	5.22815	7.02472	5.50612	5.50612	5.50612	4.98585	5.36123	5.18638	8.53596	9.84403	9.84403	9.84403	8.24657	7.76368	5.50036	5.50036	5.50036	5.50036	5.50036	9.82104
																						0.0567	5.83437	6.92499	5.22835	5.22835	5.22835	7.02171	5.5052	5.5052	5.5052	4.97	5.37437	5.16201	8.53053	9.84739	9.84739	9.84739	8.25803	7.75348	5.53496	5.53496	5.53496	5.53496	5.53496	9.79789
																						0.0568	5.8439	6.9276	5.24661	5.24661	5.24661	7.02391	5.48382	5.48382	5.48382	4.96875	5.3842	5.17574	8.54674	9.82907	9.82907	9.82907	8.25703	7.75154	5.5424	5.5424	5.5424	5.5424	5.5424	9.80024
																						0.0569	5.81765	6.91811	5.24658	5.24658	5.24658	7.01475	5.46967	5.46967	5.46967	4.97763	5.37752	5.17608	8.55117	9.84187	9.84187	9.84187	8.23564	7.73971	5.54038	5.54038	5.54038	5.54038	5.54038	9.80316
																						0.057	5.84975	6.9366	5.23609	5.23609	5.23609	7.0158	5.47056	5.47056	5.47056	4.98598	5.38992	5.16541	8.53056	9.85467	9.85467	9.85467	8.24649	7.72659	5.52628	5.52628	5.52628	5.52628	5.52628	9.80706
																						0.0571	5.8259	6.92774	5.22565	5.22565	5.22565	7.0112	5.49671	5.49671	5.49671	4.96468	5.39289	5.16215	8.52894	9.8574	9.8574	9.8574	8.26276	7.72623	5.53834	5.53834	5.53834	5.53834	5.53834	9.79282
																						0.0572	5.8213	6.9204	5.2302	5.2302	5.2302	7.01213	5.51192	5.51192	5.51192	4.97004	5.37348	5.13468	8.54186	9.85304	9.85304	9.85304	8.25238	7.72939	5.53767	5.53767	5.53767	5.53767	5.53767	9.79349
																						0.0573	5.78282	6.92296	5.23126	5.23126	5.23126	7.02662	5.5516	5.5516	5.5516	4.97646	5.3859	5.16596	8.54127	9.82588	9.82588	9.82588	8.25408	7.72136	5.51848	5.51848	5.51848	5.51848	5.51848	9.8005
																						0.0574	5.78895	6.89995	5.21503	5.21503	5.21503	7.00892	5.55067	5.55067	5.55067	4.97403	5.38301	5.16732	8.53311	9.82474	9.82474	9.82474	8.27982	7.72695	5.51713	5.51713	5.51713	5.51713	5.51713	9.79883
																						0.0575	5.80809	6.91124	5.22229	5.22229	5.22229	7.0094	5.53282	5.53282	5.53282	4.98622	5.37576	5.16999	8.52395	9.84396	9.84396	9.84396	8.27926	7.74388	5.54793	5.54793	5.54793	5.54793	5.54793	9.77675
																						0.0576	5.81728	6.91322	5.22967	5.22967	5.22967	7.02055	5.51095	5.51095	5.51095	4.96815	5.37401	5.14917	8.53367	9.86773	9.86773	9.86773	8.27799	7.74216	5.53757	5.53757	5.53757	5.53757	5.53757	9.82807
																						0.0577	5.79007	6.9221	5.23263	5.23263	5.23263	7.01311	5.49121	5.49121	5.49121	4.97134	5.37836	5.18039	8.53985	9.85172	9.85172	9.85172	8.27386	7.74567	5.54501	5.54501	5.54501	5.54501	5.54501	9.80246
																						0.0578	5.80124	6.9155	5.21507	5.21507	5.21507	7.01706	5.5042	5.5042	5.5042	4.98107	5.37637	5.19861	8.55045	9.85045	9.85045	9.85045	8.26877	7.71908	5.54707	5.54707	5.54707	5.54707	5.54707	9.79488
																						0.0579	5.82845	6.93225	5.2211	5.2211	5.2211	7.01158	5.53315	5.53315	5.53315	4.98187	5.37485	5.17689	8.54631	9.84019	9.84019	9.84019	8.25421	7.72054	5.53469	5.53469	5.53469	5.53469	5.53469	9.78703
																						0.058	5.83955	6.92002	5.23731	5.23731	5.23731	7.0233	5.55427	5.55427	5.55427	4.97514	5.37164	5.1915	8.55245	9.83939	9.83939	9.83939	8.2529	7.72793	5.51808	5.51808	5.51808	5.51808	5.51808	9.79922
																						0.0581	5.79704	6.91091	5.23034	5.23034	5.23034	7.01762	5.52038	5.52038	5.52038	4.9936	5.37146	5.21747	8.53144	9.84495	9.84495	9.84495	8.24125	7.74383	5.52439	5.52439	5.52439	5.52439	5.52439	9.82654
																						0.0582	5.80414	6.9283	5.22005	5.22005	5.22005	7.03041	5.50777	5.50777	5.50777	4.97671	5.37681	5.1908	8.55611	9.83337	9.83337	9.83337	8.23933	7.73937	5.51113	5.51113	5.51113	5.51113	5.51113	9.81197
																						0.0583	5.79903	6.92812	5.22125	5.22125	5.22125	7.03431	5.50817	5.50817	5.50817	4.96153	5.3745	5.1849	8.55026	9.8182	9.8182	9.8182	8.22925	7.73391	5.50573	5.50573	5.50573	5.50573	5.50573	9.78962
																						0.0584	5.78764	6.91366	5.21536	5.21536	5.21536	7.02103	5.49472	5.49472	5.49472	4.99093	5.37812	5.17377	8.53842	9.82578	9.82578	9.82578	8.25431	7.73505	5.52101	5.52101	5.52101	5.52101	5.52101	9.79484
																						0.0585	5.80076	6.91637	5.2225	5.2225	5.2225	7.00716	5.48364	5.48364	5.48364	4.9884	5.37814	5.17167	8.54038	9.83182	9.83182	9.83182	8.25816	7.6959	5.53049	5.53049	5.53049	5.53049	5.53049	9.79439
																						0.0586	5.81044	6.94334	5.23042	5.23042	5.23042	7.00527	5.50168	5.50168	5.50168	4.98914	5.37925	5.17394	8.55417	9.83808	9.83808	9.83808	8.2716	7.7109	5.51773	5.51773	5.51773	5.51773	5.51773	9.77737
																						0.0587	5.83391	6.93103	5.23119	5.23119	5.23119	7.01729	5.47677	5.47677	5.47677	5.01237	5.38113	5.18985	8.53721	9.84659	9.84659	9.84659	8.24348	7.72137	5.51709	5.51709	5.51709	5.51709	5.51709	9.78969
																						0.0588	5.81427	6.91789	5.2365	5.2365	5.2365	7.02572	5.49667	5.49667	5.49667	5.0113	5.37568	5.17112	8.53471	9.85138	9.85138	9.85138	8.25687	7.73149	5.51592	5.51592	5.51592	5.51592	5.51592	9.78549
																						0.0589	5.84192	6.90926	5.23141	5.23141	5.23141	7.01092	5.5198	5.5198	5.5198	4.99034	5.37328	5.16555	8.52658	9.84954	9.84954	9.84954	8.25352	7.72016	5.54954	5.54954	5.54954	5.54954	5.54954	9.80225
																						0.059	5.80783	6.88924	5.2321	5.2321	5.2321	7.02748	5.51761	5.51761	5.51761	4.98173	5.38531	5.16812	8.54272	9.86234	9.86234	9.86234	8.25549	7.71519	5.53451	5.53451	5.53451	5.53451	5.53451	9.80769
																						0.0591	5.81023	6.88699	5.22967	5.22967	5.22967	7.03151	5.4923	5.4923	5.4923	4.97001	5.38448	5.18566	8.53648	9.85325	9.85325	9.85325	8.27746	7.74719	5.54668	5.54668	5.54668	5.54668	5.54668	9.7952
																						0.0592	5.81731	6.89974	5.23391	5.23391	5.23391	7.00078	5.49994	5.49994	5.49994	4.97656	5.38894	5.18512	8.55429	9.83438	9.83438	9.83438	8.25126	7.73896	5.53034	5.53034	5.53034	5.53034	5.53034	9.77929
																						0.0593	5.8144	6.9017	5.2265	5.2265	5.2265	7.01336	5.4874	5.4874	5.4874	4.98921	5.37906	5.16827	8.55215	9.83487	9.83487	9.83487	8.24824	7.761	5.54962	5.54962	5.54962	5.54962	5.54962	9.78063
																						0.0594	5.82081	6.90375	5.24233	5.24233	5.24233	7.02159	5.5099	5.5099	5.5099	4.98274	5.37175	5.14748	8.56076	9.84057	9.84057	9.84057	8.25478	7.71408	5.51253	5.51253	5.51253	5.51253	5.51253	9.79217
																						0.0595	5.82677	6.92662	5.22232	5.22232	5.22232	7.03429	5.52338	5.52338	5.52338	4.98298	5.36306	5.18226	8.55032	9.83546	9.83546	9.83546	8.26234	7.72745	5.52735	5.52735	5.52735	5.52735	5.52735	9.79433
																						0.0596	5.8236	6.93713	5.23507	5.23507	5.23507	7.0337	5.50248	5.50248	5.50248	5.00654	5.36631	5.21487	8.54748	9.82691	9.82691	9.82691	8.25847	7.72465	5.53586	5.53586	5.53586	5.53586	5.53586	9.78019
																						0.0597	5.82225	6.92333	5.22777	5.22777	5.22777	7.01685	5.51142	5.51142	5.51142	5.00425	5.37236	5.19218	8.55519	9.8452	9.8452	9.8452	8.25242	7.70556	5.52938	5.52938	5.52938	5.52938	5.52938	9.76818
																						0.0598	5.80835	6.91656	5.22891	5.22891	5.22891	7.01174	5.53268	5.53268	5.53268	4.99179	5.35854	5.18991	8.53624	9.85177	9.85177	9.85177	8.26132	7.70842	5.53473	5.53473	5.53473	5.53473	5.53473	9.79645
																						0.0599	5.83656	6.92325	5.21751	5.21751	5.21751	7.0115	5.50744	5.50744	5.50744	4.98729	5.37128	5.20438	8.52524	9.84247	9.84247	9.84247	8.2459	7.70292	5.5205	5.5205	5.5205	5.5205	5.5205	9.8184
																						0.06	5.81447	6.92434	5.23185	5.23185	5.23185	7.0211	5.50929	5.50929	5.50929	4.98421	5.38303	5.1828	8.53025	9.84461	9.84461	9.84461	8.25376	7.70967	5.52071	5.52071	5.52071	5.52071	5.52071	9.82154
																						0.0601	5.79821	6.91499	5.24208	5.24208	5.24208	7.02162	5.4997	5.4997	5.4997	4.9881	5.36789	5.17272	8.54475	9.84116	9.84116	9.84116	8.2624	7.725	5.50335	5.50335	5.50335	5.50335	5.50335	9.78793
																						0.0602	5.7958	6.89833	5.2215	5.2215	5.2215	7.00729	5.49097	5.49097	5.49097	5.003	5.37126	5.20116	8.53104	9.85847	9.85847	9.85847	8.24651	7.73944	5.52013	5.52013	5.52013	5.52013	5.52013	9.79788
																						0.0603	5.81377	6.89596	5.21649	5.21649	5.21649	7.02377	5.52118	5.52118	5.52118	5.02062	5.38376	5.15565	8.52475	9.85648	9.85648	9.85648	8.23192	7.73776	5.51149	5.51149	5.51149	5.51149	5.51149	9.77274
																						0.0604	5.80761	6.91713	5.22424	5.22424	5.22424	7.01376	5.49726	5.49726	5.49726	4.99139	5.38353	5.17035	8.54658	9.85727	9.85727	9.85727	8.24331	7.74505	5.50977	5.50977	5.50977	5.50977	5.50977	9.76502
																						0.0605	5.84173	6.90807	5.23465	5.23465	5.23465	7.01939	5.52502	5.52502	5.52502	4.98277	5.37719	5.17698	8.54721	9.8413	9.8413	9.8413	8.25274	7.74361	5.52255	5.52255	5.52255	5.52255	5.52255	9.79029
																						0.0606	5.85437	6.92355	5.22434	5.22434	5.22434	7.03736	5.54862	5.54862	5.54862	4.98403	5.37784	5.18008	8.5476	9.84259	9.84259	9.84259	8.2575	7.74202	5.51937	5.51937	5.51937	5.51937	5.51937	9.79339
																						0.0607	5.84059	6.93104	5.2294	5.2294	5.2294	7.01713	5.52034	5.52034	5.52034	4.96671	5.37296	5.14613	8.53844	9.86136	9.86136	9.86136	8.27131	7.71955	5.51787	5.51787	5.51787	5.51787	5.51787	9.79872
																						0.0608	5.83009	6.90914	5.2218	5.2218	5.2218	6.99598	5.52077	5.52077	5.52077	4.97289	5.37212	5.18275	8.52102	9.85115	9.85115	9.85115	8.23412	7.7307	5.5124	5.5124	5.5124	5.5124	5.5124	9.80507
																						0.0609	5.82255	6.91192	5.221	5.221	5.221	7.01007	5.50129	5.50129	5.50129	4.97171	5.37675	5.18842	8.54231	9.85024	9.85024	9.85024	8.25759	7.72918	5.51247	5.51247	5.51247	5.51247	5.51247	9.7847
																						0.061	5.77642	6.91222	5.20747	5.20747	5.20747	7.02756	5.47974	5.47974	5.47974	4.96163	5.36661	5.16728	8.54867	9.8357	9.8357	9.8357	8.25771	7.73483	5.50054	5.50054	5.50054	5.50054	5.50054	9.80132
																						0.0611	5.79284	6.91085	5.2142	5.2142	5.2142	7.036	5.49108	5.49108	5.49108	4.97704	5.37165	5.16999	8.54101	9.84643	9.84643	9.84643	8.25868	7.73423	5.51224	5.51224	5.51224	5.51224	5.51224	9.81997
																						0.0612	5.79191	6.90434	5.22682	5.22682	5.22682	7.02588	5.48189	5.48189	5.48189	4.98479	5.36553	5.17523	8.53046	9.84668	9.84668	9.84668	8.24578	7.74173	5.53501	5.53501	5.53501	5.53501	5.53501	9.8296
																						0.0613	5.77378	6.89632	5.21321	5.21321	5.21321	7.01581	5.4944	5.4944	5.4944	4.99876	5.3739	5.17369	8.5309	9.84154	9.84154	9.84154	8.27054	7.74595	5.50884	5.50884	5.50884	5.50884	5.50884	9.79981
																						0.0614	5.82027	6.91276	5.21946	5.21946	5.21946	7.02096	5.49169	5.49169	5.49169	4.97344	5.37357	5.18573	8.54024	9.84439	9.84439	9.84439	8.2564	7.75459	5.51248	5.51248	5.51248	5.51248	5.51248	9.78211
																						0.0615	5.83027	6.90952	5.21294	5.21294	5.21294	7.0287	5.53139	5.53139	5.53139	4.97412	5.37197	5.19112	8.54953	9.83762	9.83762	9.83762	8.24061	7.74237	5.5062	5.5062	5.5062	5.5062	5.5062	9.78415
																						0.0616	5.83942	6.90616	5.20949	5.20949	5.20949	7.02543	5.53426	5.53426	5.53426	4.99025	5.38131	5.1794	8.54169	9.83619	9.83619	9.83619	8.25181	7.71249	5.52659	5.52659	5.52659	5.52659	5.52659	9.80848
																						0.0617	5.81952	6.90622	5.21213	5.21213	5.21213	7.02694	5.49433	5.49433	5.49433	4.99477	5.3752	5.18659	8.55193	9.85566	9.85566	9.85566	8.25903	7.72534	5.51836	5.51836	5.51836	5.51836	5.51836	9.79826
																						0.0618	5.80904	6.89578	5.22422	5.22422	5.22422	7.04228	5.5073	5.5073	5.5073	4.99172	5.37789	5.18426	8.55104	9.85623	9.85623	9.85623	8.24573	7.73254	5.51495	5.51495	5.51495	5.51495	5.51495	9.79436
																						0.0619	5.8015	6.91676	5.22174	5.22174	5.22174	7.05978	5.50647	5.50647	5.50647	4.98114	5.37104	5.18484	8.51746	9.87858	9.87858	9.87858	8.23028	7.7381	5.51258	5.51258	5.51258	5.51258	5.51258	9.77761
																						0.062	5.81407	6.90648	5.21932	5.21932	5.21932	7.03451	5.53637	5.53637	5.53637	4.97685	5.36803	5.17401	8.51657	9.86629	9.86629	9.86629	8.24059	7.72524	5.51073	5.51073	5.51073	5.51073	5.51073	9.79105
																						0.0621	5.81709	6.90793	5.22433	5.22433	5.22433	7.00195	5.48601	5.48601	5.48601	4.99067	5.38295	5.17395	8.52588	9.86355	9.86355	9.86355	8.23678	7.72465	5.51051	5.51051	5.51051	5.51051	5.51051	9.79723
																						0.0622	5.82001	6.90426	5.22821	5.22821	5.22821	7.00831	5.49096	5.49096	5.49096	4.9994	5.38403	5.16686	8.55688	9.84222	9.84222	9.84222	8.23945	7.72788	5.50452	5.50452	5.50452	5.50452	5.50452	9.7998
																						0.0623	5.82537	6.92161	5.22643	5.22643	5.22643	7.02048	5.49273	5.49273	5.49273	4.9899	5.37341	5.192	8.54428	9.85289	9.85289	9.85289	8.25027	7.74057	5.49248	5.49248	5.49248	5.49248	5.49248	9.78228
																						0.0624	5.81336	6.89445	5.22553	5.22553	5.22553	7.02407	5.50014	5.50014	5.50014	4.98447	5.37474	5.16648	8.53904	9.84603	9.84603	9.84603	8.24301	7.71259	5.52116	5.52116	5.52116	5.52116	5.52116	9.80081
																						0.0625	5.83093	6.90994	5.23023	5.23023	5.23023	7.02891	5.47881	5.47881	5.47881	4.99063	5.3574	5.15364	8.53826	9.82868	9.82868	9.82868	8.2598	7.70902	5.52054	5.52054	5.52054	5.52054	5.52054	9.7908
																						0.0626	5.85167	6.91842	5.22957	5.22957	5.22957	7.01295	5.5101	5.5101	5.5101	4.99695	5.35595	5.18951	8.53526	9.82569	9.82569	9.82569	8.28033	7.73073	5.50389	5.50389	5.50389	5.50389	5.50389	9.79523
																						0.0627	5.83561	6.90681	5.21783	5.21783	5.21783	7.01794	5.50503	5.50503	5.50503	4.98198	5.36004	5.18256	8.51985	9.83737	9.83737	9.83737	8.25608	7.741	5.51534	5.51534	5.51534	5.51534	5.51534	9.80382
																						0.0628	5.82362	6.89194	5.2164	5.2164	5.2164	7.03504	5.51281	5.51281	5.51281	4.98538	5.369	5.19158	8.51727	9.84402	9.84402	9.84402	8.25724	7.73352	5.52439	5.52439	5.52439	5.52439	5.52439	9.80738
																						0.0629	5.8039	6.892	5.23602	5.23602	5.23602	7.02224	5.51976	5.51976	5.51976	4.98002	5.37313	5.19273	8.53386	9.8417	9.8417	9.8417	8.2621	7.747	5.54647	5.54647	5.54647	5.54647	5.54647	9.80169
																						0.063	5.81447	6.91014	5.21797	5.21797	5.21797	7.03348	5.50659	5.50659	5.50659	4.98838	5.36495	5.17894	8.53685	9.84763	9.84763	9.84763	8.24764	7.73334	5.54203	5.54203	5.54203	5.54203	5.54203	9.77699
																						0.0631	5.83062	6.90349	5.22404	5.22404	5.22404	7.02453	5.53029	5.53029	5.53029	4.9885	5.366	5.19299	8.53227	9.85139	9.85139	9.85139	8.25016	7.75459	5.51954	5.51954	5.51954	5.51954	5.51954	9.76883
																						0.0632	5.82635	6.90005	5.22774	5.22774	5.22774	7.04273	5.50645	5.50645	5.50645	5.00181	5.3719	5.21675	8.53119	9.84864	9.84864	9.84864	8.26391	7.74109	5.50503	5.50503	5.50503	5.50503	5.50503	9.78629
																						0.0633	5.84875	6.91145	5.21584	5.21584	5.21584	7.04772	5.49363	5.49363	5.49363	4.98796	5.38342	5.20033	8.54028	9.83667	9.83667	9.83667	8.24904	7.72621	5.50532	5.50532	5.50532	5.50532	5.50532	9.77192
																						0.0634	5.82749	6.89997	5.22682	5.22682	5.22682	7.02939	5.47814	5.47814	5.47814	4.98538	5.37637	5.1744	8.54725	9.83854	9.83854	9.83854	8.24838	7.7205	5.5266	5.5266	5.5266	5.5266	5.5266	9.79431
																						0.0635	5.81771	6.89351	5.22453	5.22453	5.22453	7.02283	5.45488	5.45488	5.45488	4.974	5.37786	5.17154	8.54667	9.8466	9.8466	9.8466	8.24966	7.72479	5.52674	5.52674	5.52674	5.52674	5.52674	9.79889
																						0.0636	5.79886	6.88592	5.236	5.236	5.236	7.0125	5.50911	5.50911	5.50911	4.97041	5.37571	5.16993	8.52716	9.84031	9.84031	9.84031	8.22009	7.75551	5.52779	5.52779	5.52779	5.52779	5.52779	9.80344
																						0.0637	5.79115	6.90284	5.21929	5.21929	5.21929	7.01001	5.51119	5.51119	5.51119	4.97056	5.37133	5.20221	8.54702	9.83818	9.83818	9.83818	8.23139	7.7426	5.53227	5.53227	5.53227	5.53227	5.53227	9.81061
																						0.0638	5.8119	6.9141	5.22326	5.22326	5.22326	7.02949	5.48847	5.48847	5.48847	4.97121	5.38056	5.17333	8.56309	9.8491	9.8491	9.8491	8.27443	7.7323	5.51556	5.51556	5.51556	5.51556	5.51556	9.81521
																						0.0639	5.78271	6.93595	5.22872	5.22872	5.22872	7.01746	5.48013	5.48013	5.48013	4.96475	5.39383	5.19785	8.54633	9.83905	9.83905	9.83905	8.25589	7.74128	5.50709	5.50709	5.50709	5.50709	5.50709	9.81965
																						0.064	5.7874	6.9257	5.21347	5.21347	5.21347	7.03602	5.4701	5.4701	5.4701	4.98162	5.40313	5.2099	8.55001	9.83251	9.83251	9.83251	8.25037	7.7317	5.50015	5.50015	5.50015	5.50015	5.50015	9.83235
																						0.0641	5.79279	6.92656	5.21741	5.21741	5.21741	7.01761	5.46167	5.46167	5.46167	4.98568	5.38681	5.19212	8.54632	9.85134	9.85134	9.85134	8.23308	7.74318	5.51352	5.51352	5.51352	5.51352	5.51352	9.80443
																						0.0642	5.77869	6.92026	5.21841	5.21841	5.21841	7.00585	5.48503	5.48503	5.48503	4.98552	5.36588	5.18875	8.53825	9.84416	9.84416	9.84416	8.24758	7.74967	5.5194	5.5194	5.5194	5.5194	5.5194	9.7934
																						0.0643	5.78613	6.90682	5.22993	5.22993	5.22993	7.00504	5.52832	5.52832	5.52832	4.99179	5.37746	5.1941	8.54452	9.84741	9.84741	9.84741	8.24608	7.72686	5.52744	5.52744	5.52744	5.52744	5.52744	9.79102
																						0.0644	5.78872	6.92858	5.2218	5.2218	5.2218	7.02536	5.50098	5.50098	5.50098	4.98771	5.37714	5.20536	8.53962	9.85695	9.85695	9.85695	8.25704	7.76486	5.52771	5.52771	5.52771	5.52771	5.52771	9.81886
																						0.0645	5.8187	6.90426	5.22597	5.22597	5.22597	7.02527	5.46971	5.46971	5.46971	4.98133	5.38761	5.20306	8.53832	9.84068	9.84068	9.84068	8.25813	7.74499	5.51728	5.51728	5.51728	5.51728	5.51728	9.81003
																						0.0646	5.81748	6.89979	5.22365	5.22365	5.22365	7.01139	5.47896	5.47896	5.47896	4.99438	5.38254	5.17363	8.52739	9.82853	9.82853	9.82853	8.24596	7.71634	5.50906	5.50906	5.50906	5.50906	5.50906	9.79621
																						0.0647	5.81362	6.89985	5.2318	5.2318	5.2318	7.02026	5.48158	5.48158	5.48158	4.97111	5.37942	5.14609	8.52958	9.84705	9.84705	9.84705	8.22651	7.71379	5.52605	5.52605	5.52605	5.52605	5.52605	9.79281
																						0.0648	5.83754	6.89466	5.21676	5.21676	5.21676	7.03912	5.49495	5.49495	5.49495	4.98469	5.36884	5.13982	8.53351	9.85119	9.85119	9.85119	8.24151	7.73157	5.51937	5.51937	5.51937	5.51937	5.51937	9.78688
																						0.0649	5.81024	6.92039	5.20694	5.20694	5.20694	7.04065	5.53471	5.53471	5.53471	4.99987	5.38269	5.14947	8.54199	9.84771	9.84771	9.84771	8.2657	7.73995	5.51979	5.51979	5.51979	5.51979	5.51979	9.7835
																						0.065	5.80453	6.92872	5.21823	5.21823	5.21823	7.02739	5.51	5.51	5.51	4.98543	5.38253	5.19116	8.53781	9.86116	9.86116	9.86116	8.25708	7.73303	5.5375	5.5375	5.5375	5.5375	5.5375	9.78887
																						0.0651	5.83172	6.90002	5.23275	5.23275	5.23275	7.01895	5.48602	5.48602	5.48602	4.96619	5.37136	5.17635	8.53539	9.85108	9.85108	9.85108	8.23702	7.7321	5.54246	5.54246	5.54246	5.54246	5.54246	9.80729
																						0.0652	5.8248	6.90416	5.23223	5.23223	5.23223	7.02263	5.52976	5.52976	5.52976	4.98879	5.3718	5.1787	8.52143	9.84197	9.84197	9.84197	8.24089	7.73176	5.52623	5.52623	5.52623	5.52623	5.52623	9.80222
																						0.0653	5.81227	6.89913	5.22819	5.22819	5.22819	7.01802	5.46609	5.46609	5.46609	4.98369	5.38558	5.19276	8.52929	9.84408	9.84408	9.84408	8.25019	7.7373	5.524	5.524	5.524	5.524	5.524	9.7846
																						0.0654	5.79902	6.90617	5.22293	5.22293	5.22293	7.02069	5.45956	5.45956	5.45956	4.98353	5.37788	5.18293	8.52719	9.84108	9.84108	9.84108	8.29412	7.73778	5.51686	5.51686	5.51686	5.51686	5.51686	9.80509
																						0.0655	5.80755	6.91896	5.22983	5.22983	5.22983	7.01817	5.49207	5.49207	5.49207	4.9824	5.37049	5.16699	8.5259	9.85088	9.85088	9.85088	8.27892	7.73068	5.50884	5.50884	5.50884	5.50884	5.50884	9.77628
																						0.0656	5.81385	6.9162	5.22108	5.22108	5.22108	7.02069	5.49905	5.49905	5.49905	4.99342	5.3641	5.18345	8.5152	9.85126	9.85126	9.85126	8.26164	7.71896	5.47818	5.47818	5.47818	5.47818	5.47818	9.81113
																						0.0657	5.77726	6.90649	5.21908	5.21908	5.21908	7.03584	5.47126	5.47126	5.47126	4.98558	5.36552	5.18176	8.52085	9.84751	9.84751	9.84751	8.27368	7.72945	5.5213	5.5213	5.5213	5.5213	5.5213	9.81239
																						0.0658	5.79198	6.888	5.22255	5.22255	5.22255	7.03102	5.47821	5.47821	5.47821	4.97844	5.36494	5.17742	8.52363	9.84158	9.84158	9.84158	8.25892	7.74057	5.52494	5.52494	5.52494	5.52494	5.52494	9.82761
																						0.0659	5.82188	6.90168	5.22811	5.22811	5.22811	7.01966	5.49548	5.49548	5.49548	4.9837	5.37387	5.20462	8.53723	9.8571	9.8571	9.8571	8.24272	7.72689	5.51122	5.51122	5.51122	5.51122	5.51122	9.81221
																						0.066	5.79285	6.90908	5.22199	5.22199	5.22199	7.03669	5.48493	5.48493	5.48493	4.98561	5.38868	5.20652	8.52477	9.85811	9.85811	9.85811	8.25576	7.73139	5.52436	5.52436	5.52436	5.52436	5.52436	9.81403
																						0.0661	5.81104	6.90177	5.20917	5.20917	5.20917	7.00872	5.48128	5.48128	5.48128	4.99401	5.38314	5.18459	8.53133	9.84586	9.84586	9.84586	8.24695	7.7195	5.50662	5.50662	5.50662	5.50662	5.50662	9.80778
																						0.0662	5.81805	6.91388	5.22698	5.22698	5.22698	7.01409	5.44288	5.44288	5.44288	5.00421	5.36943	5.20294	8.52489	9.84956	9.84956	9.84956	8.26865	7.70801	5.531	5.531	5.531	5.531	5.531	9.78539
																						0.0663	5.79898	6.89912	5.22377	5.22377	5.22377	7.02435	5.47818	5.47818	5.47818	4.99094	5.37584	5.1876	8.51628	9.84202	9.84202	9.84202	8.26037	7.71355	5.51985	5.51985	5.51985	5.51985	5.51985	9.80017
																						0.0664	5.80255	6.896	5.22595	5.22595	5.22595	7.01267	5.49671	5.49671	5.49671	4.97212	5.37443	5.1953	8.51485	9.85235	9.85235	9.85235	8.23924	7.71172	5.52562	5.52562	5.52562	5.52562	5.52562	9.80304
																						0.0665	5.81328	6.92045	5.21816	5.21816	5.21816	7.00671	5.5127	5.5127	5.5127	4.97183	5.37197	5.18624	8.5239	9.84336	9.84336	9.84336	8.26411	7.7203	5.52178	5.52178	5.52178	5.52178	5.52178	9.81406
																						0.0666	5.81901	6.90882	5.21499	5.21499	5.21499	7.02257	5.50891	5.50891	5.50891	4.9879	5.36705	5.19399	8.51851	9.85044	9.85044	9.85044	8.26197	7.75496	5.52319	5.52319	5.52319	5.52319	5.52319	9.79244
																						0.0667	5.8052	6.90519	5.22809	5.22809	5.22809	7.02607	5.48734	5.48734	5.48734	4.98577	5.36759	5.22884	8.52313	9.84911	9.84911	9.84911	8.24356	7.75561	5.51304	5.51304	5.51304	5.51304	5.51304	9.78167
																						0.0668	5.8108	6.91329	5.22322	5.22322	5.22322	7.01252	5.4801	5.4801	5.4801	4.99528	5.37319	5.1624	8.53985	9.82021	9.82021	9.82021	8.2611	7.73295	5.5433	5.5433	5.5433	5.5433	5.5433	9.80595
																						0.0669	5.84049	6.91842	5.21216	5.21216	5.21216	7.00539	5.49976	5.49976	5.49976	5.00512	5.36471	5.17728	8.53956	9.8302	9.8302	9.8302	8.2529	7.73617	5.53518	5.53518	5.53518	5.53518	5.53518	9.77841
																						0.067	5.81731	6.89721	5.20666	5.20666	5.20666	7.01661	5.46604	5.46604	5.46604	4.98693	5.37437	5.19465	8.54372	9.82252	9.82252	9.82252	8.25492	7.73709	5.53564	5.53564	5.53564	5.53564	5.53564	9.78897
																						0.0671	5.81138	6.90088	5.22835	5.22835	5.22835	7.01402	5.53166	5.53166	5.53166	4.97642	5.38356	5.16158	8.55499	9.83895	9.83895	9.83895	8.24974	7.72246	5.5282	5.5282	5.5282	5.5282	5.5282	9.81477
																						0.0672	5.83296	6.91272	5.22538	5.22538	5.22538	7.01884	5.52619	5.52619	5.52619	4.99208	5.37852	5.1549	8.56424	9.83744	9.83744	9.83744	8.25893	7.74371	5.53356	5.53356	5.53356	5.53356	5.53356	9.82093
																						0.0673	5.82968	6.91585	5.22175	5.22175	5.22175	7.03049	5.48689	5.48689	5.48689	4.99168	5.37925	5.19039	8.55518	9.83293	9.83293	9.83293	8.25324	7.73652	5.5354	5.5354	5.5354	5.5354	5.5354	9.83349
																						0.0674	5.82	6.90483	5.21455	5.21455	5.21455	7.0324	5.52624	5.52624	5.52624	4.9708	5.37434	5.20324	8.53352	9.8417	9.8417	9.8417	8.26866	7.74339	5.5323	5.5323	5.5323	5.5323	5.5323	9.79679
																						0.0675	5.80637	6.89827	5.23009	5.23009	5.23009	7.02354	5.4389	5.4389	5.4389	4.95606	5.38323	5.17763	8.5377	9.84533	9.84533	9.84533	8.27068	7.74654	5.53478	5.53478	5.53478	5.53478	5.53478	9.78278
																						0.0676	5.79113	6.91692	5.2252	5.2252	5.2252	7.04272	5.50091	5.50091	5.50091	4.98143	5.37244	5.15252	8.53443	9.8281	9.8281	9.8281	8.27401	7.73766	5.52892	5.52892	5.52892	5.52892	5.52892	9.77645
																						0.0677	5.7969	6.92707	5.23402	5.23402	5.23402	7.02533	5.4717	5.4717	5.4717	4.98533	5.37268	5.16082	8.52361	9.84168	9.84168	9.84168	8.2726	7.72771	5.52882	5.52882	5.52882	5.52882	5.52882	9.79543
																						0.0678	5.80926	6.93007	5.21551	5.21551	5.21551	7.02974	5.503	5.503	5.503	4.97988	5.38319	5.18271	8.52917	9.85366	9.85366	9.85366	8.26677	7.71835	5.49548	5.49548	5.49548	5.49548	5.49548	9.78839
																						0.0679	5.82382	6.91431	5.21882	5.21882	5.21882	7.02345	5.47915	5.47915	5.47915	4.97398	5.38501	5.15743	8.51981	9.85719	9.85719	9.85719	8.25507	7.70309	5.49952	5.49952	5.49952	5.49952	5.49952	9.78588
																						0.068	5.79186	6.90204	5.22208	5.22208	5.22208	7.02095	5.49952	5.49952	5.49952	4.9821	5.37173	5.17684	8.53067	9.84333	9.84333	9.84333	8.25736	7.73564	5.51455	5.51455	5.51455	5.51455	5.51455	9.78739
																						0.0681	5.7852	6.93134	5.23843	5.23843	5.23843	7.02034	5.51908	5.51908	5.51908	4.97835	5.39071	5.16338	8.5185	9.84892	9.84892	9.84892	8.24755	7.73101	5.52006	5.52006	5.52006	5.52006	5.52006	9.80504
																						0.0682	5.7876	6.91568	5.22392	5.22392	5.22392	7.02936	5.4974	5.4974	5.4974	4.98866	5.37502	5.16662	8.52187	9.85625	9.85625	9.85625	8.23169	7.73014	5.5144	5.5144	5.5144	5.5144	5.5144	9.80439
																						0.0683	5.79063	6.8974	5.22685	5.22685	5.22685	7.02119	5.52722	5.52722	5.52722	4.9824	5.37926	5.16866	8.51188	9.85475	9.85475	9.85475	8.25724	7.7141	5.51984	5.51984	5.51984	5.51984	5.51984	9.77359
																						0.0684	5.80042	6.90288	5.22553	5.22553	5.22553	7.02368	5.4822	5.4822	5.4822	4.97695	5.37982	5.15718	8.50351	9.83007	9.83007	9.83007	8.25488	7.72303	5.51969	5.51969	5.51969	5.51969	5.51969	9.763
																						0.0685	5.80077	6.94076	5.2192	5.2192	5.2192	7.02649	5.46249	5.46249	5.46249	4.98387	5.38834	5.15296	8.52858	9.83801	9.83801	9.83801	8.26699	7.73233	5.51055	5.51055	5.51055	5.51055	5.51055	9.79023
																						0.0686	5.82106	6.93079	5.22448	5.22448	5.22448	7.02855	5.48683	5.48683	5.48683	4.99235	5.36184	5.14746	8.51176	9.847	9.847	9.847	8.25334	7.73854	5.52466	5.52466	5.52466	5.52466	5.52466	9.80388
																						0.0687	5.83777	6.92011	5.21509	5.21509	5.21509	7.02214	5.49411	5.49411	5.49411	4.98324	5.36549	5.1586	8.51897	9.84442	9.84442	9.84442	8.24942	7.72918	5.52078	5.52078	5.52078	5.52078	5.52078	9.79237
																						0.0688	5.81809	6.9043	5.21925	5.21925	5.21925	7.02269	5.49136	5.49136	5.49136	4.97428	5.3781	5.16292	8.51168	9.83211	9.83211	9.83211	8.25459	7.72562	5.51206	5.51206	5.51206	5.51206	5.51206	9.77554
																						0.0689	5.8506	6.90743	5.22075	5.22075	5.22075	7.04186	5.49743	5.49743	5.49743	4.98474	5.36701	5.17347	8.53062	9.83282	9.83282	9.83282	8.24469	7.71572	5.51777	5.51777	5.51777	5.51777	5.51777	9.80024
																						0.069	5.83165	6.90498	5.22976	5.22976	5.22976	7.02783	5.47535	5.47535	5.47535	4.98388	5.37477	5.16342	8.53675	9.84457	9.84457	9.84457	8.25696	7.73069	5.52704	5.52704	5.52704	5.52704	5.52704	9.79628
																						0.0691	5.79129	6.91021	5.23866	5.23866	5.23866	7.02003	5.48511	5.48511	5.48511	4.97684	5.38777	5.17453	8.53584	9.84374	9.84374	9.84374	8.24091	7.73646	5.51404	5.51404	5.51404	5.51404	5.51404	9.77718
																						0.0692	5.8353	6.9378	5.22801	5.22801	5.22801	7.01319	5.48576	5.48576	5.48576	4.98255	5.38669	5.20038	8.53552	9.8215	9.8215	9.8215	8.25313	7.73678	5.51587	5.51587	5.51587	5.51587	5.51587	9.79901
																						0.0693	5.82876	6.90467	5.22616	5.22616	5.22616	7.01901	5.43817	5.43817	5.43817	4.99152	5.38054	5.18218	8.54848	9.82872	9.82872	9.82872	8.26616	7.73236	5.51194	5.51194	5.51194	5.51194	5.51194	9.81584
																						0.0694	5.81102	6.8989	5.21011	5.21011	5.21011	7.01288	5.45135	5.45135	5.45135	4.97483	5.36946	5.18588	8.52918	9.84216	9.84216	9.84216	8.27085	7.73217	5.52671	5.52671	5.52671	5.52671	5.52671	9.82195
																						0.0695	5.80288	6.92479	5.22466	5.22466	5.22466	7.01445	5.48479	5.48479	5.48479	4.96545	5.38643	5.15364	8.52982	9.8662	9.8662	9.8662	8.24994	7.72192	5.53077	5.53077	5.53077	5.53077	5.53077	9.79425
																						0.0696	5.80238	6.91643	5.23766	5.23766	5.23766	7.03706	5.49363	5.49363	5.49363	4.97881	5.37834	5.15425	8.53624	9.87241	9.87241	9.87241	8.26666	7.72098	5.51324	5.51324	5.51324	5.51324	5.51324	9.80075
																						0.0697	5.79078	6.92364	5.23344	5.23344	5.23344	7.03513	5.49149	5.49149	5.49149	4.98055	5.37847	5.17877	8.52322	9.86065	9.86065	9.86065	8.25304	7.74176	5.51691	5.51691	5.51691	5.51691	5.51691	9.80278
																						0.0698	5.78779	6.90001	5.2359	5.2359	5.2359	7.01998	5.5084	5.5084	5.5084	4.9889	5.38595	5.15576	8.52376	9.84317	9.84317	9.84317	8.26782	7.74192	5.51032	5.51032	5.51032	5.51032	5.51032	9.78848
																						0.0699	5.81254	6.92808	5.23435	5.23435	5.23435	7.02647	5.4707	5.4707	5.4707	4.99139	5.37726	5.1724	8.5151	9.86884	9.86884	9.86884	8.2757	7.76291	5.51312	5.51312	5.51312	5.51312	5.51312	9.79031
																						0.07	5.79428	6.94007	5.22858	5.22858	5.22858	7.01529	5.48946	5.48946	5.48946	4.97788	5.37989	5.17879	8.51408	9.86664	9.86664	9.86664	8.26516	7.74896	5.49423	5.49423	5.49423	5.49423	5.49423	9.79342
																						0.0701	5.79829	6.92096	5.21481	5.21481	5.21481	7.0252	5.49648	5.49648	5.49648	4.98812	5.38106	5.16806	8.51824	9.84499	9.84499	9.84499	8.27906	7.74486	5.49432	5.49432	5.49432	5.49432	5.49432	9.79783
																						0.0702	5.79665	6.90364	5.21782	5.21782	5.21782	7.03029	5.5169	5.5169	5.5169	4.9732	5.38595	5.17362	8.53978	9.85157	9.85157	9.85157	8.27197	7.74107	5.50872	5.50872	5.50872	5.50872	5.50872	9.78995
																						0.0703	5.81175	6.91988	5.21461	5.21461	5.21461	7.03515	5.48131	5.48131	5.48131	4.98174	5.36778	5.16449	8.52336	9.8598	9.8598	9.8598	8.26593	7.73992	5.5066	5.5066	5.5066	5.5066	5.5066	9.7792
																						0.0704	5.78409	6.91815	5.21983	5.21983	5.21983	7.03012	5.47146	5.47146	5.47146	4.98287	5.3757	5.16903	8.53601	9.84818	9.84818	9.84818	8.24224	7.71657	5.48246	5.48246	5.48246	5.48246	5.48246	9.7952
																						0.0705	5.7881	6.90373	5.22086	5.22086	5.22086	7.02621	5.44784	5.44784	5.44784	4.99397	5.36586	5.19204	8.51707	9.84667	9.84667	9.84667	8.25292	7.71904	5.49166	5.49166	5.49166	5.49166	5.49166	9.79721
																						0.0706	5.78666	6.89384	5.21767	5.21767	5.21767	7.00888	5.45662	5.45662	5.45662	4.99331	5.36093	5.16537	8.50833	9.8425	9.8425	9.8425	8.24261	7.72961	5.51026	5.51026	5.51026	5.51026	5.51026	9.8003
																						0.0707	5.80481	6.90222	5.21526	5.21526	5.21526	7.01474	5.46763	5.46763	5.46763	4.96556	5.37174	5.18177	8.52057	9.85621	9.85621	9.85621	8.24487	7.75477	5.51162	5.51162	5.51162	5.51162	5.51162	9.80112
																						0.0708	5.82929	6.89671	5.21885	5.21885	5.21885	7.03303	5.45772	5.45772	5.45772	4.97586	5.37388	5.19207	8.5244	9.85343	9.85343	9.85343	8.24931	7.74645	5.48661	5.48661	5.48661	5.48661	5.48661	9.7891
																						0.0709	5.83953	6.91625	5.21687	5.21687	5.21687	7.03075	5.47629	5.47629	5.47629	4.97857	5.37152	5.1587	8.54409	9.84	9.84	9.84	8.26176	7.73504	5.48494	5.48494	5.48494	5.48494	5.48494	9.78698
																						0.071	5.83056	6.92888	5.22184	5.22184	5.22184	7.01573	5.49684	5.49684	5.49684	4.99028	5.36904	5.16897	8.53677	9.83257	9.83257	9.83257	8.2818	7.7384	5.50224	5.50224	5.50224	5.50224	5.50224	9.7907
																						0.0711	5.80806	6.93661	5.24185	5.24185	5.24185	7.03442	5.50714	5.50714	5.50714	4.98823	5.3805	5.15141	8.51379	9.83313	9.83313	9.83313	8.25964	7.73361	5.50238	5.50238	5.50238	5.50238	5.50238	9.79758
																						0.0712	5.80824	6.91428	5.24344	5.24344	5.24344	7.03641	5.47502	5.47502	5.47502	4.98678	5.38638	5.16652	8.51374	9.84332	9.84332	9.84332	8.26285	7.76347	5.4939	5.4939	5.4939	5.4939	5.4939	9.78354
																						0.0713	5.83449	6.92881	5.22255	5.22255	5.22255	7.03833	5.50472	5.50472	5.50472	4.99347	5.3718	5.18278	8.52765	9.83327	9.83327	9.83327	8.24683	7.75799	5.51608	5.51608	5.51608	5.51608	5.51608	9.77705
																						0.0714	5.8246	6.93142	5.21901	5.21901	5.21901	7.00937	5.47344	5.47344	5.47344	5.00291	5.35789	5.16063	8.51906	9.84112	9.84112	9.84112	8.26234	7.73166	5.5112	5.5112	5.5112	5.5112	5.5112	9.78142
																						0.0715	5.81224	6.91975	5.21566	5.21566	5.21566	7.00591	5.4946	5.4946	5.4946	4.99385	5.36664	5.15443	8.53591	9.83406	9.83406	9.83406	8.26643	7.74026	5.50337	5.50337	5.50337	5.50337	5.50337	9.83111
																						0.0716	5.78824	6.92728	5.22956	5.22956	5.22956	7.02871	5.48504	5.48504	5.48504	5.00723	5.3736	5.17856	8.53863	9.82935	9.82935	9.82935	8.22965	7.76304	5.53067	5.53067	5.53067	5.53067	5.53067	9.82911
																						0.0717	5.78007	6.91589	5.22202	5.22202	5.22202	7.02012	5.50004	5.50004	5.50004	5.00176	5.36628	5.14104	8.53335	9.83871	9.83871	9.83871	8.23452	7.72382	5.51155	5.51155	5.51155	5.51155	5.51155	9.81095
																						0.0718	5.79559	6.93222	5.22493	5.22493	5.22493	7.00233	5.51776	5.51776	5.51776	4.96375	5.36542	5.14543	8.51746	9.83983	9.83983	9.83983	8.22947	7.70893	5.51343	5.51343	5.51343	5.51343	5.51343	9.83671
																						0.0719	5.803	6.92508	5.22487	5.22487	5.22487	7.0205	5.52447	5.52447	5.52447	4.97149	5.38862	5.15995	8.52921	9.83528	9.83528	9.83528	8.23622	7.7179	5.48701	5.48701	5.48701	5.48701	5.48701	9.81098
																						0.072	5.80502	6.90454	5.21474	5.21474	5.21474	7.04027	5.52222	5.52222	5.52222	4.97811	5.38219	5.19169	8.53281	9.84101	9.84101	9.84101	8.24082	7.73569	5.50164	5.50164	5.50164	5.50164	5.50164	9.7909
																						0.0721	5.79873	6.90226	5.21843	5.21843	5.21843	7.03243	5.50201	5.50201	5.50201	4.9904	5.37064	5.18902	8.53116	9.85017	9.85017	9.85017	8.23326	7.74248	5.53167	5.53167	5.53167	5.53167	5.53167	9.7983
																						0.0722	5.79854	6.89227	5.22424	5.22424	5.22424	7.02635	5.48282	5.48282	5.48282	4.98999	5.36857	5.1638	8.52911	9.87081	9.87081	9.87081	8.24779	7.76005	5.54316	5.54316	5.54316	5.54316	5.54316	9.77557
																						0.0723	5.81791	6.90968	5.24291	5.24291	5.24291	7.03393	5.48479	5.48479	5.48479	4.98214	5.37813	5.15167	8.51682	9.83697	9.83697	9.83697	8.23885	7.7563	5.514	5.514	5.514	5.514	5.514	9.76523
																						0.0724	5.80481	6.91599	5.23687	5.23687	5.23687	7.04258	5.50387	5.50387	5.50387	4.98309	5.37956	5.1516	8.53008	9.83776	9.83776	9.83776	8.25923	7.74519	5.52081	5.52081	5.52081	5.52081	5.52081	9.74957
																						0.0725	5.79956	6.9185	5.20466	5.20466	5.20466	7.03842	5.51688	5.51688	5.51688	4.98588	5.37653	5.15172	8.52315	9.8489	9.8489	9.8489	8.25668	7.73166	5.5004	5.5004	5.5004	5.5004	5.5004	9.77266
																						0.0726	5.81444	6.92653	5.21288	5.21288	5.21288	7.03734	5.50947	5.50947	5.50947	4.98882	5.37672	5.16865	8.52865	9.8477	9.8477	9.8477	8.2662	7.73352	5.4964	5.4964	5.4964	5.4964	5.4964	9.76874
																						0.0727	5.81973	6.91686	5.22209	5.22209	5.22209	7.02842	5.49956	5.49956	5.49956	4.98055	5.36985	5.17802	8.50212	9.84138	9.84138	9.84138	8.25486	7.7412	5.49772	5.49772	5.49772	5.49772	5.49772	9.81705
																						0.0728	5.80781	6.91317	5.22744	5.22744	5.22744	7.03	5.49933	5.49933	5.49933	4.96444	5.3805	5.16106	8.51146	9.84583	9.84583	9.84583	8.25083	7.74189	5.51514	5.51514	5.51514	5.51514	5.51514	9.80642
																						0.0729	5.83202	6.90851	5.2312	5.2312	5.2312	7.03758	5.4932	5.4932	5.4932	4.9779	5.38741	5.14777	8.54292	9.84362	9.84362	9.84362	8.24937	7.73318	5.51095	5.51095	5.51095	5.51095	5.51095	9.79619
																						0.073	5.79303	6.90295	5.23625	5.23625	5.23625	7.03294	5.50422	5.50422	5.50422	4.98979	5.38854	5.16099	8.54316	9.84785	9.84785	9.84785	8.26182	7.73361	5.50849	5.50849	5.50849	5.50849	5.50849	9.78019
																						0.0731	5.79694	6.91477	5.23585	5.23585	5.23585	7.00167	5.47997	5.47997	5.47997	5.00595	5.38224	5.1944	8.54537	9.8715	9.8715	9.8715	8.24975	7.74272	5.50967	5.50967	5.50967	5.50967	5.50967	9.79958
																						0.0732	5.80609	6.91442	5.24017	5.24017	5.24017	7.01595	5.52247	5.52247	5.52247	4.9938	5.37903	5.17753	8.52306	9.84246	9.84246	9.84246	8.27143	7.73854	5.51995	5.51995	5.51995	5.51995	5.51995	9.79892
																						0.0733	5.77654	6.90996	5.23205	5.23205	5.23205	7.02087	5.49973	5.49973	5.49973	5.00028	5.38475	5.19025	8.54017	9.84114	9.84114	9.84114	8.26989	7.73259	5.5279	5.5279	5.5279	5.5279	5.5279	9.79094
																						0.0734	5.79205	6.90492	5.21698	5.21698	5.21698	7.0321	5.50969	5.50969	5.50969	5.00684	5.38066	5.1903	8.54481	9.84523	9.84523	9.84523	8.25279	7.72338	5.54061	5.54061	5.54061	5.54061	5.54061	9.80963
																						0.0735	5.82062	6.90292	5.21203	5.21203	5.21203	7.02718	5.47752	5.47752	5.47752	5.00121	5.37139	5.18972	8.53279	9.83555	9.83555	9.83555	8.24375	7.70715	5.50674	5.50674	5.50674	5.50674	5.50674	9.8003
																						0.0736	5.84065	6.89909	5.20104	5.20104	5.20104	7.00626	5.48485	5.48485	5.48485	4.9859	5.37235	5.19249	8.51633	9.85166	9.85166	9.85166	8.26387	7.72839	5.49963	5.49963	5.49963	5.49963	5.49963	9.78847
																						0.0737	5.82451	6.89336	5.22518	5.22518	5.22518	7.02745	5.49518	5.49518	5.49518	4.97031	5.37384	5.15737	8.51532	9.85535	9.85535	9.85535	8.26018	7.76476	5.51493	5.51493	5.51493	5.51493	5.51493	9.79203
																						0.0738	5.82198	6.90895	5.24366	5.24366	5.24366	7.01822	5.48682	5.48682	5.48682	4.98858	5.3746	5.16057	8.5277	9.83601	9.83601	9.83601	8.25899	7.72912	5.51632	5.51632	5.51632	5.51632	5.51632	9.77424
																						0.0739	5.78081	6.91661	5.24443	5.24443	5.24443	7.00947	5.44753	5.44753	5.44753	5.00991	5.38641	5.17759	8.52668	9.84359	9.84359	9.84359	8.2584	7.72885	5.52149	5.52149	5.52149	5.52149	5.52149	9.79816
																						0.074	5.79453	6.90726	5.23494	5.23494	5.23494	7.02982	5.44733	5.44733	5.44733	4.99376	5.3832	5.17512	8.52532	9.82144	9.82144	9.82144	8.25779	7.74266	5.52527	5.52527	5.52527	5.52527	5.52527	9.80732
																						0.0741	5.80865	6.90208	5.22685	5.22685	5.22685	7.03392	5.49862	5.49862	5.49862	4.9951	5.38026	5.17519	8.51711	9.83073	9.83073	9.83073	8.27614	7.7368	5.53395	5.53395	5.53395	5.53395	5.53395	9.79063
																						0.0742	5.77918	6.91515	5.22154	5.22154	5.22154	7.01747	5.49057	5.49057	5.49057	4.98527	5.37874	5.20326	8.50761	9.84337	9.84337	9.84337	8.24587	7.72949	5.52044	5.52044	5.52044	5.52044	5.52044	9.82388
																						0.0743	5.80225	6.92304	5.21463	5.21463	5.21463	7.02415	5.46789	5.46789	5.46789	4.99093	5.38699	5.17712	8.52916	9.83316	9.83316	9.83316	8.26126	7.72593	5.49312	5.49312	5.49312	5.49312	5.49312	9.81587
																						0.0744	5.81263	6.90679	5.21774	5.21774	5.21774	7.01564	5.52925	5.52925	5.52925	4.98174	5.37817	5.18173	8.53003	9.83406	9.83406	9.83406	8.2678	7.74198	5.50263	5.50263	5.50263	5.50263	5.50263	9.81672
																						0.0745	5.79574	6.92024	5.21935	5.21935	5.21935	7.02363	5.52093	5.52093	5.52093	4.98648	5.40131	5.17411	8.52534	9.84924	9.84924	9.84924	8.27423	7.74309	5.51417	5.51417	5.51417	5.51417	5.51417	9.82039
																						0.0746	5.79975	6.9254	5.22978	5.22978	5.22978	7.03567	5.48272	5.48272	5.48272	4.99518	5.3876	5.19349	8.54109	9.82807	9.82807	9.82807	8.27032	7.71578	5.52753	5.52753	5.52753	5.52753	5.52753	9.78969
																						0.0747	5.80851	6.9076	5.24025	5.24025	5.24025	7.03356	5.48131	5.48131	5.48131	4.99034	5.3676	5.20477	8.53595	9.83227	9.83227	9.83227	8.27718	7.72349	5.52306	5.52306	5.52306	5.52306	5.52306	9.79245
																						0.0748	5.82902	6.90457	5.21666	5.21666	5.21666	7.03487	5.48776	5.48776	5.48776	4.99228	5.37354	5.17888	8.52079	9.84021	9.84021	9.84021	8.24507	7.7299	5.50351	5.50351	5.50351	5.50351	5.50351	9.82684
																						0.0749	5.79452	6.90416	5.21501	5.21501	5.21501	7.01635	5.51391	5.51391	5.51391	4.98313	5.37373	5.19897	8.50895	9.81804	9.81804	9.81804	8.24253	7.73605	5.49164	5.49164	5.49164	5.49164	5.49164	9.83227
																						0.075	5.8028	6.91972	5.22394	5.22394	5.22394	7.03549	5.50902	5.50902	5.50902	4.98165	5.38868	5.1689	8.52825	9.83948	9.83948	9.83948	8.23892	7.71962	5.50448	5.50448	5.50448	5.50448	5.50448	9.82471
																						0.0751	5.80334	6.91235	5.22652	5.22652	5.22652	7.02464	5.49259	5.49259	5.49259	4.98377	5.3841	5.17144	8.50828	9.83517	9.83517	9.83517	8.23444	7.74023	5.49839	5.49839	5.49839	5.49839	5.49839	9.83243
																						0.0752	5.81561	6.90043	5.23303	5.23303	5.23303	7.02221	5.4766	5.4766	5.4766	4.99195	5.38417	5.14788	8.51759	9.83113	9.83113	9.83113	8.26497	7.76295	5.50216	5.50216	5.50216	5.50216	5.50216	9.79494
																						0.0753	5.79663	6.91646	5.21969	5.21969	5.21969	7.01544	5.49357	5.49357	5.49357	4.99705	5.3922	5.1482	8.52158	9.83053	9.83053	9.83053	8.27438	7.7509	5.50972	5.50972	5.50972	5.50972	5.50972	9.78069
																						0.0754	5.81222	6.9197	5.2122	5.2122	5.2122	7.01211	5.48908	5.48908	5.48908	4.99878	5.37368	5.15013	8.5106	9.8299	9.8299	9.8299	8.25298	7.73065	5.4973	5.4973	5.4973	5.4973	5.4973	9.8064
																						0.0755	5.80482	6.92328	5.22216	5.22216	5.22216	7.02549	5.466	5.466	5.466	4.9759	5.38242	5.13979	8.51669	9.83235	9.83235	9.83235	8.23885	7.73723	5.53319	5.53319	5.53319	5.53319	5.53319	9.80231
																						0.0756	5.78521	6.9276	5.22555	5.22555	5.22555	7.04084	5.4688	5.4688	5.4688	4.97425	5.39786	5.18763	8.52729	9.8328	9.8328	9.8328	8.24082	7.74436	5.51817	5.51817	5.51817	5.51817	5.51817	9.7801
																						0.0757	5.79861	6.92451	5.22285	5.22285	5.22285	7.03711	5.48971	5.48971	5.48971	4.97141	5.3889	5.19279	8.52429	9.83977	9.83977	9.83977	8.26453	7.73723	5.51333	5.51333	5.51333	5.51333	5.51333	9.7916
																						0.0758	5.8097	6.90977	5.23269	5.23269	5.23269	7.01842	5.52463	5.52463	5.52463	4.98467	5.38441	5.18174	8.52354	9.83554	9.83554	9.83554	8.25444	7.75518	5.5081	5.5081	5.5081	5.5081	5.5081	9.78527
																						0.0759	5.82257	6.89129	5.23109	5.23109	5.23109	7.01809	5.4971	5.4971	5.4971	4.99504	5.39499	5.17485	8.52288	9.84043	9.84043	9.84043	8.25972	7.74429	5.47933	5.47933	5.47933	5.47933	5.47933	9.78615
																						0.076	5.83755	6.89054	5.23284	5.23284	5.23284	7.04376	5.45914	5.45914	5.45914	4.99642	5.38946	5.2011	8.50214	9.82798	9.82798	9.82798	8.25562	7.73877	5.49724	5.49724	5.49724	5.49724	5.49724	9.78854
																						0.0761	5.83015	6.89403	5.21956	5.21956	5.21956	7.01443	5.4774	5.4774	5.4774	4.98875	5.37626	5.17743	8.51549	9.83497	9.83497	9.83497	8.27429	7.7315	5.51074	5.51074	5.51074	5.51074	5.51074	9.79019
																						0.0762	5.82062	6.91148	5.21729	5.21729	5.21729	7.02696	5.52268	5.52268	5.52268	4.98534	5.37183	5.18528	8.50743	9.83244	9.83244	9.83244	8.26891	7.73934	5.52936	5.52936	5.52936	5.52936	5.52936	9.79361
																						0.0763	5.82517	6.92106	5.22788	5.22788	5.22788	7.03575	5.51754	5.51754	5.51754	4.99722	5.36836	5.18099	8.51288	9.84358	9.84358	9.84358	8.25182	7.73878	5.54009	5.54009	5.54009	5.54009	5.54009	9.79204
																						0.0764	5.81208	6.9105	5.21461	5.21461	5.21461	7.01919	5.53006	5.53006	5.53006	4.98243	5.3714	5.18226	8.49334	9.84156	9.84156	9.84156	8.25295	7.74018	5.51365	5.51365	5.51365	5.51365	5.51365	9.79585
																						0.0765	5.80526	6.89749	5.21895	5.21895	5.21895	6.99745	5.50855	5.50855	5.50855	4.99732	5.36451	5.18792	8.50233	9.84638	9.84638	9.84638	8.2657	7.76555	5.50441	5.50441	5.50441	5.50441	5.50441	9.81137
																						0.0766	5.80398	6.90885	5.21082	5.21082	5.21082	7.00168	5.49501	5.49501	5.49501	4.98021	5.36229	5.15407	8.50639	9.83703	9.83703	9.83703	8.25222	7.75413	5.52222	5.52222	5.52222	5.52222	5.52222	9.82222
																						0.0767	5.79791	6.92143	5.22145	5.22145	5.22145	7.04234	5.50219	5.50219	5.50219	4.97288	5.36687	5.14801	8.52591	9.83158	9.83158	9.83158	8.25735	7.74434	5.51948	5.51948	5.51948	5.51948	5.51948	9.83537
																						0.0768	5.78954	6.90614	5.21379	5.21379	5.21379	7.03082	5.46773	5.46773	5.46773	4.97647	5.37214	5.16858	8.53563	9.8267	9.8267	9.8267	8.253	7.74919	5.52109	5.52109	5.52109	5.52109	5.52109	9.80559
																						0.0769	5.78618	6.91484	5.21145	5.21145	5.21145	7.03808	5.47093	5.47093	5.47093	4.98138	5.37986	5.17878	8.52839	9.83945	9.83945	9.83945	8.26741	7.76526	5.49458	5.49458	5.49458	5.49458	5.49458	9.79587
																						0.077	5.78909	6.92443	5.22385	5.22385	5.22385	7.02434	5.43731	5.43731	5.43731	4.98093	5.38799	5.16624	8.52675	9.83405	9.83405	9.83405	8.25866	7.75096	5.502	5.502	5.502	5.502	5.502	9.79718
																						0.0771	5.82211	6.93054	5.22274	5.22274	5.22274	7.02227	5.46277	5.46277	5.46277	4.99186	5.38364	5.16705	8.51527	9.84366	9.84366	9.84366	8.25504	7.71613	5.52252	5.52252	5.52252	5.52252	5.52252	9.77693
																						0.0772	5.82379	6.90592	5.23618	5.23618	5.23618	7.01401	5.47954	5.47954	5.47954	4.99339	5.37975	5.1861	8.52323	9.83336	9.83336	9.83336	8.25046	7.7136	5.50787	5.50787	5.50787	5.50787	5.50787	9.79808
																						0.0773	5.81731	6.91231	5.22731	5.22731	5.22731	7.01795	5.46253	5.46253	5.46253	4.99023	5.36443	5.19727	8.53496	9.82895	9.82895	9.82895	8.2707	7.71249	5.50938	5.50938	5.50938	5.50938	5.50938	9.82765
																						0.0774	5.8102	6.9115	5.22616	5.22616	5.22616	7.03178	5.46165	5.46165	5.46165	4.99995	5.37163	5.18095	8.5238	9.83282	9.83282	9.83282	8.24703	7.72132	5.51362	5.51362	5.51362	5.51362	5.51362	9.80601
																						0.0775	5.82819	6.88999	5.23113	5.23113	5.23113	7.02285	5.47927	5.47927	5.47927	4.99539	5.3712	5.18819	8.5108	9.83754	9.83754	9.83754	8.24027	7.72995	5.50769	5.50769	5.50769	5.50769	5.50769	9.75016
																						0.0776	5.79157	6.90908	5.23553	5.23553	5.23553	7.02215	5.45014	5.45014	5.45014	4.97648	5.38355	5.1844	8.5001	9.83902	9.83902	9.83902	8.25091	7.72913	5.51264	5.51264	5.51264	5.51264	5.51264	9.76013
																						0.0777	5.75977	6.92289	5.22417	5.22417	5.22417	7.02135	5.48378	5.48378	5.48378	4.98506	5.37606	5.18645	8.51195	9.84081	9.84081	9.84081	8.24948	7.72769	5.52205	5.52205	5.52205	5.52205	5.52205	9.79631
																						0.0778	5.77407	6.913	5.213	5.213	5.213	7.0277	5.51598	5.51598	5.51598	4.98498	5.37063	5.16764	8.53274	9.84369	9.84369	9.84369	8.24815	7.73412	5.5043	5.5043	5.5043	5.5043	5.5043	9.78828
																						0.0779	5.78595	6.93234	5.20874	5.20874	5.20874	7.02208	5.505	5.505	5.505	4.97968	5.36484	5.18542	8.52891	9.83535	9.83535	9.83535	8.25002	7.72428	5.48937	5.48937	5.48937	5.48937	5.48937	9.77117
																						0.078	5.78585	6.93278	5.21337	5.21337	5.21337	7.03165	5.50443	5.50443	5.50443	4.98137	5.36885	5.15943	8.531	9.82878	9.82878	9.82878	8.27073	7.72215	5.5303	5.5303	5.5303	5.5303	5.5303	9.79671
																						0.0781	5.822	6.92735	5.20729	5.20729	5.20729	7.02714	5.47872	5.47872	5.47872	4.98243	5.37389	5.15211	8.527	9.84073	9.84073	9.84073	8.25081	7.71737	5.52501	5.52501	5.52501	5.52501	5.52501	9.80401
																						0.0782	5.82939	6.91158	5.22765	5.22765	5.22765	7.029	5.4482	5.4482	5.4482	4.9873	5.35678	5.17077	8.53927	9.8444	9.8444	9.8444	8.23571	7.74481	5.51088	5.51088	5.51088	5.51088	5.51088	9.80254
																						0.0783	5.81772	6.90814	5.2174	5.2174	5.2174	7.02139	5.47693	5.47693	5.47693	4.98278	5.36131	5.19127	8.53236	9.85546	9.85546	9.85546	8.23938	7.74692	5.50811	5.50811	5.50811	5.50811	5.50811	9.805
																						0.0784	5.8171	6.91887	5.20852	5.20852	5.20852	7.0212	5.46926	5.46926	5.46926	5.00381	5.37091	5.18951	8.52617	9.84226	9.84226	9.84226	8.2317	7.73689	5.49419	5.49419	5.49419	5.49419	5.49419	9.80568
																						0.0785	5.83362	6.90233	5.22158	5.22158	5.22158	7.02955	5.43021	5.43021	5.43021	4.99199	5.37169	5.17732	8.51898	9.84338	9.84338	9.84338	8.22936	7.72573	5.4952	5.4952	5.4952	5.4952	5.4952	9.80463
																						0.0786	5.80793	6.91995	5.20927	5.20927	5.20927	7.03305	5.43304	5.43304	5.43304	4.99673	5.37346	5.1888	8.50554	9.83083	9.83083	9.83083	8.2542	7.72361	5.50985	5.50985	5.50985	5.50985	5.50985	9.79654
																						0.0787	5.79013	6.91534	5.21399	5.21399	5.21399	7.04551	5.4973	5.4973	5.4973	4.99394	5.37061	5.20012	8.51699	9.84161	9.84161	9.84161	8.25097	7.7318	5.49577	5.49577	5.49577	5.49577	5.49577	9.77894
																						0.0788	5.78289	6.89396	5.21048	5.21048	5.21048	7.03408	5.49759	5.49759	5.49759	4.99156	5.39313	5.18651	8.53149	9.83945	9.83945	9.83945	8.24658	7.7256	5.49114	5.49114	5.49114	5.49114	5.49114	9.79888
																						0.0789	5.78797	6.90268	5.21665	5.21665	5.21665	7.00795	5.49315	5.49315	5.49315	4.99718	5.38717	5.18925	8.52838	9.83319	9.83319	9.83319	8.25136	7.73245	5.50008	5.50008	5.50008	5.50008	5.50008	9.80298
																						0.079	5.77121	6.90092	5.23694	5.23694	5.23694	7.03194	5.45812	5.45812	5.45812	4.99398	5.37493	5.17764	8.52255	9.85051	9.85051	9.85051	8.25469	7.73201	5.48199	5.48199	5.48199	5.48199	5.48199	9.79337
																						0.0791	5.79853	6.90182	5.22788	5.22788	5.22788	7.04198	5.47	5.47	5.47	4.98025	5.37416	5.1667	8.51624	9.84552	9.84552	9.84552	8.24406	7.71857	5.49075	5.49075	5.49075	5.49075	5.49075	9.79782
																						0.0792	5.81762	6.89327	5.22605	5.22605	5.22605	7.02386	5.4569	5.4569	5.4569	4.97295	5.3669	5.17915	8.52848	9.85099	9.85099	9.85099	8.24741	7.71991	5.51547	5.51547	5.51547	5.51547	5.51547	9.83212
																						0.0793	5.84729	6.89619	5.21346	5.21346	5.21346	7.01233	5.47778	5.47778	5.47778	4.96357	5.3776	5.17035	8.52102	9.83796	9.83796	9.83796	8.25875	7.73141	5.51792	5.51792	5.51792	5.51792	5.51792	9.80924
																						0.0794	5.81112	6.90158	5.21882	5.21882	5.21882	7.0197	5.47452	5.47452	5.47452	4.98196	5.38372	5.15767	8.52126	9.82438	9.82438	9.82438	8.24711	7.732	5.50172	5.50172	5.50172	5.50172	5.50172	9.82593
																						0.0795	5.81396	6.89543	5.23233	5.23233	5.23233	7.01555	5.45234	5.45234	5.45234	4.99204	5.37792	5.16593	8.53052	9.82258	9.82258	9.82258	8.25518	7.72902	5.51218	5.51218	5.51218	5.51218	5.51218	9.79662
																						0.0796	5.8253	6.93419	5.21779	5.21779	5.21779	7.00858	5.47455	5.47455	5.47455	4.99769	5.37782	5.14698	8.51705	9.8264	9.8264	9.8264	8.2687	7.73499	5.5412	5.5412	5.5412	5.5412	5.5412	9.7847
																						0.0797	5.78748	6.93231	5.22572	5.22572	5.22572	7.02096	5.48935	5.48935	5.48935	4.98204	5.37585	5.18254	8.52078	9.83702	9.83702	9.83702	8.25396	7.73778	5.504	5.504	5.504	5.504	5.504	9.77303
																						0.0798	5.80914	6.88938	5.21906	5.21906	5.21906	7.01048	5.51438	5.51438	5.51438	4.98732	5.37629	5.20017	8.53172	9.83322	9.83322	9.83322	8.26041	7.71512	5.51132	5.51132	5.51132	5.51132	5.51132	9.80859
																						0.0799	5.80713	6.87649	5.22914	5.22914	5.22914	7.03574	5.51167	5.51167	5.51167	4.98992	5.37049	5.18726	8.54744	9.83538	9.83538	9.83538	8.28166	7.72525	5.52065	5.52065	5.52065	5.52065	5.52065	9.79202
																						0.08	5.81234	6.90242	5.21918	5.21918	5.21918	7.03414	5.48491	5.48491	5.48491	4.976	5.37794	5.18306	8.52726	9.82086	9.82086	9.82086	8.28027	7.71598	5.52493	5.52493	5.52493	5.52493	5.52493	9.79509
																						0.0801	5.80386	6.91167	5.208	5.208	5.208	7.04325	5.44493	5.44493	5.44493	4.98486	5.37178	5.17156	8.53434	9.83817	9.83817	9.83817	8.24381	7.73831	5.5264	5.5264	5.5264	5.5264	5.5264	9.79664
																						0.0802	5.81353	6.91902	5.21295	5.21295	5.21295	7.04949	5.46277	5.46277	5.46277	4.98428	5.37534	5.1896	8.53309	9.84877	9.84877	9.84877	8.24913	7.74213	5.5236	5.5236	5.5236	5.5236	5.5236	9.79349
																						0.0803	5.80827	6.92432	5.20692	5.20692	5.20692	7.04694	5.49265	5.49265	5.49265	4.98531	5.3851	5.1768	8.53158	9.84464	9.84464	9.84464	8.27626	7.74176	5.51033	5.51033	5.51033	5.51033	5.51033	9.78849
																						0.0804	5.79968	6.91076	5.21576	5.21576	5.21576	7.02376	5.48816	5.48816	5.48816	4.99758	5.3792	5.19002	8.52827	9.83431	9.83431	9.83431	8.26222	7.74319	5.50404	5.50404	5.50404	5.50404	5.50404	9.76296
																						0.0805	5.80635	6.92634	5.20926	5.20926	5.20926	7.01664	5.50416	5.50416	5.50416	4.97738	5.37778	5.18415	8.52103	9.83343	9.83343	9.83343	8.25	7.72967	5.49279	5.49279	5.49279	5.49279	5.49279	9.79673
																						0.0806	5.82914	6.90347	5.21291	5.21291	5.21291	7.03506	5.50888	5.50888	5.50888	4.97889	5.38803	5.16879	8.52033	9.84671	9.84671	9.84671	8.23432	7.73757	5.50082	5.50082	5.50082	5.50082	5.50082	9.81749
																						0.0807	5.81465	6.89478	5.22883	5.22883	5.22883	7.0285	5.49851	5.49851	5.49851	4.99656	5.37935	5.17296	8.53806	9.86363	9.86363	9.86363	8.25251	7.728	5.50653	5.50653	5.50653	5.50653	5.50653	9.80033
																						0.0808	5.81283	6.89359	5.2262	5.2262	5.2262	7.03829	5.49071	5.49071	5.49071	4.98429	5.36299	5.17303	8.53526	9.84103	9.84103	9.84103	8.2556	7.72985	5.50824	5.50824	5.50824	5.50824	5.50824	9.8049
																						0.0809	5.776	6.9195	5.21599	5.21599	5.21599	7.05538	5.49064	5.49064	5.49064	4.98151	5.37085	5.1659	8.53547	9.82741	9.82741	9.82741	8.2514	7.72132	5.52072	5.52072	5.52072	5.52072	5.52072	9.79626
																						0.081	5.80103	6.91757	5.22371	5.22371	5.22371	7.03358	5.4818	5.4818	5.4818	4.99694	5.3791	5.16485	8.5312	9.84734	9.84734	9.84734	8.25657	7.7327	5.50343	5.50343	5.50343	5.50343	5.50343	9.78842
																						0.0811	5.78195	6.91144	5.21121	5.21121	5.21121	7.03204	5.47993	5.47993	5.47993	4.98571	5.38925	5.15612	8.52289	9.83533	9.83533	9.83533	8.25552	7.74697	5.49035	5.49035	5.49035	5.49035	5.49035	9.79818
																						0.0812	5.7973	6.8856	5.2118	5.2118	5.2118	7.02567	5.5214	5.5214	5.5214	4.98511	5.37043	5.16575	8.50366	9.83573	9.83573	9.83573	8.26146	7.73673	5.5021	5.5021	5.5021	5.5021	5.5021	9.77591
																						0.0813	5.82468	6.90307	5.22109	5.22109	5.22109	7.00232	5.50151	5.50151	5.50151	4.98018	5.3772	5.17018	8.51567	9.82563	9.82563	9.82563	8.27504	7.75972	5.51786	5.51786	5.51786	5.51786	5.51786	9.79346
																						0.0814	5.84342	6.89747	5.24063	5.24063	5.24063	7.01054	5.50928	5.50928	5.50928	4.97244	5.3714	5.17527	8.53331	9.8416	9.8416	9.8416	8.27225	7.73038	5.51213	5.51213	5.51213	5.51213	5.51213	9.79673
																						0.0815	5.82425	6.90446	5.22767	5.22767	5.22767	7.03002	5.53443	5.53443	5.53443	4.98739	5.39041	5.16895	8.52553	9.83804	9.83804	9.83804	8.25343	7.72681	5.51245	5.51245	5.51245	5.51245	5.51245	9.74442
																						0.0816	5.79075	6.89289	5.22696	5.22696	5.22696	7.02646	5.50464	5.50464	5.50464	4.99106	5.38101	5.18696	8.50351	9.83966	9.83966	9.83966	8.25465	7.73744	5.50595	5.50595	5.50595	5.50595	5.50595	9.76055
																						0.0817	5.79216	6.88353	5.22231	5.22231	5.22231	7.02181	5.48013	5.48013	5.48013	4.98912	5.37987	5.19356	8.51223	9.86758	9.86758	9.86758	8.26724	7.74203	5.49264	5.49264	5.49264	5.49264	5.49264	9.79104
																						0.0818	5.81105	6.89214	5.21967	5.21967	5.21967	7.00488	5.45248	5.45248	5.45248	4.98436	5.37181	5.19882	8.53247	9.85879	9.85879	9.85879	8.26448	7.76416	5.4895	5.4895	5.4895	5.4895	5.4895	9.78717
																						0.0819	5.79801	6.89027	5.2204	5.2204	5.2204	7.01335	5.51513	5.51513	5.51513	4.99847	5.3787	5.20954	8.5115	9.85237	9.85237	9.85237	8.2525	7.74054	5.49115	5.49115	5.49115	5.49115	5.49115	9.76768
																						0.082	5.78618	6.9055	5.21779	5.21779	5.21779	7.04175	5.52802	5.52802	5.52802	4.98149	5.38057	5.19516	8.50416	9.85896	9.85896	9.85896	8.24989	7.72151	5.47928	5.47928	5.47928	5.47928	5.47928	9.78726
																						0.0821	5.80811	6.89838	5.21239	5.21239	5.21239	7.03006	5.5027	5.5027	5.5027	4.98277	5.3721	5.18604	8.50556	9.839	9.839	9.839	8.2809	7.7124	5.49112	5.49112	5.49112	5.49112	5.49112	9.82209
																						0.0822	5.80603	6.9086	5.21523	5.21523	5.21523	7.02997	5.48893	5.48893	5.48893	4.97734	5.37507	5.16988	8.5	9.83999	9.83999	9.83999	8.27213	7.73904	5.50676	5.50676	5.50676	5.50676	5.50676	9.81428
																						0.0823	5.80644	6.90252	5.21317	5.21317	5.21317	7.0265	5.4811	5.4811	5.4811	4.99746	5.37159	5.14429	8.51986	9.83606	9.83606	9.83606	8.27675	7.73118	5.49039	5.49039	5.49039	5.49039	5.49039	9.79189
																						0.0824	5.80639	6.89964	5.23312	5.23312	5.23312	7.02679	5.48942	5.48942	5.48942	4.99642	5.36575	5.17627	8.53649	9.83354	9.83354	9.83354	8.26278	7.74131	5.47655	5.47655	5.47655	5.47655	5.47655	9.79136
																						0.0825	5.81011	6.89849	5.24126	5.24126	5.24126	7.02993	5.49379	5.49379	5.49379	4.98133	5.37776	5.17518	8.52892	9.86038	9.86038	9.86038	8.26288	7.75418	5.50691	5.50691	5.50691	5.50691	5.50691	9.79712
																						0.0826	5.80315	6.89952	5.23872	5.23872	5.23872	7.03839	5.5131	5.5131	5.5131	4.98901	5.37828	5.14651	8.52287	9.85673	9.85673	9.85673	8.2511	7.70951	5.49472	5.49472	5.49472	5.49472	5.49472	9.78342
																						0.0827	5.82989	6.90475	5.23562	5.23562	5.23562	7.02768	5.49808	5.49808	5.49808	5.00011	5.36765	5.18902	8.52995	9.82321	9.82321	9.82321	8.26193	7.71093	5.48697	5.48697	5.48697	5.48697	5.48697	9.79476
																						0.0828	5.82551	6.92992	5.24612	5.24612	5.24612	7.02224	5.47671	5.47671	5.47671	4.9919	5.37034	5.20947	8.52355	9.83957	9.83957	9.83957	8.26493	7.7171	5.50525	5.50525	5.50525	5.50525	5.50525	9.77937
																						0.0829	5.79487	6.92523	5.23833	5.23833	5.23833	7.02513	5.52794	5.52794	5.52794	4.99343	5.3723	5.22465	8.51526	9.85373	9.85373	9.85373	8.25683	7.7394	5.51814	5.51814	5.51814	5.51814	5.51814	9.78994
																						0.083	5.80051	6.92422	5.23804	5.23804	5.23804	6.99495	5.51836	5.51836	5.51836	4.97576	5.37984	5.18513	8.5181	9.85089	9.85089	9.85089	8.23926	7.73694	5.5198	5.5198	5.5198	5.5198	5.5198	9.79017
																						0.0831	5.79888	6.92404	5.23266	5.23266	5.23266	7.0056	5.51315	5.51315	5.51315	4.98483	5.36942	5.20596	8.50471	9.85072	9.85072	9.85072	8.24795	7.73137	5.50919	5.50919	5.50919	5.50919	5.50919	9.80765
																						0.0832	5.79142	6.9074	5.23581	5.23581	5.23581	7.01073	5.49764	5.49764	5.49764	5.00154	5.38125	5.20325	8.50788	9.82863	9.82863	9.82863	8.25218	7.74218	5.5098	5.5098	5.5098	5.5098	5.5098	9.8275
																						0.0833	5.79599	6.89689	5.22363	5.22363	5.22363	7.03134	5.48698	5.48698	5.48698	4.99333	5.38774	5.20198	8.51519	9.82428	9.82428	9.82428	8.24893	7.73399	5.49374	5.49374	5.49374	5.49374	5.49374	9.8122
																						0.0834	5.80684	6.91448	5.21969	5.21969	5.21969	7.03141	5.47043	5.47043	5.47043	4.99534	5.38797	5.19921	8.52927	9.83686	9.83686	9.83686	8.28452	7.73646	5.4963	5.4963	5.4963	5.4963	5.4963	9.7893
																						0.0835	5.79831	6.90499	5.21795	5.21795	5.21795	7.04038	5.45877	5.45877	5.45877	5.00027	5.37736	5.173	8.52906	9.84113	9.84113	9.84113	8.27398	7.74184	5.52818	5.52818	5.52818	5.52818	5.52818	9.76566
																						0.0836	5.79315	6.91219	5.22427	5.22427	5.22427	7.01859	5.47556	5.47556	5.47556	4.98755	5.36724	5.1719	8.52911	9.82855	9.82855	9.82855	8.24102	7.74341	5.50328	5.50328	5.50328	5.50328	5.50328	9.78384
																						0.0837	5.82583	6.90911	5.22164	5.22164	5.22164	7.02758	5.51705	5.51705	5.51705	4.98312	5.37666	5.20481	8.52452	9.83669	9.83669	9.83669	8.24094	7.7479	5.50742	5.50742	5.50742	5.50742	5.50742	9.80876
																						0.0838	5.80029	6.90262	5.2251	5.2251	5.2251	7.03503	5.5107	5.5107	5.5107	4.97814	5.38253	5.21536	8.51531	9.84626	9.84626	9.84626	8.27039	7.73898	5.51265	5.51265	5.51265	5.51265	5.51265	9.80372
																						0.0839	5.78977	6.90335	5.21167	5.21167	5.21167	7.03955	5.47474	5.47474	5.47474	4.98114	5.37477	5.18342	8.52856	9.83821	9.83821	9.83821	8.26086	7.7499	5.50369	5.50369	5.50369	5.50369	5.50369	9.8158
																						0.084	5.80847	6.90883	5.22711	5.22711	5.22711	7.03371	5.49674	5.49674	5.49674	4.9996	5.37314	5.19203	8.51664	9.84037	9.84037	9.84037	8.25157	7.74503	5.50475	5.50475	5.50475	5.50475	5.50475	9.76787
																						0.0841	5.80809	6.93073	5.20761	5.20761	5.20761	7.02753	5.47589	5.47589	5.47589	4.98487	5.37068	5.17634	8.53135	9.84955	9.84955	9.84955	8.24892	7.73748	5.52094	5.52094	5.52094	5.52094	5.52094	9.76764
																						0.0842	5.78535	6.92406	5.2157	5.2157	5.2157	7.01991	5.50421	5.50421	5.50421	4.99202	5.37309	5.16978	8.52959	9.85059	9.85059	9.85059	8.262	7.72148	5.50097	5.50097	5.50097	5.50097	5.50097	9.79281
																						0.0843	5.79094	6.92495	5.2265	5.2265	5.2265	7.03039	5.46705	5.46705	5.46705	4.98343	5.36397	5.15821	8.51271	9.86242	9.86242	9.86242	8.2728	7.73009	5.48238	5.48238	5.48238	5.48238	5.48238	9.81872
																						0.0844	5.78235	6.88866	5.21345	5.21345	5.21345	7.0325	5.4645	5.4645	5.4645	4.97997	5.36948	5.16189	8.51202	9.8465	9.8465	9.8465	8.26971	7.72064	5.49688	5.49688	5.49688	5.49688	5.49688	9.82528
																						0.0845	5.7868	6.90513	5.20724	5.20724	5.20724	7.02438	5.43373	5.43373	5.43373	4.98144	5.39117	5.16851	8.50625	9.85206	9.85206	9.85206	8.26186	7.71548	5.5236	5.5236	5.5236	5.5236	5.5236	9.79583
																						0.0846	5.79995	6.91005	5.22137	5.22137	5.22137	7.02603	5.46134	5.46134	5.46134	4.98656	5.383	5.16393	8.52255	9.83893	9.83893	9.83893	8.24803	7.72593	5.54296	5.54296	5.54296	5.54296	5.54296	9.80577
																						0.0847	5.79979	6.90645	5.23015	5.23015	5.23015	7.0293	5.48572	5.48572	5.48572	5.00083	5.38592	5.188	8.52856	9.82704	9.82704	9.82704	8.2612	7.73419	5.5372	5.5372	5.5372	5.5372	5.5372	9.81126
																						0.0848	5.81359	6.90907	5.23489	5.23489	5.23489	7.01263	5.47884	5.47884	5.47884	4.99298	5.37494	5.14688	8.51003	9.82812	9.82812	9.82812	8.23945	7.74228	5.50875	5.50875	5.50875	5.50875	5.50875	9.81518
																						0.0849	5.80721	6.90635	5.22084	5.22084	5.22084	7.02031	5.4725	5.4725	5.4725	4.98176	5.37271	5.18389	8.50188	9.8346	9.8346	9.8346	8.25824	7.73665	5.48721	5.48721	5.48721	5.48721	5.48721	9.79039
																						0.085	5.78452	6.91903	5.21131	5.21131	5.21131	7.02076	5.48886	5.48886	5.48886	4.98805	5.37027	5.16463	8.5206	9.84658	9.84658	9.84658	8.26657	7.74622	5.48529	5.48529	5.48529	5.48529	5.48529	9.79402
																						0.0851	5.81666	6.93268	5.20995	5.20995	5.20995	7.03256	5.46788	5.46788	5.46788	4.99755	5.37329	5.1791	8.523	9.84452	9.84452	9.84452	8.27043	7.74325	5.49409	5.49409	5.49409	5.49409	5.49409	9.79386
																						0.0852	5.82726	6.92842	5.21085	5.21085	5.21085	7.02945	5.47543	5.47543	5.47543	4.99378	5.38097	5.17194	8.50793	9.82843	9.82843	9.82843	8.26575	7.73256	5.49316	5.49316	5.49316	5.49316	5.49316	9.83952
																						0.0853	5.82301	6.91692	5.21905	5.21905	5.21905	7.02977	5.43502	5.43502	5.43502	4.99171	5.39233	5.1725	8.52443	9.84192	9.84192	9.84192	8.25456	7.73072	5.52465	5.52465	5.52465	5.52465	5.52465	9.84757
																						0.0854	5.83237	6.90729	5.21529	5.21529	5.21529	7.03427	5.46043	5.46043	5.46043	4.97865	5.38144	5.16645	8.52152	9.8539	9.8539	9.8539	8.26426	7.71515	5.51431	5.51431	5.51431	5.51431	5.51431	9.80771
																						0.0855	5.80598	6.91208	5.21303	5.21303	5.21303	7.02997	5.46282	5.46282	5.46282	4.97595	5.36883	5.1775	8.51657	9.82669	9.82669	9.82669	8.24748	7.71301	5.51537	5.51537	5.51537	5.51537	5.51537	9.79995
																						0.0856	5.80042	6.91037	5.22072	5.22072	5.22072	7.02045	5.47985	5.47985	5.47985	4.98279	5.36757	5.17651	8.52086	9.81923	9.81923	9.81923	8.24108	7.74231	5.50423	5.50423	5.50423	5.50423	5.50423	9.7836
																						0.0857	5.82414	6.88842	5.22768	5.22768	5.22768	7.02661	5.46649	5.46649	5.46649	4.98278	5.376	5.17029	8.50932	9.82076	9.82076	9.82076	8.25472	7.73592	5.49137	5.49137	5.49137	5.49137	5.49137	9.80082
																						0.0858	5.7889	6.91796	5.22934	5.22934	5.22934	7.02758	5.46683	5.46683	5.46683	4.99581	5.37779	5.17689	8.51555	9.84018	9.84018	9.84018	8.2653	7.70422	5.51041	5.51041	5.51041	5.51041	5.51041	9.79916
																						0.0859	5.80805	6.90527	5.22084	5.22084	5.22084	7.03361	5.47947	5.47947	5.47947	4.99969	5.38307	5.16118	8.49957	9.8446	9.8446	9.8446	8.26807	7.71108	5.51238	5.51238	5.51238	5.51238	5.51238	9.78162
																						0.086	5.80912	6.91456	5.21743	5.21743	5.21743	7.01471	5.46965	5.46965	5.46965	4.98605	5.3784	5.16629	8.51586	9.83069	9.83069	9.83069	8.24749	7.73543	5.52423	5.52423	5.52423	5.52423	5.52423	9.80511
																						0.0861	5.83584	6.91037	5.22042	5.22042	5.22042	7.00288	5.46072	5.46072	5.46072	4.96874	5.36969	5.19733	8.50807	9.82722	9.82722	9.82722	8.27494	7.74211	5.52648	5.52648	5.52648	5.52648	5.52648	9.80535
																						0.0862	5.83204	6.90323	5.23452	5.23452	5.23452	7.00644	5.47503	5.47503	5.47503	4.97868	5.38115	5.19031	8.50017	9.82814	9.82814	9.82814	8.27142	7.7503	5.50184	5.50184	5.50184	5.50184	5.50184	9.81719
																						0.0863	5.81058	6.90815	5.23142	5.23142	5.23142	7.02343	5.52571	5.52571	5.52571	4.98488	5.38805	5.21742	8.50194	9.83231	9.83231	9.83231	8.24077	7.72564	5.52237	5.52237	5.52237	5.52237	5.52237	9.81243
																						0.0864	5.77849	6.90366	5.2247	5.2247	5.2247	7.02926	5.47054	5.47054	5.47054	4.98253	5.37936	5.18858	8.50691	9.84288	9.84288	9.84288	8.23856	7.72208	5.5088	5.5088	5.5088	5.5088	5.5088	9.78453
																						0.0865	5.78838	6.89988	5.23145	5.23145	5.23145	7.03296	5.46771	5.46771	5.46771	4.99089	5.38726	5.14656	8.51736	9.84217	9.84217	9.84217	8.25495	7.71489	5.50244	5.50244	5.50244	5.50244	5.50244	9.78267
																						0.0866	5.80485	6.91121	5.22438	5.22438	5.22438	7.04366	5.47132	5.47132	5.47132	4.99183	5.39087	5.19205	8.51315	9.84377	9.84377	9.84377	8.27178	7.72132	5.49998	5.49998	5.49998	5.49998	5.49998	9.80162
																						0.0867	5.78908	6.90868	5.22382	5.22382	5.22382	7.03974	5.48814	5.48814	5.48814	5.00086	5.38733	5.18709	8.5255	9.84753	9.84753	9.84753	8.25021	7.73184	5.50816	5.50816	5.50816	5.50816	5.50816	9.79759
																						0.0868	5.82812	6.90603	5.20979	5.20979	5.20979	7.02388	5.51185	5.51185	5.51185	4.98921	5.3732	5.18455	8.52891	9.83139	9.83139	9.83139	8.25251	7.7286	5.49396	5.49396	5.49396	5.49396	5.49396	9.79492
																						0.0869	5.82216	6.90828	5.21999	5.21999	5.21999	7.02196	5.46695	5.46695	5.46695	4.9809	5.37932	5.18833	8.51012	9.84686	9.84686	9.84686	8.24699	7.71714	5.49965	5.49965	5.49965	5.49965	5.49965	9.79846
																						0.087	5.82987	6.89391	5.2221	5.2221	5.2221	7.01836	5.49362	5.49362	5.49362	4.97838	5.37324	5.18894	8.51129	9.84348	9.84348	9.84348	8.25815	7.73994	5.51402	5.51402	5.51402	5.51402	5.51402	9.81987
																						0.0871	5.78836	6.92157	5.22361	5.22361	5.22361	7.02621	5.46355	5.46355	5.46355	4.98434	5.37263	5.17774	8.49752	9.83581	9.83581	9.83581	8.26378	7.74853	5.51941	5.51941	5.51941	5.51941	5.51941	9.8223
																						0.0872	5.80875	6.89346	5.22995	5.22995	5.22995	6.99993	5.45618	5.45618	5.45618	4.98449	5.37899	5.1817	8.50425	9.84133	9.84133	9.84133	8.29323	7.74217	5.5492	5.5492	5.5492	5.5492	5.5492	9.80368
																						0.0873	5.78604	6.89665	5.22107	5.22107	5.22107	7.024	5.47124	5.47124	5.47124	5.00283	5.36442	5.18514	8.49907	9.83676	9.83676	9.83676	8.27922	7.7427	5.50929	5.50929	5.50929	5.50929	5.50929	9.78336
																						0.0874	5.80015	6.94304	5.22057	5.22057	5.22057	7.04136	5.48911	5.48911	5.48911	4.98988	5.37108	5.19858	8.50828	9.82774	9.82774	9.82774	8.28429	7.73598	5.4867	5.4867	5.4867	5.4867	5.4867	9.79164
																						0.0875	5.82631	6.93118	5.22649	5.22649	5.22649	7.01851	5.49892	5.49892	5.49892	4.99114	5.37268	5.21559	8.51464	9.81796	9.81796	9.81796	8.27994	7.73111	5.49433	5.49433	5.49433	5.49433	5.49433	9.8005
																						0.0876	5.82605	6.9137	5.22852	5.22852	5.22852	7.00358	5.49402	5.49402	5.49402	4.97803	5.38276	5.1854	8.49824	9.81421	9.81421	9.81421	8.23455	7.73956	5.51531	5.51531	5.51531	5.51531	5.51531	9.80566
																						0.0877	5.81979	6.90823	5.22618	5.22618	5.22618	7.00791	5.4667	5.4667	5.4667	4.98591	5.37993	5.17392	8.48759	9.81259	9.81259	9.81259	8.24483	7.72651	5.49753	5.49753	5.49753	5.49753	5.49753	9.79938
																						0.0878	5.81162	6.89787	5.21221	5.21221	5.21221	7.01496	5.46512	5.46512	5.46512	4.99459	5.37427	5.18033	8.51445	9.8167	9.8167	9.8167	8.2467	7.72609	5.48206	5.48206	5.48206	5.48206	5.48206	9.8011
																						0.0879	5.8085	6.90086	5.20621	5.20621	5.20621	7.01534	5.4942	5.4942	5.4942	4.97193	5.36771	5.1829	8.53331	9.83147	9.83147	9.83147	8.24031	7.73957	5.50454	5.50454	5.50454	5.50454	5.50454	9.81293
																						0.088	5.78373	6.91021	5.21332	5.21332	5.21332	7.02996	5.48646	5.48646	5.48646	4.97599	5.3829	5.19609	8.51702	9.84353	9.84353	9.84353	8.25816	7.72056	5.49517	5.49517	5.49517	5.49517	5.49517	9.80227
																						0.0881	5.80176	6.93118	5.22293	5.22293	5.22293	7.03567	5.4842	5.4842	5.4842	5.0049	5.37682	5.17973	8.52822	9.8512	9.8512	9.8512	8.24716	7.73386	5.49941	5.49941	5.49941	5.49941	5.49941	9.79137
																						0.0882	5.8079	6.91088	5.2089	5.2089	5.2089	7.02493	5.52997	5.52997	5.52997	4.98555	5.36797	5.16086	8.51631	9.85098	9.85098	9.85098	8.26198	7.69309	5.51239	5.51239	5.51239	5.51239	5.51239	9.79244
																						0.0883	5.81452	6.88145	5.22738	5.22738	5.22738	6.99326	5.49824	5.49824	5.49824	4.98116	5.36264	5.18386	8.50696	9.8352	9.8352	9.8352	8.27743	7.71475	5.51719	5.51719	5.51719	5.51719	5.51719	9.76644
																						0.0884	5.8201	6.89438	5.22792	5.22792	5.22792	7.00449	5.46478	5.46478	5.46478	4.97779	5.37208	5.17742	8.50103	9.8389	9.8389	9.8389	8.26075	7.71834	5.50358	5.50358	5.50358	5.50358	5.50358	9.74887
																						0.0885	5.81554	6.91094	5.22557	5.22557	5.22557	7.02217	5.47854	5.47854	5.47854	4.98857	5.38465	5.19974	8.5013	9.82944	9.82944	9.82944	8.23491	7.71552	5.51282	5.51282	5.51282	5.51282	5.51282	9.76908
																						0.0886	5.82554	6.90925	5.228	5.228	5.228	7.02453	5.47931	5.47931	5.47931	4.99929	5.37598	5.18896	8.50333	9.8311	9.8311	9.8311	8.26819	7.72147	5.50114	5.50114	5.50114	5.50114	5.50114	9.79885
																						0.0887	5.83873	6.92052	5.22906	5.22906	5.22906	7.02976	5.50117	5.50117	5.50117	4.98255	5.35012	5.20186	8.51128	9.85302	9.85302	9.85302	8.2667	7.74514	5.50847	5.50847	5.50847	5.50847	5.50847	9.82101
																						0.0888	5.80841	6.93351	5.21466	5.21466	5.21466	7.02468	5.49858	5.49858	5.49858	4.99202	5.35524	5.19823	8.51872	9.83223	9.83223	9.83223	8.24332	7.7599	5.50481	5.50481	5.50481	5.50481	5.50481	9.79809
																						0.0889	5.83094	6.90623	5.21682	5.21682	5.21682	7.0159	5.51417	5.51417	5.51417	4.97949	5.37307	5.16705	8.50269	9.8345	9.8345	9.8345	8.25067	7.74989	5.51814	5.51814	5.51814	5.51814	5.51814	9.78459
																						0.089	5.82421	6.90675	5.21275	5.21275	5.21275	7.00686	5.48803	5.48803	5.48803	4.97733	5.37611	5.17081	8.50286	9.83656	9.83656	9.83656	8.26509	7.7325	5.51756	5.51756	5.51756	5.51756	5.51756	9.8043
																						0.0891	5.82787	6.91521	5.21158	5.21158	5.21158	7.03299	5.48995	5.48995	5.48995	4.98791	5.37697	5.18182	8.50573	9.84186	9.84186	9.84186	8.25084	7.73923	5.53162	5.53162	5.53162	5.53162	5.53162	9.79077
																						0.0892	5.78069	6.91901	5.20735	5.20735	5.20735	7.02497	5.4765	5.4765	5.4765	4.99826	5.37725	5.18305	8.50058	9.84121	9.84121	9.84121	8.24225	7.74568	5.51982	5.51982	5.51982	5.51982	5.51982	9.78212
																						0.0893	5.79868	6.90832	5.20703	5.20703	5.20703	7.02076	5.48383	5.48383	5.48383	4.98122	5.35912	5.23354	8.51944	9.82729	9.82729	9.82729	8.25029	7.76252	5.50491	5.50491	5.50491	5.50491	5.50491	9.76881
																						0.0894	5.80716	6.91659	5.20816	5.20816	5.20816	7.00899	5.46624	5.46624	5.46624	4.97462	5.36945	5.20852	8.539	9.83325	9.83325	9.83325	8.2651	7.74854	5.50329	5.50329	5.50329	5.50329	5.50329	9.79595
																						0.0895	5.78514	6.88988	5.21503	5.21503	5.21503	7.01618	5.43849	5.43849	5.43849	4.98177	5.38664	5.19606	8.52922	9.82478	9.82478	9.82478	8.25566	7.73691	5.48708	5.48708	5.48708	5.48708	5.48708	9.83257
																						0.0896	5.81653	6.91715	5.21345	5.21345	5.21345	7.0289	5.45197	5.45197	5.45197	4.99989	5.38971	5.20018	8.53189	9.84107	9.84107	9.84107	8.26761	7.73242	5.49284	5.49284	5.49284	5.49284	5.49284	9.80052
																						0.0897	5.81448	6.93259	5.23078	5.23078	5.23078	7.02518	5.48733	5.48733	5.48733	4.99362	5.37831	5.16558	8.51791	9.85128	9.85128	9.85128	8.27999	7.71314	5.53143	5.53143	5.53143	5.53143	5.53143	9.76017
																						0.0898	5.82107	6.91569	5.22192	5.22192	5.22192	7.02224	5.499	5.499	5.499	4.99887	5.37856	5.16391	8.52589	9.83107	9.83107	9.83107	8.24803	7.73693	5.53046	5.53046	5.53046	5.53046	5.53046	9.75973
																						0.0899	5.797	6.92436	5.22459	5.22459	5.22459	7.02774	5.47143	5.47143	5.47143	4.99036	5.38061	5.18676	8.5192	9.83078	9.83078	9.83078	8.23556	7.73534	5.51028	5.51028	5.51028	5.51028	5.51028	9.78924
																						0.09	5.78807	6.91996	5.21957	5.21957	5.21957	7.02119	5.49792	5.49792	5.49792	4.97889	5.38439	5.17711	8.50499	9.84274	9.84274	9.84274	8.25417	7.74905	5.5094	5.5094	5.5094	5.5094	5.5094	9.78619
																						0.0901	5.80387	6.88539	5.21713	5.21713	5.21713	7.01355	5.49042	5.49042	5.49042	4.97246	5.37357	5.18865	8.50843	9.84408	9.84408	9.84408	8.25201	7.74853	5.51223	5.51223	5.51223	5.51223	5.51223	9.77679
																						0.0902	5.78108	6.90177	5.21141	5.21141	5.21141	7.01989	5.4648	5.4648	5.4648	4.97493	5.37098	5.17024	8.50806	9.84615	9.84615	9.84615	8.24399	7.74627	5.51636	5.51636	5.51636	5.51636	5.51636	9.76528
																						0.0903	5.80515	6.90551	5.219	5.219	5.219	7.01566	5.48971	5.48971	5.48971	4.99041	5.38613	5.16692	8.50965	9.84797	9.84797	9.84797	8.25636	7.71959	5.48436	5.48436	5.48436	5.48436	5.48436	9.78528
																						0.0904	5.79812	6.91346	5.22435	5.22435	5.22435	7.02669	5.4837	5.4837	5.4837	4.99092	5.38172	5.17538	8.52416	9.83466	9.83466	9.83466	8.25598	7.71096	5.46299	5.46299	5.46299	5.46299	5.46299	9.79073
																						0.0905	5.81732	6.92558	5.22291	5.22291	5.22291	7.01191	5.46597	5.46597	5.46597	4.97921	5.37622	5.17097	8.52315	9.83442	9.83442	9.83442	8.25304	7.73043	5.49073	5.49073	5.49073	5.49073	5.49073	9.76542
																						0.0906	5.81337	6.9174	5.23403	5.23403	5.23403	7.01174	5.48241	5.48241	5.48241	4.98326	5.37112	5.18133	8.53411	9.83614	9.83614	9.83614	8.26703	7.7323	5.49227	5.49227	5.49227	5.49227	5.49227	9.80598
																						0.0907	5.81999	6.92421	5.22624	5.22624	5.22624	7.01918	5.49402	5.49402	5.49402	4.97898	5.37534	5.20084	8.5289	9.83427	9.83427	9.83427	8.2635	7.73342	5.49241	5.49241	5.49241	5.49241	5.49241	9.83312
																						0.0908	5.77984	6.92595	5.23571	5.23571	5.23571	7.03099	5.48257	5.48257	5.48257	4.98319	5.37614	5.20256	8.50897	9.84597	9.84597	9.84597	8.2309	7.72636	5.50644	5.50644	5.50644	5.50644	5.50644	9.78869
																						0.0909	5.78501	6.89855	5.22391	5.22391	5.22391	7.01723	5.45657	5.45657	5.45657	4.98573	5.37976	5.19917	8.50489	9.83578	9.83578	9.83578	8.23101	7.74361	5.50112	5.50112	5.50112	5.50112	5.50112	9.80578
																						0.091	5.80408	6.88924	5.22197	5.22197	5.22197	7.01308	5.47223	5.47223	5.47223	5.00411	5.375	5.209	8.52105	9.83376	9.83376	9.83376	8.26645	7.72466	5.50809	5.50809	5.50809	5.50809	5.50809	9.80628
																						0.0911	5.81617	6.90479	5.2345	5.2345	5.2345	7.01513	5.49659	5.49659	5.49659	4.98954	5.36879	5.20492	8.52423	9.83819	9.83819	9.83819	8.27868	7.71302	5.52175	5.52175	5.52175	5.52175	5.52175	9.80755
																						0.0912	5.82337	6.8905	5.21829	5.21829	5.21829	7.0122	5.51427	5.51427	5.51427	4.98496	5.37161	5.18264	8.5105	9.85178	9.85178	9.85178	8.26253	7.72085	5.51927	5.51927	5.51927	5.51927	5.51927	9.80371
																						0.0913	5.82948	6.88566	5.21241	5.21241	5.21241	7.02515	5.46741	5.46741	5.46741	4.96795	5.38122	5.186	8.51184	9.83991	9.83991	9.83991	8.24359	7.72215	5.51493	5.51493	5.51493	5.51493	5.51493	9.79214
																						0.0914	5.82725	6.88416	5.21336	5.21336	5.21336	7.02789	5.47884	5.47884	5.47884	4.98819	5.38102	5.19774	8.51978	9.84619	9.84619	9.84619	8.24396	7.71976	5.50261	5.50261	5.50261	5.50261	5.50261	9.81748
																						0.0915	5.8039	6.88706	5.20817	5.20817	5.20817	7.0518	5.48168	5.48168	5.48168	4.98754	5.37187	5.18384	8.53375	9.83597	9.83597	9.83597	8.23814	7.7439	5.5095	5.5095	5.5095	5.5095	5.5095	9.82921
																						0.0916	5.78796	6.89295	5.21099	5.21099	5.21099	7.05848	5.48376	5.48376	5.48376	4.99178	5.37664	5.18562	8.53024	9.83886	9.83886	9.83886	8.22611	7.74537	5.51631	5.51631	5.51631	5.51631	5.51631	9.79854
																						0.0917	5.81209	6.89346	5.21442	5.21442	5.21442	7.06049	5.47798	5.47798	5.47798	4.97489	5.3713	5.20761	8.51685	9.82993	9.82993	9.82993	8.23635	7.74731	5.50484	5.50484	5.50484	5.50484	5.50484	9.81131
																						0.0918	5.81102	6.89354	5.21754	5.21754	5.21754	7.03438	5.46985	5.46985	5.46985	4.97257	5.37809	5.17998	8.50795	9.84218	9.84218	9.84218	8.26036	7.73289	5.50365	5.50365	5.50365	5.50365	5.50365	9.82444
																						0.0919	5.82391	6.89253	5.21495	5.21495	5.21495	7.0222	5.47173	5.47173	5.47173	4.97847	5.37682	5.18623	8.51902	9.82817	9.82817	9.82817	8.2791	7.72945	5.4955	5.4955	5.4955	5.4955	5.4955	9.81443
																						0.092	5.81549	6.90913	5.21824	5.21824	5.21824	7.0272	5.47655	5.47655	5.47655	4.98716	5.36209	5.16317	8.52051	9.83633	9.83633	9.83633	8.24579	7.72933	5.49769	5.49769	5.49769	5.49769	5.49769	9.81095
																						0.0921	5.80919	6.90671	5.20617	5.20617	5.20617	7.02979	5.46355	5.46355	5.46355	4.98904	5.35817	5.18165	8.54109	9.83585	9.83585	9.83585	8.25912	7.74312	5.51023	5.51023	5.51023	5.51023	5.51023	9.80772
																						0.0922	5.82147	6.90264	5.21337	5.21337	5.21337	7.01045	5.44798	5.44798	5.44798	4.98267	5.3727	5.18254	8.52777	9.83191	9.83191	9.83191	8.25012	7.72609	5.49734	5.49734	5.49734	5.49734	5.49734	9.77989
																						0.0923	5.82203	6.92152	5.20794	5.20794	5.20794	7.01241	5.48773	5.48773	5.48773	4.98546	5.37301	5.19159	8.50837	9.82415	9.82415	9.82415	8.231	7.74993	5.48939	5.48939	5.48939	5.48939	5.48939	9.80627
																						0.0924	5.83936	6.90624	5.21492	5.21492	5.21492	7.02082	5.50392	5.50392	5.50392	4.98887	5.37062	5.19139	8.50855	9.84585	9.84585	9.84585	8.23602	7.75164	5.48843	5.48843	5.48843	5.48843	5.48843	9.76749
																						0.0925	5.82203	6.91795	5.22502	5.22502	5.22502	7.0377	5.5179	5.5179	5.5179	4.99198	5.36179	5.1768	8.48777	9.83095	9.83095	9.83095	8.23511	7.73431	5.52633	5.52633	5.52633	5.52633	5.52633	9.74491
																						0.0926	5.79229	6.90148	5.21944	5.21944	5.21944	7.03997	5.50958	5.50958	5.50958	4.98552	5.37635	5.19849	8.50396	9.82749	9.82749	9.82749	8.23638	7.71922	5.5018	5.5018	5.5018	5.5018	5.5018	9.77834
																						0.0927	5.78982	6.90256	5.21594	5.21594	5.21594	7.03211	5.48385	5.48385	5.48385	4.99867	5.3711	5.17535	8.51867	9.8399	9.8399	9.8399	8.25038	7.73895	5.52096	5.52096	5.52096	5.52096	5.52096	9.79725
																						0.0928	5.78964	6.89724	5.21666	5.21666	5.21666	7.02348	5.49213	5.49213	5.49213	4.98644	5.39026	5.1769	8.52189	9.84554	9.84554	9.84554	8.29281	7.7287	5.51935	5.51935	5.51935	5.51935	5.51935	9.80967
																						0.0929	5.81774	6.90265	5.22809	5.22809	5.22809	7.03883	5.46083	5.46083	5.46083	4.99185	5.37411	5.20268	8.51434	9.8341	9.8341	9.8341	8.26854	7.73183	5.51395	5.51395	5.51395	5.51395	5.51395	9.79212
																						0.093	5.8285	6.88148	5.21642	5.21642	5.21642	7.03218	5.45608	5.45608	5.45608	4.9857	5.37451	5.17855	8.51912	9.85213	9.85213	9.85213	8.24497	7.74572	5.49971	5.49971	5.49971	5.49971	5.49971	9.81421
																						0.0931	5.8208	6.90437	5.22525	5.22525	5.22525	7.03071	5.487	5.487	5.487	4.98838	5.37862	5.15183	8.51131	9.83153	9.83153	9.83153	8.25629	7.75489	5.49075	5.49075	5.49075	5.49075	5.49075	9.79626
																						0.0932	5.79805	6.91746	5.22361	5.22361	5.22361	7.01825	5.54078	5.54078	5.54078	4.97643	5.37545	5.1644	8.50229	9.81458	9.81458	9.81458	8.26521	7.7343	5.50588	5.50588	5.50588	5.50588	5.50588	9.79865
																						0.0933	5.78338	6.90773	5.21221	5.21221	5.21221	7.0359	5.5125	5.5125	5.5125	4.98626	5.36804	5.18227	8.48651	9.83333	9.83333	9.83333	8.25433	7.73155	5.50115	5.50115	5.50115	5.50115	5.50115	9.81709
																						0.0934	5.8056	6.90713	5.20599	5.20599	5.20599	7.02533	5.45674	5.45674	5.45674	4.9961	5.37361	5.18021	8.50838	9.84188	9.84188	9.84188	8.25905	7.72791	5.50641	5.50641	5.50641	5.50641	5.50641	9.79592
																						0.0935	5.81133	6.90775	5.2195	5.2195	5.2195	7.04597	5.5035	5.5035	5.5035	4.9934	5.38132	5.19626	8.5056	9.83873	9.83873	9.83873	8.23552	7.74333	5.51794	5.51794	5.51794	5.51794	5.51794	9.80356
																						0.0936	5.81197	6.9041	5.22314	5.22314	5.22314	7.04452	5.52256	5.52256	5.52256	5.00434	5.38265	5.19819	8.51416	9.82471	9.82471	9.82471	8.24755	7.75626	5.52564	5.52564	5.52564	5.52564	5.52564	9.82787
																						0.0937	5.81423	6.90395	5.22407	5.22407	5.22407	7.0237	5.48261	5.48261	5.48261	5.00491	5.37263	5.21206	8.5152	9.84618	9.84618	9.84618	8.24568	7.75278	5.51471	5.51471	5.51471	5.51471	5.51471	9.78741
																						0.0938	5.8046	6.89117	5.22213	5.22213	5.22213	7.03386	5.47212	5.47212	5.47212	4.98521	5.37744	5.23025	8.49796	9.83785	9.83785	9.83785	8.25898	7.73565	5.52111	5.52111	5.52111	5.52111	5.52111	9.79858
																						0.0939	5.79752	6.89698	5.22599	5.22599	5.22599	7.02413	5.46606	5.46606	5.46606	4.98226	5.38007	5.19869	8.51123	9.85033	9.85033	9.85033	8.2508	7.71764	5.50399	5.50399	5.50399	5.50399	5.50399	9.80154
																						0.094	5.80758	6.89849	5.2258	5.2258	5.2258	7.01874	5.5034	5.5034	5.5034	5.00692	5.37839	5.16394	8.52368	9.82422	9.82422	9.82422	8.2426	7.70886	5.50838	5.50838	5.50838	5.50838	5.50838	9.80245
																						0.0941	5.80058	6.90706	5.23228	5.23228	5.23228	7.04134	5.46907	5.46907	5.46907	4.98783	5.3701	5.16209	8.50385	9.82539	9.82539	9.82539	8.26214	7.70678	5.51076	5.51076	5.51076	5.51076	5.51076	9.80003
																						0.0942	5.8202	6.9093	5.22321	5.22321	5.22321	7.03243	5.44945	5.44945	5.44945	4.99236	5.36763	5.19979	8.52452	9.84457	9.84457	9.84457	8.25589	7.70758	5.52182	5.52182	5.52182	5.52182	5.52182	9.80094
																						0.0943	5.80924	6.89775	5.21815	5.21815	5.21815	7.02242	5.48049	5.48049	5.48049	4.99777	5.37573	5.22316	8.53465	9.83305	9.83305	9.83305	8.2518	7.72962	5.49585	5.49585	5.49585	5.49585	5.49585	9.7781
																						0.0944	5.8044	6.91223	5.23118	5.23118	5.23118	7.0178	5.50644	5.50644	5.50644	4.9866	5.36587	5.20106	8.51665	9.83156	9.83156	9.83156	8.27846	7.71825	5.49504	5.49504	5.49504	5.49504	5.49504	9.7776
																						0.0945	5.8009	6.91379	5.22476	5.22476	5.22476	7.01916	5.50941	5.50941	5.50941	4.97504	5.36506	5.21073	8.50533	9.82099	9.82099	9.82099	8.28185	7.73656	5.51926	5.51926	5.51926	5.51926	5.51926	9.80039
																						0.0946	5.81372	6.9302	5.22394	5.22394	5.22394	7.02278	5.47136	5.47136	5.47136	4.99066	5.36747	5.21263	8.50125	9.82545	9.82545	9.82545	8.25736	7.73746	5.51832	5.51832	5.51832	5.51832	5.51832	9.78988
																						0.0947	5.80914	6.92826	5.2347	5.2347	5.2347	7.02817	5.4722	5.4722	5.4722	4.99101	5.3522	5.1707	8.48841	9.82977	9.82977	9.82977	8.27377	7.72602	5.48939	5.48939	5.48939	5.48939	5.48939	9.81086
																						0.0948	5.79745	6.89913	5.21582	5.21582	5.21582	7.03423	5.45862	5.45862	5.45862	4.97931	5.37176	5.17072	8.49787	9.84228	9.84228	9.84228	8.26405	7.73651	5.49849	5.49849	5.49849	5.49849	5.49849	9.81435
																						0.0949	5.81845	6.89485	5.22323	5.22323	5.22323	7.02992	5.45113	5.45113	5.45113	4.98062	5.3751	5.16214	8.49814	9.8191	9.8191	9.8191	8.2645	7.73419	5.49714	5.49714	5.49714	5.49714	5.49714	9.80768
																						0.095	5.82473	6.89452	5.22038	5.22038	5.22038	7.02617	5.43512	5.43512	5.43512	4.97985	5.37267	5.18051	8.50111	9.8361	9.8361	9.8361	8.25702	7.73919	5.5067	5.5067	5.5067	5.5067	5.5067	9.8126
																						0.0951	5.81236	6.91489	5.22131	5.22131	5.22131	7.03036	5.43915	5.43915	5.43915	4.9825	5.36957	5.17313	8.51098	9.8527	9.8527	9.8527	8.26991	7.7605	5.49808	5.49808	5.49808	5.49808	5.49808	9.81887
																						0.0952	5.77878	6.91862	5.22648	5.22648	5.22648	7.04589	5.47504	5.47504	5.47504	4.97225	5.37451	5.18574	8.4984	9.84267	9.84267	9.84267	8.2791	7.7293	5.48365	5.48365	5.48365	5.48365	5.48365	9.80745
																						0.0953	5.78735	6.90357	5.23272	5.23272	5.23272	7.04753	5.45872	5.45872	5.45872	4.96441	5.37115	5.15526	8.48703	9.82789	9.82789	9.82789	8.26381	7.73065	5.50377	5.50377	5.50377	5.50377	5.50377	9.78756
																						0.0954	5.7901	6.9268	5.2122	5.2122	5.2122	7.03188	5.44994	5.44994	5.44994	4.98912	5.37081	5.17576	8.49445	9.82702	9.82702	9.82702	8.27147	7.73955	5.50558	5.50558	5.50558	5.50558	5.50558	9.78162
																						0.0955	5.80977	6.9078	5.2137	5.2137	5.2137	7.03209	5.47964	5.47964	5.47964	4.97962	5.36878	5.19621	8.50634	9.8155	9.8155	9.8155	8.2628	7.73584	5.48489	5.48489	5.48489	5.48489	5.48489	9.81717
																						0.0956	5.81221	6.90889	5.22283	5.22283	5.22283	7.00887	5.49764	5.49764	5.49764	4.97583	5.36258	5.19761	8.504	9.81238	9.81238	9.81238	8.25396	7.73326	5.49922	5.49922	5.49922	5.49922	5.49922	9.81935
																						0.0957	5.83306	6.91472	5.21987	5.21987	5.21987	7.01541	5.46811	5.46811	5.46811	4.99052	5.37346	5.21196	8.49543	9.82315	9.82315	9.82315	8.25779	7.71847	5.50029	5.50029	5.50029	5.50029	5.50029	9.80929
																						0.0958	5.84169	6.91066	5.23397	5.23397	5.23397	7.02785	5.44789	5.44789	5.44789	4.99886	5.37583	5.20021	8.50877	9.83267	9.83267	9.83267	8.26033	7.73258	5.51974	5.51974	5.51974	5.51974	5.51974	9.80636
																						0.0959	5.81869	6.89959	5.22908	5.22908	5.22908	7.02999	5.46937	5.46937	5.46937	4.97876	5.38181	5.18882	8.52038	9.83262	9.83262	9.83262	8.24946	7.72083	5.52336	5.52336	5.52336	5.52336	5.52336	9.80918
																						0.096	5.78487	6.90893	5.20841	5.20841	5.20841	7.03297	5.46634	5.46634	5.46634	4.99304	5.39041	5.1978	8.50757	9.83881	9.83881	9.83881	8.2574	7.7306	5.50843	5.50843	5.50843	5.50843	5.50843	9.78305
																						0.0961	5.80811	6.91989	5.22531	5.22531	5.22531	7.02028	5.48094	5.48094	5.48094	4.9842	5.38137	5.20893	8.51431	9.82963	9.82963	9.82963	8.26817	7.73629	5.51607	5.51607	5.51607	5.51607	5.51607	9.79011
																						0.0962	5.81411	6.9148	5.23333	5.23333	5.23333	7.02297	5.4843	5.4843	5.4843	4.99073	5.38084	5.18079	8.49925	9.8367	9.8367	9.8367	8.2576	7.73065	5.51011	5.51011	5.51011	5.51011	5.51011	9.79051
																						0.0963	5.8107	6.93632	5.23199	5.23199	5.23199	7.0088	5.49765	5.49765	5.49765	4.98201	5.38051	5.18104	8.5069	9.85269	9.85269	9.85269	8.24581	7.74047	5.49008	5.49008	5.49008	5.49008	5.49008	9.82752
																						0.0964	5.79925	6.90912	5.21988	5.21988	5.21988	7.02115	5.49718	5.49718	5.49718	4.98844	5.37127	5.16244	8.51448	9.83696	9.83696	9.83696	8.24519	7.72566	5.49388	5.49388	5.49388	5.49388	5.49388	9.80239
																						0.0965	5.80659	6.90168	5.21816	5.21816	5.21816	7.03487	5.48235	5.48235	5.48235	4.9866	5.36506	5.18103	8.50877	9.83794	9.83794	9.83794	8.24177	7.73307	5.50593	5.50593	5.50593	5.50593	5.50593	9.78946
																						0.0966	5.80758	6.91733	5.22674	5.22674	5.22674	7.03151	5.45612	5.45612	5.45612	5.00423	5.36789	5.19558	8.49837	9.83003	9.83003	9.83003	8.26339	7.73506	5.5158	5.5158	5.5158	5.5158	5.5158	9.76713
																						0.0967	5.79427	6.90913	5.22785	5.22785	5.22785	7.0334	5.4546	5.4546	5.4546	5.00471	5.37794	5.20255	8.50849	9.84466	9.84466	9.84466	8.26023	7.73818	5.50064	5.50064	5.50064	5.50064	5.50064	9.77576
																						0.0968	5.82151	6.92295	5.22348	5.22348	5.22348	7.02387	5.44733	5.44733	5.44733	4.99797	5.37846	5.20665	8.51676	9.84329	9.84329	9.84329	8.24842	7.72949	5.48404	5.48404	5.48404	5.48404	5.48404	9.79761
																						0.0969	5.79972	6.91695	5.2324	5.2324	5.2324	7.04101	5.4634	5.4634	5.4634	4.98422	5.38327	5.20899	8.51279	9.8325	9.8325	9.8325	8.23379	7.72062	5.49518	5.49518	5.49518	5.49518	5.49518	9.78643
																						0.097	5.79091	6.89962	5.22757	5.22757	5.22757	7.03518	5.48162	5.48162	5.48162	4.98684	5.382	5.21487	8.51692	9.82796	9.82796	9.82796	8.24894	7.72878	5.48714	5.48714	5.48714	5.48714	5.48714	9.804
																						0.0971	5.80195	6.91881	5.22428	5.22428	5.22428	7.02389	5.45887	5.45887	5.45887	4.97354	5.38054	5.17759	8.49052	9.84694	9.84694	9.84694	8.25907	7.7392	5.48795	5.48795	5.48795	5.48795	5.48795	9.79531
																						0.0972	5.80236	6.91826	5.2359	5.2359	5.2359	7.01799	5.4767	5.4767	5.4767	4.98905	5.37522	5.17627	8.51648	9.8275	9.8275	9.8275	8.24757	7.71423	5.48418	5.48418	5.48418	5.48418	5.48418	9.80945
																						0.0973	5.80009	6.90545	5.22549	5.22549	5.22549	7.02402	5.47757	5.47757	5.47757	5.00431	5.3618	5.18024	8.50746	9.83996	9.83996	9.83996	8.24394	7.728	5.48976	5.48976	5.48976	5.48976	5.48976	9.80782
																						0.0974	5.8056	6.91391	5.22517	5.22517	5.22517	7.04745	5.49206	5.49206	5.49206	4.98125	5.37298	5.17505	8.51099	9.84636	9.84636	9.84636	8.27288	7.71698	5.49744	5.49744	5.49744	5.49744	5.49744	9.80737
																						0.0975	5.81659	6.92002	5.23598	5.23598	5.23598	7.0449	5.49324	5.49324	5.49324	4.97018	5.37315	5.19289	8.49554	9.83461	9.83461	9.83461	8.27301	7.73355	5.48812	5.48812	5.48812	5.48812	5.48812	9.82052
																						0.0976	5.79955	6.90382	5.22786	5.22786	5.22786	7.05224	5.49877	5.49877	5.49877	4.98325	5.37918	5.1853	8.49557	9.82791	9.82791	9.82791	8.2684	7.71987	5.48999	5.48999	5.48999	5.48999	5.48999	9.79366
																						0.0977	5.81227	6.90444	5.22969	5.22969	5.22969	7.0214	5.45655	5.45655	5.45655	4.98316	5.37164	5.151	8.48806	9.82842	9.82842	9.82842	8.26682	7.72533	5.50763	5.50763	5.50763	5.50763	5.50763	9.79462
																						0.0978	5.80865	6.90877	5.22639	5.22639	5.22639	7.02224	5.48083	5.48083	5.48083	4.9846	5.3785	5.16794	8.51538	9.83612	9.83612	9.83612	8.27537	7.74349	5.49078	5.49078	5.49078	5.49078	5.49078	9.83625
																						0.0979	5.81602	6.90517	5.22199	5.22199	5.22199	7.02939	5.48106	5.48106	5.48106	4.98158	5.39253	5.15768	8.51922	9.81849	9.81849	9.81849	8.27106	7.74477	5.49394	5.49394	5.49394	5.49394	5.49394	9.81643
																						0.098	5.82634	6.90975	5.22988	5.22988	5.22988	7.03574	5.49904	5.49904	5.49904	4.965	5.37966	5.18815	8.4966	9.81456	9.81456	9.81456	8.26857	7.74026	5.49043	5.49043	5.49043	5.49043	5.49043	9.7886
																						0.0981	5.83221	6.89278	5.21702	5.21702	5.21702	7.02188	5.46784	5.46784	5.46784	4.97546	5.38297	5.18639	8.49484	9.81651	9.81651	9.81651	8.27509	7.74709	5.4961	5.4961	5.4961	5.4961	5.4961	9.82326
																						0.0982	5.80558	6.91374	5.22378	5.22378	5.22378	7.01963	5.47281	5.47281	5.47281	4.97974	5.37367	5.17663	8.48801	9.83822	9.83822	9.83822	8.25232	7.74384	5.50331	5.50331	5.50331	5.50331	5.50331	9.84853
																						0.0983	5.80001	6.9078	5.23928	5.23928	5.23928	7.00781	5.50869	5.50869	5.50869	4.98443	5.38	5.18883	8.5078	9.84668	9.84668	9.84668	8.22922	7.72452	5.50695	5.50695	5.50695	5.50695	5.50695	9.81562
																						0.0984	5.81052	6.90902	5.23184	5.23184	5.23184	7.01484	5.51691	5.51691	5.51691	4.98078	5.37035	5.16513	8.52877	9.8363	9.8363	9.8363	8.24658	7.72584	5.51146	5.51146	5.51146	5.51146	5.51146	9.80272
																						0.0985	5.80589	6.91751	5.23437	5.23437	5.23437	7.02494	5.48865	5.48865	5.48865	4.97096	5.36043	5.19565	8.51079	9.83994	9.83994	9.83994	8.2579	7.7298	5.50154	5.50154	5.50154	5.50154	5.50154	9.79422
																						0.0986	5.7777	6.9156	5.23692	5.23692	5.23692	7.02205	5.48814	5.48814	5.48814	4.97406	5.35867	5.16155	8.50903	9.84591	9.84591	9.84591	8.23977	7.72115	5.49769	5.49769	5.49769	5.49769	5.49769	9.76593
																						0.0987	5.81245	6.88729	5.22692	5.22692	5.22692	7.02959	5.4448	5.4448	5.4448	4.98915	5.36776	5.1701	8.50845	9.82942	9.82942	9.82942	8.24489	7.73587	5.47865	5.47865	5.47865	5.47865	5.47865	9.77424
																						0.0988	5.80373	6.9007	5.21943	5.21943	5.21943	7.0237	5.44694	5.44694	5.44694	4.99072	5.38179	5.17359	8.50344	9.83926	9.83926	9.83926	8.25027	7.71922	5.47376	5.47376	5.47376	5.47376	5.47376	9.77676
																						0.0989	5.8001	6.88748	5.22042	5.22042	5.22042	7.01953	5.4645	5.4645	5.4645	4.99779	5.3857	5.19011	8.47772	9.83843	9.83843	9.83843	8.24628	7.71167	5.48851	5.48851	5.48851	5.48851	5.48851	9.79813
																						0.099	5.78881	6.90492	5.22572	5.22572	5.22572	7.03373	5.47251	5.47251	5.47251	4.9913	5.383	5.1939	8.50115	9.83485	9.83485	9.83485	8.25825	7.72671	5.51193	5.51193	5.51193	5.51193	5.51193	9.80588
																						0.0991	5.7933	6.90378	5.22667	5.22667	5.22667	7.01266	5.46741	5.46741	5.46741	4.98924	5.37791	5.21928	8.51464	9.82074	9.82074	9.82074	8.25482	7.72587	5.53235	5.53235	5.53235	5.53235	5.53235	9.79909
																						0.0992	5.82098	6.92317	5.21656	5.21656	5.21656	7.00965	5.47923	5.47923	5.47923	4.99509	5.38217	5.17675	8.5076	9.82599	9.82599	9.82599	8.26307	7.74906	5.5334	5.5334	5.5334	5.5334	5.5334	9.80813
																						0.0993	5.8263	6.9148	5.21627	5.21627	5.21627	7.0188	5.4756	5.4756	5.4756	4.98729	5.37778	5.18809	8.51031	9.81985	9.81985	9.81985	8.25384	7.72205	5.51637	5.51637	5.51637	5.51637	5.51637	9.78638
																						0.0994	5.80622	6.91224	5.22675	5.22675	5.22675	7.0323	5.47196	5.47196	5.47196	4.97905	5.38925	5.19365	8.49482	9.82625	9.82625	9.82625	8.25156	7.7199	5.51827	5.51827	5.51827	5.51827	5.51827	9.79302
																						0.0995	5.80558	6.90069	5.22433	5.22433	5.22433	7.02868	5.46964	5.46964	5.46964	4.98963	5.38056	5.17212	8.50657	9.8486	9.8486	9.8486	8.26146	7.71881	5.51285	5.51285	5.51285	5.51285	5.51285	9.7963
																						0.0996	5.81155	6.90386	5.23276	5.23276	5.23276	7.01687	5.47678	5.47678	5.47678	4.99763	5.37393	5.18126	8.50908	9.82995	9.82995	9.82995	8.27543	7.72649	5.51009	5.51009	5.51009	5.51009	5.51009	9.82543
																						0.0997	5.8235	6.90921	5.24297	5.24297	5.24297	7.0053	5.45716	5.45716	5.45716	4.99254	5.38833	5.21387	8.50124	9.83866	9.83866	9.83866	8.26804	7.71546	5.51191	5.51191	5.51191	5.51191	5.51191	9.81743
																						0.0998	5.82291	6.89773	5.23173	5.23173	5.23173	7.03104	5.46981	5.46981	5.46981	4.97948	5.38906	5.20145	8.50026	9.83699	9.83699	9.83699	8.26283	7.72656	5.49801	5.49801	5.49801	5.49801	5.49801	9.81072
																						0.0999	5.81071	6.90862	5.22923	5.22923	5.22923	7.02421	5.47812	5.47812	5.47812	4.98443	5.39155	5.16917	8.49882	9.83441	9.83441	9.83441	8.25483	7.75737	5.50353	5.50353	5.50353	5.50353	5.50353	9.83545
																						0.1	5.81961	6.88615	5.22371	5.22371	5.22371	7.02881	5.47087	5.47087	5.47087	5.00537	5.37914	5.17818	8.52154	9.82301	9.82301	9.82301	8.239	7.75014	5.5053	5.5053	5.5053	5.5053	5.5053	9.77466
																						0.1001	5.81826	6.88754	5.23099	5.23099	5.23099	7.0431	5.50253	5.50253	5.50253	4.99063	5.37853	5.16314	8.51056	9.83176	9.83176	9.83176	8.23738	7.72831	5.49664	5.49664	5.49664	5.49664	5.49664	9.78154
																						0.1002	5.8111	6.90332	5.22859	5.22859	5.22859	7.01595	5.50003	5.50003	5.50003	4.98645	5.38695	5.15845	8.49181	9.81809	9.81809	9.81809	8.26177	7.73473	5.49498	5.49498	5.49498	5.49498	5.49498	9.79708
																						0.1003	5.80247	6.9003	5.2306	5.2306	5.2306	7.01711	5.51438	5.51438	5.51438	4.99382	5.37806	5.17199	8.50047	9.82322	9.82322	9.82322	8.2374	7.73742	5.47397	5.47397	5.47397	5.47397	5.47397	9.80041
																						0.1004	5.80827	6.90226	5.22538	5.22538	5.22538	7.04042	5.50567	5.50567	5.50567	4.98748	5.38187	5.18713	8.50557	9.82578	9.82578	9.82578	8.27379	7.72937	5.49049	5.49049	5.49049	5.49049	5.49049	9.78659
																						0.1005	5.79182	6.90811	5.2244	5.2244	5.2244	7.04344	5.47467	5.47467	5.47467	4.99868	5.37535	5.20466	8.48795	9.82714	9.82714	9.82714	8.28079	7.73627	5.51024	5.51024	5.51024	5.51024	5.51024	9.81691
																						0.1006	5.79746	6.90232	5.21942	5.21942	5.21942	7.04058	5.46562	5.46562	5.46562	4.99039	5.3798	5.19118	8.5199	9.82723	9.82723	9.82723	8.26326	7.7396	5.50795	5.50795	5.50795	5.50795	5.50795	9.82197
																						0.1007	5.80416	6.91094	5.21872	5.21872	5.21872	7.03106	5.46923	5.46923	5.46923	5.00392	5.38277	5.18293	8.52225	9.82074	9.82074	9.82074	8.25263	7.7141	5.50427	5.50427	5.50427	5.50427	5.50427	9.81439
																						0.1008	5.81966	6.91766	5.22851	5.22851	5.22851	7.03313	5.4925	5.4925	5.4925	4.99197	5.37277	5.20187	8.53182	9.83008	9.83008	9.83008	8.24532	7.72647	5.49628	5.49628	5.49628	5.49628	5.49628	9.79562
																						0.1009	5.77858	6.90747	5.21849	5.21849	5.21849	7.02102	5.4794	5.4794	5.4794	4.98817	5.36744	5.18348	8.5186	9.83688	9.83688	9.83688	8.25453	7.7332	5.48526	5.48526	5.48526	5.48526	5.48526	9.8067
																						0.101	5.80283	6.8907	5.21486	5.21486	5.21486	7.04878	5.47421	5.47421	5.47421	4.99721	5.37347	5.1701	8.51842	9.8347	9.8347	9.8347	8.26374	7.74199	5.48181	5.48181	5.48181	5.48181	5.48181	9.7819
																						0.1011	5.80241	6.88966	5.21606	5.21606	5.21606	7.04071	5.47966	5.47966	5.47966	4.99924	5.38333	5.1706	8.51019	9.81897	9.81897	9.81897	8.28044	7.73753	5.48893	5.48893	5.48893	5.48893	5.48893	9.75799
																						0.1012	5.79859	6.903	5.21321	5.21321	5.21321	7.03478	5.45725	5.45725	5.45725	5.00089	5.36852	5.17641	8.50766	9.82821	9.82821	9.82821	8.27892	7.75593	5.51059	5.51059	5.51059	5.51059	5.51059	9.77881
																						0.1013	5.81099	6.9208	5.23082	5.23082	5.23082	7.03206	5.4507	5.4507	5.4507	4.98982	5.38132	5.19761	8.50433	9.83336	9.83336	9.83336	8.27978	7.73417	5.49468	5.49468	5.49468	5.49468	5.49468	9.78074
																						0.1014	5.79432	6.93975	5.22466	5.22466	5.22466	7.01211	5.47933	5.47933	5.47933	4.98269	5.37806	5.17892	8.49796	9.82147	9.82147	9.82147	8.27537	7.75137	5.47565	5.47565	5.47565	5.47565	5.47565	9.78275
																						0.1015	5.80015	6.91574	5.2215	5.2215	5.2215	7.00225	5.50745	5.50745	5.50745	4.97078	5.37485	5.16401	8.48946	9.82972	9.82972	9.82972	8.25804	7.75956	5.49705	5.49705	5.49705	5.49705	5.49705	9.78497
																						0.1016	5.80607	6.88645	5.21973	5.21973	5.21973	7.03264	5.48723	5.48723	5.48723	4.95361	5.37983	5.16381	8.50134	9.83286	9.83286	9.83286	8.26365	7.74159	5.49723	5.49723	5.49723	5.49723	5.49723	9.80949
																						0.1017	5.85139	6.91007	5.21722	5.21722	5.21722	7.0394	5.43539	5.43539	5.43539	4.97864	5.37247	5.15197	8.49828	9.82827	9.82827	9.82827	8.25706	7.73935	5.50249	5.50249	5.50249	5.50249	5.50249	9.78898
																						0.1018	5.84785	6.89418	5.21821	5.21821	5.21821	7.02147	5.47589	5.47589	5.47589	4.98176	5.36114	5.15908	8.49431	9.8406	9.8406	9.8406	8.2554	7.72928	5.50873	5.50873	5.50873	5.50873	5.50873	9.78003
																						0.1019	5.80058	6.89595	5.21906	5.21906	5.21906	7.00678	5.48109	5.48109	5.48109	4.98479	5.37629	5.1787	8.4996	9.83912	9.83912	9.83912	8.25592	7.73217	5.51002	5.51002	5.51002	5.51002	5.51002	9.77524
																						0.102	5.80693	6.90178	5.22082	5.22082	5.22082	7.03395	5.51091	5.51091	5.51091	4.98095	5.38791	5.16874	8.50676	9.82887	9.82887	9.82887	8.26915	7.72088	5.53102	5.53102	5.53102	5.53102	5.53102	9.76977
																						0.1021	5.84183	6.90992	5.22844	5.22844	5.22844	7.04174	5.49422	5.49422	5.49422	4.96952	5.37729	5.18159	8.51666	9.8393	9.8393	9.8393	8.26865	7.73487	5.51744	5.51744	5.51744	5.51744	5.51744	9.79335
																						0.1022	5.79603	6.89173	5.22056	5.22056	5.22056	7.01848	5.50633	5.50633	5.50633	4.97816	5.37014	5.17494	8.51376	9.82409	9.82409	9.82409	8.28886	7.74837	5.49255	5.49255	5.49255	5.49255	5.49255	9.79803
																						0.1023	5.77704	6.91299	5.23016	5.23016	5.23016	7.01133	5.49464	5.49464	5.49464	4.97095	5.37598	5.16993	8.50521	9.84313	9.84313	9.84313	8.26272	7.73215	5.47859	5.47859	5.47859	5.47859	5.47859	9.79692
																						0.1024	5.80719	6.89776	5.23579	5.23579	5.23579	7.01974	5.45848	5.45848	5.45848	4.98405	5.37915	5.1909	8.51077	9.8454	9.8454	9.8454	8.24172	7.72759	5.48133	5.48133	5.48133	5.48133	5.48133	9.81289
																						0.1025	5.81413	6.90877	5.2126	5.2126	5.2126	7.01944	5.47842	5.47842	5.47842	4.99717	5.37178	5.20155	8.50325	9.83807	9.83807	9.83807	8.25538	7.72876	5.49999	5.49999	5.49999	5.49999	5.49999	9.81166
																						0.1026	5.8292	6.90328	5.2229	5.2229	5.2229	7.0341	5.50361	5.50361	5.50361	4.99449	5.3806	5.16656	8.50425	9.82624	9.82624	9.82624	8.26888	7.74204	5.49202	5.49202	5.49202	5.49202	5.49202	9.77613
																						0.1027	5.81942	6.90755	5.21391	5.21391	5.21391	7.04117	5.48012	5.48012	5.48012	4.98979	5.35874	5.16324	8.49488	9.83784	9.83784	9.83784	8.2697	7.72948	5.49312	5.49312	5.49312	5.49312	5.49312	9.80437
																						0.1028	5.82106	6.89631	5.21335	5.21335	5.21335	7.02267	5.49405	5.49405	5.49405	4.98594	5.35621	5.17916	8.50185	9.84008	9.84008	9.84008	8.26022	7.70791	5.4937	5.4937	5.4937	5.4937	5.4937	9.80279
																						0.1029	5.81943	6.90058	5.21953	5.21953	5.21953	7.02142	5.49708	5.49708	5.49708	4.96594	5.37291	5.17694	8.50961	9.84284	9.84284	9.84284	8.25939	7.70035	5.4891	5.4891	5.4891	5.4891	5.4891	9.81281
																						0.103	5.82505	6.89787	5.22357	5.22357	5.22357	7.01168	5.4765	5.4765	5.4765	4.9811	5.39046	5.1686	8.5087	9.85022	9.85022	9.85022	8.2535	7.7387	5.49414	5.49414	5.49414	5.49414	5.49414	9.81195
																						0.1031	5.80183	6.89366	5.22471	5.22471	5.22471	7.01094	5.49451	5.49451	5.49451	4.99226	5.38916	5.17886	8.51639	9.85584	9.85584	9.85584	8.23935	7.7445	5.48113	5.48113	5.48113	5.48113	5.48113	9.77986
																						0.1032	5.80241	6.89503	5.21673	5.21673	5.21673	7.01183	5.51681	5.51681	5.51681	4.97803	5.37616	5.19507	8.5107	9.86279	9.86279	9.86279	8.25982	7.74832	5.49479	5.49479	5.49479	5.49479	5.49479	9.78439
																						0.1033	5.82243	6.89332	5.21239	5.21239	5.21239	7.03324	5.48481	5.48481	5.48481	4.99628	5.37733	5.19355	8.51989	9.85394	9.85394	9.85394	8.25339	7.72848	5.49091	5.49091	5.49091	5.49091	5.49091	9.81756
																						0.1034	5.81673	6.89537	5.22209	5.22209	5.22209	7.03752	5.48064	5.48064	5.48064	5.00326	5.3854	5.16487	8.50774	9.84473	9.84473	9.84473	8.24082	7.73675	5.4911	5.4911	5.4911	5.4911	5.4911	9.80458
																						0.1035	5.78971	6.90827	5.22793	5.22793	5.22793	7.00299	5.53103	5.53103	5.53103	4.98898	5.38598	5.18597	8.47688	9.84336	9.84336	9.84336	8.24393	7.71969	5.49027	5.49027	5.49027	5.49027	5.49027	9.78521
																						0.1036	5.7935	6.91831	5.22287	5.22287	5.22287	7.00276	5.49209	5.49209	5.49209	4.98197	5.36494	5.18512	8.50521	9.82193	9.82193	9.82193	8.25162	7.72634	5.4673	5.4673	5.4673	5.4673	5.4673	9.80054
																						0.1037	5.79584	6.90571	5.22445	5.22445	5.22445	7.01987	5.45398	5.45398	5.45398	4.98765	5.37528	5.17102	8.51218	9.81985	9.81985	9.81985	8.25531	7.74023	5.50256	5.50256	5.50256	5.50256	5.50256	9.80756
																						0.1038	5.79919	6.90276	5.2382	5.2382	5.2382	7.03732	5.46504	5.46504	5.46504	4.97867	5.36077	5.18352	8.51675	9.83693	9.83693	9.83693	8.25615	7.72982	5.49761	5.49761	5.49761	5.49761	5.49761	9.80866
																						0.1039	5.79598	6.91977	5.24074	5.24074	5.24074	7.03055	5.48019	5.48019	5.48019	4.98021	5.36837	5.20996	8.50846	9.83318	9.83318	9.83318	8.24728	7.7446	5.50057	5.50057	5.50057	5.50057	5.50057	9.80548
																						0.104	5.80305	6.92401	5.23328	5.23328	5.23328	7.05858	5.50047	5.50047	5.50047	5.00206	5.37457	5.18279	8.50859	9.82698	9.82698	9.82698	8.25997	7.73358	5.49816	5.49816	5.49816	5.49816	5.49816	9.78735
																						0.1041	5.81818	6.92773	5.21665	5.21665	5.21665	7.04063	5.47016	5.47016	5.47016	5.0075	5.38804	5.18088	8.50945	9.83385	9.83385	9.83385	8.26884	7.71819	5.50221	5.50221	5.50221	5.50221	5.50221	9.79296
																						0.1042	5.80735	6.8895	5.21588	5.21588	5.21588	7.03454	5.48053	5.48053	5.48053	4.9834	5.38566	5.17578	8.51781	9.82904	9.82904	9.82904	8.24563	7.72994	5.52707	5.52707	5.52707	5.52707	5.52707	9.791
																						0.1043	5.81894	6.90486	5.234	5.234	5.234	7.04089	5.47826	5.47826	5.47826	4.98268	5.38772	5.21112	8.50897	9.82003	9.82003	9.82003	8.2593	7.74584	5.51882	5.51882	5.51882	5.51882	5.51882	9.78568
																						0.1044	5.81106	6.90667	5.23419	5.23419	5.23419	7.0431	5.49937	5.49937	5.49937	4.98436	5.38239	5.18819	8.50215	9.83376	9.83376	9.83376	8.26492	7.73223	5.48665	5.48665	5.48665	5.48665	5.48665	9.78202
																						0.1045	5.80423	6.90472	5.22565	5.22565	5.22565	7.03501	5.48119	5.48119	5.48119	4.98951	5.37925	5.18361	8.50835	9.84104	9.84104	9.84104	8.26652	7.72205	5.50009	5.50009	5.50009	5.50009	5.50009	9.80817
																						0.1046	5.80007	6.91037	5.21697	5.21697	5.21697	7.01377	5.46453	5.46453	5.46453	4.98784	5.37628	5.19764	8.49727	9.84003	9.84003	9.84003	8.26776	7.71839	5.50474	5.50474	5.50474	5.50474	5.50474	9.81326
																						0.1047	5.80416	6.91101	5.22916	5.22916	5.22916	7.02877	5.45127	5.45127	5.45127	4.98617	5.37501	5.17593	8.47442	9.84537	9.84537	9.84537	8.25878	7.72208	5.51033	5.51033	5.51033	5.51033	5.51033	9.81756
																						0.1048	5.80802	6.92424	5.22651	5.22651	5.22651	7.03244	5.48471	5.48471	5.48471	4.98167	5.37425	5.17333	8.48897	9.84038	9.84038	9.84038	8.25014	7.7301	5.50392	5.50392	5.50392	5.50392	5.50392	9.78842
																						0.1049	5.79128	6.90709	5.21818	5.21818	5.21818	7.03651	5.46416	5.46416	5.46416	4.97853	5.37512	5.15496	8.49261	9.82887	9.82887	9.82887	8.23931	7.70444	5.50418	5.50418	5.50418	5.50418	5.50418	9.79584
																						0.105	5.81005	6.92312	5.21531	5.21531	5.21531	7.03655	5.4767	5.4767	5.4767	4.9892	5.39075	5.16237	8.5029	9.82589	9.82589	9.82589	8.2498	7.70565	5.48739	5.48739	5.48739	5.48739	5.48739	9.78669
																						0.1051	5.80196	6.9064	5.21458	5.21458	5.21458	7.01248	5.4709	5.4709	5.4709	4.9899	5.3813	5.17776	8.50233	9.82806	9.82806	9.82806	8.25423	7.72744	5.49649	5.49649	5.49649	5.49649	5.49649	9.7852
																						0.1052	5.81163	6.91511	5.22042	5.22042	5.22042	7.0245	5.4618	5.4618	5.4618	4.99061	5.38421	5.20821	8.50634	9.81001	9.81001	9.81001	8.24705	7.73536	5.49512	5.49512	5.49512	5.49512	5.49512	9.79578
																						0.1053	5.79044	6.88399	5.22952	5.22952	5.22952	7.02987	5.46288	5.46288	5.46288	4.97866	5.3706	5.19169	8.50446	9.82039	9.82039	9.82039	8.25713	7.75085	5.48603	5.48603	5.48603	5.48603	5.48603	9.78955
																						0.1054	5.81616	6.89226	5.22039	5.22039	5.22039	7.04114	5.49238	5.49238	5.49238	4.97913	5.37743	5.19578	8.50804	9.83106	9.83106	9.83106	8.25495	7.73355	5.49529	5.49529	5.49529	5.49529	5.49529	9.79207
																						0.1055	5.81268	6.92127	5.2255	5.2255	5.2255	7.0437	5.48481	5.48481	5.48481	4.96521	5.38194	5.18696	8.51678	9.83577	9.83577	9.83577	8.249	7.72095	5.49235	5.49235	5.49235	5.49235	5.49235	9.80271
																						0.1056	5.81725	6.90423	5.23465	5.23465	5.23465	7.03192	5.45761	5.45761	5.45761	4.98493	5.36709	5.18856	8.50432	9.83579	9.83579	9.83579	8.23632	7.75052	5.51262	5.51262	5.51262	5.51262	5.51262	9.82067
																						0.1057	5.82965	6.91094	5.23133	5.23133	5.23133	7.02866	5.51497	5.51497	5.51497	5.00426	5.36655	5.17591	8.50384	9.82743	9.82743	9.82743	8.24799	7.75644	5.50595	5.50595	5.50595	5.50595	5.50595	9.82803
																						0.1058	5.83322	6.90609	5.23058	5.23058	5.23058	7.00519	5.50846	5.50846	5.50846	4.97253	5.38012	5.16197	8.514	9.82249	9.82249	9.82249	8.24688	7.73339	5.48109	5.48109	5.48109	5.48109	5.48109	9.81151
																						0.1059	5.80664	6.89043	5.22414	5.22414	5.22414	7.00967	5.43973	5.43973	5.43973	4.97227	5.38449	5.18144	8.5256	9.81376	9.81376	9.81376	8.25289	7.747	5.48738	5.48738	5.48738	5.48738	5.48738	9.79778
																						0.106	5.842	6.92185	5.22883	5.22883	5.22883	7.02796	5.46789	5.46789	5.46789	4.98328	5.38515	5.19013	8.50381	9.84131	9.84131	9.84131	8.2792	7.73689	5.47297	5.47297	5.47297	5.47297	5.47297	9.80756
																						0.1061	5.81129	6.91745	5.22708	5.22708	5.22708	7.03074	5.47041	5.47041	5.47041	4.97809	5.37888	5.19488	8.51202	9.84137	9.84137	9.84137	8.24453	7.70487	5.49966	5.49966	5.49966	5.49966	5.49966	9.79392
																						0.1062	5.7878	6.91293	5.22651	5.22651	5.22651	7.0298	5.47174	5.47174	5.47174	4.98641	5.38689	5.19107	8.52473	9.84415	9.84415	9.84415	8.26782	7.69562	5.48912	5.48912	5.48912	5.48912	5.48912	9.78663
																						0.1063	5.80269	6.91573	5.22781	5.22781	5.22781	7.03665	5.49079	5.49079	5.49079	4.96213	5.38964	5.15951	8.49862	9.84427	9.84427	9.84427	8.27276	7.72855	5.51474	5.51474	5.51474	5.51474	5.51474	9.80589
																						0.1064	5.79236	6.90645	5.23564	5.23564	5.23564	7.02803	5.48528	5.48528	5.48528	4.97851	5.37563	5.15168	8.51624	9.8376	9.8376	9.8376	8.25904	7.73405	5.52581	5.52581	5.52581	5.52581	5.52581	9.81226
																						0.1065	5.79041	6.90034	5.23502	5.23502	5.23502	7.03611	5.49283	5.49283	5.49283	4.98543	5.38064	5.14982	8.49196	9.83467	9.83467	9.83467	8.27164	7.73948	5.5089	5.5089	5.5089	5.5089	5.5089	9.81459
																						0.1066	5.8247	6.91273	5.22464	5.22464	5.22464	7.03789	5.47563	5.47563	5.47563	4.9972	5.38027	5.1963	8.5106	9.83033	9.83033	9.83033	8.24884	7.74406	5.482	5.482	5.482	5.482	5.482	9.77445
																						0.1067	5.8021	6.90679	5.20701	5.20701	5.20701	7.01576	5.46988	5.46988	5.46988	4.98434	5.37376	5.20292	8.50563	9.83894	9.83894	9.83894	8.2555	7.74769	5.47436	5.47436	5.47436	5.47436	5.47436	9.77093
																						0.1068	5.8102	6.91877	5.22517	5.22517	5.22517	7.00237	5.48372	5.48372	5.48372	4.98579	5.38475	5.20698	8.49574	9.83534	9.83534	9.83534	8.24921	7.7374	5.48823	5.48823	5.48823	5.48823	5.48823	9.79831
																						0.1069	5.81534	6.92513	5.22244	5.22244	5.22244	7.01553	5.48816	5.48816	5.48816	4.97271	5.3818	5.19897	8.50093	9.82569	9.82569	9.82569	8.27661	7.74469	5.49993	5.49993	5.49993	5.49993	5.49993	9.80551
																						0.107	5.79448	6.91139	5.22285	5.22285	5.22285	7.01541	5.47631	5.47631	5.47631	4.9772	5.36756	5.21188	8.50294	9.83736	9.83736	9.83736	8.2664	7.72931	5.48574	5.48574	5.48574	5.48574	5.48574	9.7925
																						0.1071	5.79329	6.88744	5.22855	5.22855	5.22855	7.00802	5.46654	5.46654	5.46654	4.98959	5.37738	5.16825	8.49191	9.82891	9.82891	9.82891	8.27494	7.71715	5.49903	5.49903	5.49903	5.49903	5.49903	9.77272
																						0.1072	5.78314	6.89944	5.20819	5.20819	5.20819	7.00354	5.43841	5.43841	5.43841	4.98582	5.38076	5.17492	8.51316	9.82698	9.82698	9.82698	8.28433	7.72213	5.48004	5.48004	5.48004	5.48004	5.48004	9.77729
																						0.1073	5.78561	6.91793	5.22301	5.22301	5.22301	7.02398	5.4615	5.4615	5.4615	4.97924	5.38484	5.19706	8.52726	9.83128	9.83128	9.83128	8.27021	7.72787	5.47533	5.47533	5.47533	5.47533	5.47533	9.77612
																						0.1074	5.79175	6.92096	5.23175	5.23175	5.23175	7.02412	5.46523	5.46523	5.46523	4.99881	5.37275	5.16886	8.50521	9.83769	9.83769	9.83769	8.2657	7.73783	5.48916	5.48916	5.48916	5.48916	5.48916	9.76887
																						0.1075	5.83404	6.91512	5.22444	5.22444	5.22444	7.02976	5.47643	5.47643	5.47643	5.00371	5.36726	5.17824	8.49673	9.8425	9.8425	9.8425	8.25616	7.73122	5.51436	5.51436	5.51436	5.51436	5.51436	9.79791
																						0.1076	5.84637	6.89157	5.21899	5.21899	5.21899	7.04881	5.47494	5.47494	5.47494	4.98807	5.36575	5.19562	8.50617	9.83092	9.83092	9.83092	8.25273	7.7454	5.50389	5.50389	5.50389	5.50389	5.50389	9.80229
																						0.1077	5.81043	6.91608	5.2127	5.2127	5.2127	7.05896	5.46972	5.46972	5.46972	4.99765	5.373	5.16516	8.51984	9.82676	9.82676	9.82676	8.25304	7.74203	5.52658	5.52658	5.52658	5.52658	5.52658	9.80103
																						0.1078	5.80438	6.91581	5.21482	5.21482	5.21482	7.04062	5.47834	5.47834	5.47834	4.97587	5.37695	5.16427	8.52526	9.84743	9.84743	9.84743	8.23759	7.75819	5.51343	5.51343	5.51343	5.51343	5.51343	9.81916
																						0.1079	5.80582	6.88349	5.21652	5.21652	5.21652	7.04206	5.45568	5.45568	5.45568	4.98188	5.39057	5.17663	8.51773	9.86452	9.86452	9.86452	8.24441	7.75763	5.50475	5.50475	5.50475	5.50475	5.50475	9.81501
																						0.108	5.79814	6.90469	5.23095	5.23095	5.23095	7.04193	5.48089	5.48089	5.48089	4.98898	5.38348	5.17493	8.51971	9.84414	9.84414	9.84414	8.25074	7.7268	5.50922	5.50922	5.50922	5.50922	5.50922	9.81232
																						0.1081	5.80384	6.92227	5.23344	5.23344	5.23344	7.04815	5.46026	5.46026	5.46026	4.98612	5.37313	5.18314	8.50475	9.8329	9.8329	9.8329	8.26714	7.72492	5.50312	5.50312	5.50312	5.50312	5.50312	9.78394
																						0.1082	5.81813	6.90974	5.23138	5.23138	5.23138	7.03773	5.44543	5.44543	5.44543	4.98503	5.37087	5.18355	8.50156	9.84819	9.84819	9.84819	8.26697	7.72406	5.50626	5.50626	5.50626	5.50626	5.50626	9.82313
																						0.1083	5.80906	6.87951	5.23258	5.23258	5.23258	7.02325	5.43026	5.43026	5.43026	4.98717	5.36921	5.24258	8.49913	9.84022	9.84022	9.84022	8.273	7.74502	5.4935	5.4935	5.4935	5.4935	5.4935	9.83473
																						0.1084	5.83583	6.8975	5.21813	5.21813	5.21813	7.01963	5.45388	5.45388	5.45388	4.98356	5.37191	5.22916	8.50866	9.82196	9.82196	9.82196	8.26408	7.76772	5.504	5.504	5.504	5.504	5.504	9.81445
																						0.1085	5.83685	6.91477	5.21136	5.21136	5.21136	7.03307	5.49559	5.49559	5.49559	4.98138	5.3719	5.20551	8.50566	9.82272	9.82272	9.82272	8.26615	7.75778	5.49549	5.49549	5.49549	5.49549	5.49549	9.78091
																						0.1086	5.81467	6.9133	5.22844	5.22844	5.22844	7.01287	5.48101	5.48101	5.48101	4.97894	5.37566	5.18237	8.50159	9.83958	9.83958	9.83958	8.25522	7.73295	5.50325	5.50325	5.50325	5.50325	5.50325	9.7892
																						0.1087	5.79958	6.89627	5.227	5.227	5.227	7.01947	5.48576	5.48576	5.48576	4.99148	5.38814	5.15074	8.50612	9.84136	9.84136	9.84136	8.25377	7.73538	5.49866	5.49866	5.49866	5.49866	5.49866	9.78584
																						0.1088	5.79225	6.8928	5.22068	5.22068	5.22068	7.01382	5.46621	5.46621	5.46621	4.98533	5.37865	5.15612	8.50305	9.8463	9.8463	9.8463	8.27619	7.72081	5.48349	5.48349	5.48349	5.48349	5.48349	9.77704
																						0.1089	5.79408	6.90179	5.23173	5.23173	5.23173	7.02486	5.48234	5.48234	5.48234	4.97935	5.38387	5.20899	8.50506	9.83527	9.83527	9.83527	8.28653	7.71085	5.50245	5.50245	5.50245	5.50245	5.50245	9.80034
																						0.109	5.80854	6.89762	5.22566	5.22566	5.22566	7.01775	5.43102	5.43102	5.43102	4.98765	5.37712	5.20455	8.49884	9.82565	9.82565	9.82565	8.27376	7.74789	5.51339	5.51339	5.51339	5.51339	5.51339	9.792
																						0.1091	5.82696	6.90903	5.23527	5.23527	5.23527	7.00404	5.43625	5.43625	5.43625	4.98656	5.36608	5.18333	8.50346	9.83876	9.83876	9.83876	8.26944	7.73552	5.50175	5.50175	5.50175	5.50175	5.50175	9.79462
																						0.1092	5.81991	6.9094	5.21961	5.21961	5.21961	7.01924	5.44394	5.44394	5.44394	4.9801	5.3653	5.15958	8.50657	9.83689	9.83689	9.83689	8.25214	7.7136	5.50853	5.50853	5.50853	5.50853	5.50853	9.78439
																						0.1093	5.79989	6.93595	5.22853	5.22853	5.22853	7.03858	5.48043	5.48043	5.48043	4.99156	5.36955	5.20151	8.52736	9.82181	9.82181	9.82181	8.27219	7.73495	5.48821	5.48821	5.48821	5.48821	5.48821	9.78401
																						0.1094	5.81357	6.93302	5.22096	5.22096	5.22096	7.02221	5.47539	5.47539	5.47539	4.97252	5.37558	5.19818	8.52778	9.81173	9.81173	9.81173	8.27806	7.72491	5.47966	5.47966	5.47966	5.47966	5.47966	9.78543
																						0.1095	5.81405	6.94084	5.214	5.214	5.214	7.05255	5.45934	5.45934	5.45934	4.9744	5.36737	5.16672	8.50602	9.83347	9.83347	9.83347	8.27224	7.72457	5.4802	5.4802	5.4802	5.4802	5.4802	9.80591
																						0.1096	5.80731	6.91802	5.21897	5.21897	5.21897	7.03281	5.45696	5.45696	5.45696	4.9815	5.38449	5.16065	8.48522	9.83933	9.83933	9.83933	8.254	7.73544	5.48949	5.48949	5.48949	5.48949	5.48949	9.78876
																						0.1097	5.82164	6.89932	5.2265	5.2265	5.2265	7.03834	5.43976	5.43976	5.43976	5.00096	5.38893	5.19159	8.50443	9.8313	9.8313	9.8313	8.2561	7.75113	5.51334	5.51334	5.51334	5.51334	5.51334	9.81286
																						0.1098	5.79964	6.90241	5.21784	5.21784	5.21784	7.02139	5.4419	5.4419	5.4419	4.99754	5.37571	5.18399	8.49423	9.83348	9.83348	9.83348	8.2562	7.74362	5.51029	5.51029	5.51029	5.51029	5.51029	9.80312
																						0.1099	5.80432	6.89133	5.2261	5.2261	5.2261	7.03229	5.48917	5.48917	5.48917	4.98602	5.36696	5.19269	8.47618	9.83468	9.83468	9.83468	8.26147	7.73939	5.53185	5.53185	5.53185	5.53185	5.53185	9.80448
																						0.11	5.81809	6.90399	5.24084	5.24084	5.24084	7.03967	5.48712	5.48712	5.48712	4.99817	5.37752	5.19383	8.49246	9.81689	9.81689	9.81689	8.24855	7.71518	5.53562	5.53562	5.53562	5.53562	5.53562	9.79864
																						0.1101	5.80686	6.92284	5.23529	5.23529	5.23529	7.02887	5.47725	5.47725	5.47725	4.98889	5.37605	5.1977	8.49717	9.82732	9.82732	9.82732	8.24099	7.72012	5.51566	5.51566	5.51566	5.51566	5.51566	9.79398
																						0.1102	5.83056	6.90882	5.22129	5.22129	5.22129	7.03168	5.5012	5.5012	5.5012	4.98844	5.36515	5.21316	8.507	9.82646	9.82646	9.82646	8.26438	7.72527	5.501	5.501	5.501	5.501	5.501	9.81925
																						0.1103	5.81138	6.91036	5.22649	5.22649	5.22649	7.03868	5.49236	5.49236	5.49236	4.98599	5.3741	5.2156	8.51366	9.81716	9.81716	9.81716	8.26534	7.71859	5.48523	5.48523	5.48523	5.48523	5.48523	9.8213
																						0.1104	5.80713	6.8995	5.22657	5.22657	5.22657	7.03134	5.49569	5.49569	5.49569	4.97435	5.37457	5.18813	8.50473	9.81748	9.81748	9.81748	8.25669	7.74059	5.49389	5.49389	5.49389	5.49389	5.49389	9.79315
																						0.1105	5.80981	6.90487	5.24403	5.24403	5.24403	7.00767	5.47456	5.47456	5.47456	4.97661	5.37423	5.16191	8.50084	9.81389	9.81389	9.81389	8.25088	7.74726	5.52249	5.52249	5.52249	5.52249	5.52249	9.77518
																						0.1106	5.80108	6.89964	5.24106	5.24106	5.24106	7.02714	5.46609	5.46609	5.46609	4.9784	5.37487	5.1604	8.5017	9.81371	9.81371	9.81371	8.24571	7.72494	5.51513	5.51513	5.51513	5.51513	5.51513	9.78502
																						0.1107	5.83038	6.90986	5.22274	5.22274	5.22274	7.03662	5.48666	5.48666	5.48666	4.9927	5.37595	5.17529	8.49838	9.80869	9.80869	9.80869	8.28078	7.71107	5.50813	5.50813	5.50813	5.50813	5.50813	9.80499
																						0.1108	5.80607	6.89791	5.22326	5.22326	5.22326	7.02575	5.46635	5.46635	5.46635	4.99358	5.37525	5.19352	8.50496	9.8203	9.8203	9.8203	8.25659	7.73697	5.5004	5.5004	5.5004	5.5004	5.5004	9.80193
																						0.1109	5.79569	6.90206	5.24026	5.24026	5.24026	7.02782	5.44909	5.44909	5.44909	4.99599	5.39137	5.1708	8.51062	9.81283	9.81283	9.81283	8.26391	7.73169	5.48612	5.48612	5.48612	5.48612	5.48612	9.7979
																						0.111	5.80884	6.91845	5.22361	5.22361	5.22361	7.02178	5.47081	5.47081	5.47081	4.99223	5.39093	5.16556	8.50127	9.81623	9.81623	9.81623	8.2326	7.73833	5.4759	5.4759	5.4759	5.4759	5.4759	9.80483
																						0.1111	5.83386	6.9131	5.2198	5.2198	5.2198	7.02812	5.48342	5.48342	5.48342	4.98737	5.38541	5.16212	8.50573	9.83784	9.83784	9.83784	8.24811	7.75572	5.4903	5.4903	5.4903	5.4903	5.4903	9.79342
																						0.1112	5.80905	6.89981	5.21167	5.21167	5.21167	7.03953	5.50089	5.50089	5.50089	4.97955	5.37408	5.16493	8.50168	9.82322	9.82322	9.82322	8.28297	7.74366	5.4777	5.4777	5.4777	5.4777	5.4777	9.80101
																						0.1113	5.82578	6.90684	5.21045	5.21045	5.21045	7.01978	5.50125	5.50125	5.50125	4.98643	5.38204	5.15952	8.50602	9.83303	9.83303	9.83303	8.28264	7.73654	5.50226	5.50226	5.50226	5.50226	5.50226	9.79281
																						0.1114	5.79615	6.89884	5.22794	5.22794	5.22794	7.01115	5.45507	5.45507	5.45507	4.98621	5.38765	5.17949	8.51111	9.81519	9.81519	9.81519	8.25725	7.73569	5.50478	5.50478	5.50478	5.50478	5.50478	9.75665
																						0.1115	5.805	6.90307	5.23408	5.23408	5.23408	7.01873	5.45908	5.45908	5.45908	4.98807	5.37416	5.16158	8.50198	9.83382	9.83382	9.83382	8.27224	7.7163	5.50155	5.50155	5.50155	5.50155	5.50155	9.76525
																						0.1116	5.82617	6.89835	5.23417	5.23417	5.23417	7.03582	5.45838	5.45838	5.45838	4.98798	5.38403	5.17332	8.50358	9.82221	9.82221	9.82221	8.29202	7.71482	5.50962	5.50962	5.50962	5.50962	5.50962	9.74696
																						0.1117	5.80246	6.91764	5.2272	5.2272	5.2272	7.01839	5.48202	5.48202	5.48202	4.98585	5.38408	5.18355	8.4924	9.82105	9.82105	9.82105	8.28272	7.7271	5.50745	5.50745	5.50745	5.50745	5.50745	9.76669
																						0.1118	5.81031	6.90751	5.23172	5.23172	5.23172	7.03538	5.48371	5.48371	5.48371	4.99882	5.37724	5.19307	8.49711	9.81839	9.81839	9.81839	8.27332	7.70841	5.51349	5.51349	5.51349	5.51349	5.51349	9.77219
																						0.1119	5.82785	6.90959	5.22476	5.22476	5.22476	7.03674	5.4966	5.4966	5.4966	4.98807	5.37327	5.19209	8.49886	9.82226	9.82226	9.82226	8.27023	7.72227	5.52317	5.52317	5.52317	5.52317	5.52317	9.77993
																						0.112	5.7972	6.93294	5.22282	5.22282	5.22282	7.03536	5.48672	5.48672	5.48672	4.9818	5.37215	5.17018	8.50757	9.83261	9.83261	9.83261	8.2781	7.72169	5.49807	5.49807	5.49807	5.49807	5.49807	9.81246
																						0.1121	5.81565	6.92856	5.22767	5.22767	5.22767	7.03027	5.4786	5.4786	5.4786	4.98158	5.36671	5.20258	8.50319	9.8539	9.8539	9.8539	8.2738	7.71424	5.49103	5.49103	5.49103	5.49103	5.49103	9.79293
																						0.1122	5.81766	6.89703	5.20861	5.20861	5.20861	7.02765	5.46396	5.46396	5.46396	4.99391	5.39117	5.18847	8.49636	9.84176	9.84176	9.84176	8.27416	7.72435	5.51592	5.51592	5.51592	5.51592	5.51592	9.81374
																						0.1123	5.81024	6.91369	5.21822	5.21822	5.21822	7.0225	5.48687	5.48687	5.48687	4.98471	5.37857	5.17509	8.50604	9.84406	9.84406	9.84406	8.25629	7.73902	5.48668	5.48668	5.48668	5.48668	5.48668	9.80188
																						0.1124	5.78881	6.91911	5.21828	5.21828	5.21828	7.0328	5.44619	5.44619	5.44619	4.99239	5.39069	5.1862	8.5102	9.81748	9.81748	9.81748	8.2418	7.72405	5.48462	5.48462	5.48462	5.48462	5.48462	9.78917
																						0.1125	5.79001	6.90709	5.23143	5.23143	5.23143	7.03157	5.47358	5.47358	5.47358	4.98457	5.38048	5.15728	8.51113	9.81354	9.81354	9.81354	8.23757	7.74616	5.50263	5.50263	5.50263	5.50263	5.50263	9.7873
																						0.1126	5.80538	6.90354	5.23964	5.23964	5.23964	7.01398	5.46953	5.46953	5.46953	4.97456	5.37228	5.18109	8.51134	9.80999	9.80999	9.80999	8.24155	7.73626	5.49495	5.49495	5.49495	5.49495	5.49495	9.80037
																						0.1127	5.80442	6.91999	5.22584	5.22584	5.22584	7.00607	5.54297	5.54297	5.54297	4.99574	5.362	5.185	8.49744	9.81064	9.81064	9.81064	8.25121	7.72649	5.51012	5.51012	5.51012	5.51012	5.51012	9.79747
																						0.1128	5.80947	6.93268	5.21499	5.21499	5.21499	6.98875	5.51175	5.51175	5.51175	4.99078	5.36607	5.17811	8.49558	9.82896	9.82896	9.82896	8.26169	7.71269	5.47534	5.47534	5.47534	5.47534	5.47534	9.8204
																						0.1129	5.818	6.92626	5.21625	5.21625	5.21625	6.99962	5.47071	5.47071	5.47071	4.99229	5.37414	5.18929	8.50589	9.82435	9.82435	9.82435	8.24547	7.71386	5.48851	5.48851	5.48851	5.48851	5.48851	9.82423
																						0.113	5.81062	6.91956	5.20669	5.20669	5.20669	7.027	5.44946	5.44946	5.44946	5.00225	5.38365	5.17838	8.50532	9.81146	9.81146	9.81146	8.24752	7.7237	5.49653	5.49653	5.49653	5.49653	5.49653	9.82198
																						0.1131	5.80302	6.91107	5.23311	5.23311	5.23311	7.01861	5.46389	5.46389	5.46389	4.98943	5.39853	5.17112	8.509	9.81015	9.81015	9.81015	8.25506	7.73031	5.50238	5.50238	5.50238	5.50238	5.50238	9.83373
																						0.1132	5.79439	6.92111	5.23283	5.23283	5.23283	7.01434	5.46834	5.46834	5.46834	4.98455	5.37928	5.19631	8.5095	9.80949	9.80949	9.80949	8.26989	7.73668	5.49976	5.49976	5.49976	5.49976	5.49976	9.79591
																						0.1133	5.80893	6.91677	5.22949	5.22949	5.22949	7.02605	5.50261	5.50261	5.50261	4.98885	5.38567	5.18114	8.51095	9.83513	9.83513	9.83513	8.27196	7.74951	5.4903	5.4903	5.4903	5.4903	5.4903	9.80975
																						0.1134	5.78165	6.88019	5.224	5.224	5.224	7.01062	5.44613	5.44613	5.44613	4.99634	5.36904	5.19279	8.49867	9.8497	9.8497	9.8497	8.26438	7.74052	5.50654	5.50654	5.50654	5.50654	5.50654	9.79442
																						0.1135	5.80342	6.87125	5.21072	5.21072	5.21072	7.00749	5.45532	5.45532	5.45532	4.99107	5.37237	5.17194	8.48846	9.83633	9.83633	9.83633	8.25806	7.72884	5.51948	5.51948	5.51948	5.51948	5.51948	9.80198
																						0.1136	5.79293	6.92728	5.23364	5.23364	5.23364	7.03849	5.50012	5.50012	5.50012	4.99186	5.37699	5.18546	8.48105	9.82946	9.82946	9.82946	8.26756	7.71622	5.50833	5.50833	5.50833	5.50833	5.50833	9.79318
																						0.1137	5.78141	6.92392	5.21967	5.21967	5.21967	7.01646	5.48988	5.48988	5.48988	4.98287	5.37998	5.19354	8.48026	9.81625	9.81625	9.81625	8.25985	7.72288	5.51881	5.51881	5.51881	5.51881	5.51881	9.78724
																						0.1138	5.80327	6.89461	5.21106	5.21106	5.21106	7.0282	5.47178	5.47178	5.47178	4.9649	5.38183	5.18608	8.49916	9.81715	9.81715	9.81715	8.23762	7.71841	5.49142	5.49142	5.49142	5.49142	5.49142	9.7899
																						0.1139	5.81083	6.91074	5.22516	5.22516	5.22516	7.02671	5.441	5.441	5.441	4.97237	5.37337	5.19365	8.50616	9.83598	9.83598	9.83598	8.2446	7.72477	5.49616	5.49616	5.49616	5.49616	5.49616	9.79964
																						0.114	5.82253	6.90279	5.2328	5.2328	5.2328	7.02924	5.48151	5.48151	5.48151	4.98584	5.38001	5.16088	8.50825	9.82696	9.82696	9.82696	8.28602	7.74062	5.49069	5.49069	5.49069	5.49069	5.49069	9.82224
																						0.1141	5.81973	6.89738	5.23313	5.23313	5.23313	7.03676	5.5056	5.5056	5.5056	5.00622	5.38507	5.15978	8.51299	9.83106	9.83106	9.83106	8.27429	7.71921	5.51394	5.51394	5.51394	5.51394	5.51394	9.79441
																						0.1142	5.83001	6.89594	5.22824	5.22824	5.22824	7.00686	5.49114	5.49114	5.49114	5.00249	5.37618	5.19356	8.51187	9.83639	9.83639	9.83639	8.26701	7.70578	5.49078	5.49078	5.49078	5.49078	5.49078	9.79045
																						0.1143	5.82846	6.9193	5.21454	5.21454	5.21454	7.01898	5.4498	5.4498	5.4498	4.99252	5.35885	5.17507	8.51635	9.85702	9.85702	9.85702	8.25695	7.72002	5.50323	5.50323	5.50323	5.50323	5.50323	9.78558
																						0.1144	5.83139	6.92349	5.2126	5.2126	5.2126	7.03017	5.46186	5.46186	5.46186	4.99192	5.3681	5.16687	8.51708	9.84453	9.84453	9.84453	8.27104	7.72982	5.48954	5.48954	5.48954	5.48954	5.48954	9.77739
																						0.1145	5.82405	6.8875	5.21326	5.21326	5.21326	7.02628	5.48584	5.48584	5.48584	4.99983	5.38712	5.19506	8.5037	9.8291	9.8291	9.8291	8.26629	7.73424	5.49736	5.49736	5.49736	5.49736	5.49736	9.77795
																						0.1146	5.78437	6.9147	5.21478	5.21478	5.21478	7.02339	5.47521	5.47521	5.47521	4.99642	5.37486	5.20313	8.50344	9.82405	9.82405	9.82405	8.25991	7.71197	5.49579	5.49579	5.49579	5.49579	5.49579	9.77933
																						0.1147	5.7926	6.91864	5.21797	5.21797	5.21797	7.02783	5.47044	5.47044	5.47044	5.00311	5.37713	5.20687	8.49974	9.83191	9.83191	9.83191	8.25045	7.72553	5.49912	5.49912	5.49912	5.49912	5.49912	9.78277
																						0.1148	5.78252	6.92532	5.22563	5.22563	5.22563	7.03827	5.47162	5.47162	5.47162	4.99058	5.38783	5.20271	8.48071	9.83536	9.83536	9.83536	8.26705	7.72451	5.49245	5.49245	5.49245	5.49245	5.49245	9.79909
																						0.1149	5.79149	6.91611	5.21473	5.21473	5.21473	7.02718	5.46724	5.46724	5.46724	4.98792	5.3801	5.17068	8.48969	9.83529	9.83529	9.83529	8.25659	7.74064	5.47412	5.47412	5.47412	5.47412	5.47412	9.8013
																						0.115	5.81269	6.92975	5.22143	5.22143	5.22143	7.03939	5.45916	5.45916	5.45916	4.9831	5.3796	5.18202	8.49683	9.84148	9.84148	9.84148	8.25044	7.72957	5.45667	5.45667	5.45667	5.45667	5.45667	9.83341
																						0.1151	5.8274	6.90855	5.23105	5.23105	5.23105	7.03025	5.47004	5.47004	5.47004	4.99167	5.38517	5.20967	8.49618	9.85547	9.85547	9.85547	8.26388	7.6897	5.47377	5.47377	5.47377	5.47377	5.47377	9.8178
																						0.1152	5.81593	6.90209	5.23592	5.23592	5.23592	7.027	5.4869	5.4869	5.4869	4.9893	5.37568	5.16321	8.49038	9.83044	9.83044	9.83044	8.25773	7.73034	5.50725	5.50725	5.50725	5.50725	5.50725	9.79712
																						0.1153	5.80423	6.90394	5.22552	5.22552	5.22552	7.02282	5.52964	5.52964	5.52964	4.99932	5.37554	5.19101	8.51284	9.82112	9.82112	9.82112	8.26807	7.73401	5.49972	5.49972	5.49972	5.49972	5.49972	9.79436
																						0.1154	5.80848	6.90848	5.22964	5.22964	5.22964	7.00273	5.4957	5.4957	5.4957	4.99702	5.36912	5.20278	8.5012	9.83426	9.83426	9.83426	8.25279	7.72407	5.49217	5.49217	5.49217	5.49217	5.49217	9.82044
																						0.1155	5.80898	6.89186	5.22759	5.22759	5.22759	7.01613	5.49279	5.49279	5.49279	4.97911	5.36991	5.19649	8.50629	9.83008	9.83008	9.83008	8.26369	7.733	5.51344	5.51344	5.51344	5.51344	5.51344	9.82728
																						0.1156	5.80267	6.87921	5.21373	5.21373	5.21373	7.02003	5.51077	5.51077	5.51077	4.99185	5.36184	5.20597	8.52215	9.82275	9.82275	9.82275	8.25079	7.72944	5.50305	5.50305	5.50305	5.50305	5.50305	9.78629
																						0.1157	5.79612	6.90176	5.2122	5.2122	5.2122	7.01488	5.45331	5.45331	5.45331	5.0031	5.36678	5.17973	8.48713	9.83188	9.83188	9.83188	8.2397	7.71926	5.49488	5.49488	5.49488	5.49488	5.49488	9.81198
																						0.1158	5.81936	6.90689	5.23089	5.23089	5.23089	7.02217	5.47233	5.47233	5.47233	4.98892	5.38309	5.16695	8.49661	9.83755	9.83755	9.83755	8.24601	7.73068	5.50359	5.50359	5.50359	5.50359	5.50359	9.80405
																						0.1159	5.82263	6.89599	5.24167	5.24167	5.24167	7.02598	5.46529	5.46529	5.46529	4.98822	5.36402	5.18094	8.50163	9.84436	9.84436	9.84436	8.25232	7.73406	5.49698	5.49698	5.49698	5.49698	5.49698	9.81794
																						0.116	5.82122	6.89931	5.23286	5.23286	5.23286	7.02865	5.45941	5.45941	5.45941	4.99166	5.37319	5.19713	8.49613	9.84543	9.84543	9.84543	8.24902	7.73733	5.49823	5.49823	5.49823	5.49823	5.49823	9.79992
																						0.1161	5.80701	6.90296	5.21871	5.21871	5.21871	7.02215	5.472	5.472	5.472	4.99929	5.3747	5.19185	8.51545	9.84377	9.84377	9.84377	8.25736	7.73577	5.51305	5.51305	5.51305	5.51305	5.51305	9.81008
																						0.1162	5.79812	6.89185	5.22643	5.22643	5.22643	7.02857	5.51523	5.51523	5.51523	4.97549	5.38153	5.18154	8.50362	9.82769	9.82769	9.82769	8.23987	7.76889	5.51953	5.51953	5.51953	5.51953	5.51953	9.8114
																						0.1163	5.81547	6.90017	5.24043	5.24043	5.24043	7.01893	5.51454	5.51454	5.51454	4.97352	5.3751	5.16044	8.5	9.83388	9.83388	9.83388	8.23971	7.76268	5.50439	5.50439	5.50439	5.50439	5.50439	9.79928
																						0.1164	5.83691	6.90849	5.23222	5.23222	5.23222	7.02253	5.45388	5.45388	5.45388	4.97693	5.37349	5.17236	8.52735	9.83527	9.83527	9.83527	8.24433	7.74288	5.47819	5.47819	5.47819	5.47819	5.47819	9.83898
																						0.1165	5.83137	6.91061	5.20993	5.20993	5.20993	6.998	5.41777	5.41777	5.41777	4.98518	5.3734	5.20893	8.52597	9.82274	9.82274	9.82274	8.25716	7.73198	5.49132	5.49132	5.49132	5.49132	5.49132	9.83491
																						0.1166	5.81967	6.90222	5.21878	5.21878	5.21878	7.01393	5.421	5.421	5.421	4.98611	5.37676	5.16536	8.50899	9.83923	9.83923	9.83923	8.26352	7.7336	5.47784	5.47784	5.47784	5.47784	5.47784	9.8379
																						0.1167	5.8111	6.89633	5.2276	5.2276	5.2276	7.02268	5.44765	5.44765	5.44765	4.98352	5.3871	5.16476	8.50112	9.85058	9.85058	9.85058	8.2587	7.71151	5.47848	5.47848	5.47848	5.47848	5.47848	9.81352
																						0.1168	5.80323	6.89458	5.21831	5.21831	5.21831	7.01552	5.48553	5.48553	5.48553	4.99163	5.37224	5.20156	8.49748	9.82198	9.82198	9.82198	8.23162	7.73647	5.47909	5.47909	5.47909	5.47909	5.47909	9.80789
																						0.1169	5.80481	6.90094	5.22005	5.22005	5.22005	7.01622	5.46077	5.46077	5.46077	4.98654	5.37265	5.19817	8.49609	9.8177	9.8177	9.8177	8.26713	7.75853	5.49805	5.49805	5.49805	5.49805	5.49805	9.79027
																						0.117	5.83362	6.89917	5.21762	5.21762	5.21762	7.02545	5.47522	5.47522	5.47522	4.97773	5.37428	5.20988	8.50978	9.82857	9.82857	9.82857	8.28	7.75265	5.4783	5.4783	5.4783	5.4783	5.4783	9.7845
																						0.1171	5.8401	6.90774	5.21569	5.21569	5.21569	7.03032	5.48424	5.48424	5.48424	4.98313	5.36725	5.20874	8.51878	9.81841	9.81841	9.81841	8.26937	7.73092	5.4839	5.4839	5.4839	5.4839	5.4839	9.80731
																						0.1172	5.82746	6.91395	5.21902	5.21902	5.21902	7.02781	5.44925	5.44925	5.44925	4.99626	5.36964	5.17904	8.50915	9.83539	9.83539	9.83539	8.23786	7.72611	5.46973	5.46973	5.46973	5.46973	5.46973	9.81447
																						0.1173	5.78408	6.9102	5.2356	5.2356	5.2356	7.03067	5.45188	5.45188	5.45188	4.97965	5.37111	5.1691	8.51376	9.8495	9.8495	9.8495	8.24293	7.73407	5.49675	5.49675	5.49675	5.49675	5.49675	9.80921
																						0.1174	5.79915	6.91324	5.23143	5.23143	5.23143	7.02558	5.4503	5.4503	5.4503	4.98088	5.37797	5.16592	8.506	9.82347	9.82347	9.82347	8.24892	7.72712	5.5063	5.5063	5.5063	5.5063	5.5063	9.78138
																						0.1175	5.81403	6.90833	5.2461	5.2461	5.2461	7.02556	5.42091	5.42091	5.42091	4.98962	5.37947	5.19286	8.50423	9.82818	9.82818	9.82818	8.23872	7.73808	5.51056	5.51056	5.51056	5.51056	5.51056	9.80238
																						0.1176	5.79816	6.92475	5.22812	5.22812	5.22812	7.01816	5.44275	5.44275	5.44275	5.00567	5.37954	5.20521	8.49161	9.82524	9.82524	9.82524	8.24895	7.72336	5.50615	5.50615	5.50615	5.50615	5.50615	9.77894
																						0.1177	5.78495	6.92468	5.21669	5.21669	5.21669	7.03697	5.48054	5.48054	5.48054	4.98519	5.37931	5.21777	8.49239	9.83026	9.83026	9.83026	8.2469	7.72359	5.49336	5.49336	5.49336	5.49336	5.49336	9.78255
																						0.1178	5.80209	6.91699	5.22004	5.22004	5.22004	7.03971	5.49258	5.49258	5.49258	4.96953	5.36969	5.17418	8.49723	9.84252	9.84252	9.84252	8.24974	7.72222	5.46207	5.46207	5.46207	5.46207	5.46207	9.80455
																						0.1179	5.79355	6.91814	5.21774	5.21774	5.21774	7.03025	5.45609	5.45609	5.45609	4.97924	5.36713	5.17471	8.48911	9.83326	9.83326	9.83326	8.23823	7.73705	5.4728	5.4728	5.4728	5.4728	5.4728	9.81544
																						0.118	5.81052	6.89849	5.22377	5.22377	5.22377	7.02774	5.46006	5.46006	5.46006	4.982	5.37148	5.16585	8.50286	9.83717	9.83717	9.83717	8.24607	7.74086	5.49451	5.49451	5.49451	5.49451	5.49451	9.79592
																						0.1181	5.81852	6.91203	5.22255	5.22255	5.22255	7.02073	5.45438	5.45438	5.45438	4.98663	5.37315	5.17426	8.50638	9.84224	9.84224	9.84224	8.26316	7.72395	5.50743	5.50743	5.50743	5.50743	5.50743	9.81512
																						0.1182	5.82988	6.90532	5.22186	5.22186	5.22186	7.02178	5.4541	5.4541	5.4541	4.98418	5.37342	5.20046	8.48675	9.83492	9.83492	9.83492	8.27038	7.73432	5.51013	5.51013	5.51013	5.51013	5.51013	9.83115
																						0.1183	5.82122	6.89986	5.21963	5.21963	5.21963	7.01684	5.47077	5.47077	5.47077	4.99787	5.37396	5.19402	8.49049	9.80489	9.80489	9.80489	8.24303	7.74985	5.49164	5.49164	5.49164	5.49164	5.49164	9.82775
																						0.1184	5.82024	6.91867	5.22378	5.22378	5.22378	7.01862	5.4606	5.4606	5.4606	4.98836	5.37884	5.19331	8.49172	9.83365	9.83365	9.83365	8.23711	7.75115	5.47674	5.47674	5.47674	5.47674	5.47674	9.80187
																						0.1185	5.83181	6.91388	5.2157	5.2157	5.2157	7.0131	5.46812	5.46812	5.46812	4.98817	5.36725	5.20257	8.49547	9.85446	9.85446	9.85446	8.23318	7.74595	5.48501	5.48501	5.48501	5.48501	5.48501	9.80552
																						0.1186	5.8367	6.90304	5.22195	5.22195	5.22195	7.01849	5.49577	5.49577	5.49577	4.98468	5.36966	5.17404	8.52435	9.84064	9.84064	9.84064	8.25681	7.73069	5.50826	5.50826	5.50826	5.50826	5.50826	9.80524
																						0.1187	5.83253	6.90709	5.23398	5.23398	5.23398	7.03704	5.4656	5.4656	5.4656	4.97807	5.36478	5.18588	8.51949	9.83436	9.83436	9.83436	8.24381	7.73098	5.51606	5.51606	5.51606	5.51606	5.51606	9.78825
																						0.1188	5.82548	6.91132	5.23386	5.23386	5.23386	7.03637	5.47724	5.47724	5.47724	4.97989	5.37814	5.18668	8.50351	9.82635	9.82635	9.82635	8.26958	7.7265	5.49933	5.49933	5.49933	5.49933	5.49933	9.77412
																						0.1189	5.81078	6.90528	5.21592	5.21592	5.21592	7.03861	5.45022	5.45022	5.45022	4.98441	5.38037	5.19257	8.51364	9.82287	9.82287	9.82287	8.24734	7.73921	5.48139	5.48139	5.48139	5.48139	5.48139	9.78765
																						0.119	5.81786	6.91581	5.21113	5.21113	5.21113	7.01143	5.45016	5.45016	5.45016	4.9788	5.38245	5.19662	8.49617	9.81748	9.81748	9.81748	8.26752	7.75389	5.49787	5.49787	5.49787	5.49787	5.49787	9.80247
																						0.1191	5.83654	6.90429	5.23142	5.23142	5.23142	7.01927	5.49356	5.49356	5.49356	4.98745	5.38567	5.20579	8.50147	9.82309	9.82309	9.82309	8.25428	7.74852	5.49443	5.49443	5.49443	5.49443	5.49443	9.81764
																						0.1192	5.81613	6.905	5.2321	5.2321	5.2321	7.04341	5.46353	5.46353	5.46353	4.98687	5.38516	5.17533	8.49861	9.83327	9.83327	9.83327	8.24737	7.74542	5.48218	5.48218	5.48218	5.48218	5.48218	9.80894
																						0.1193	5.81352	6.90952	5.22453	5.22453	5.22453	7.04452	5.47304	5.47304	5.47304	4.98206	5.37931	5.1878	8.49853	9.8443	9.8443	9.8443	8.26546	7.7475	5.48749	5.48749	5.48749	5.48749	5.48749	9.81258
																						0.1194	5.7888	6.90368	5.23387	5.23387	5.23387	7.03733	5.49104	5.49104	5.49104	4.97296	5.38843	5.17429	8.48797	9.84241	9.84241	9.84241	8.25983	7.73126	5.50548	5.50548	5.50548	5.50548	5.50548	9.82664
																						0.1195	5.79129	6.91921	5.22172	5.22172	5.22172	7.04449	5.46542	5.46542	5.46542	4.98958	5.38105	5.18138	8.49739	9.82995	9.82995	9.82995	8.27246	7.72872	5.4953	5.4953	5.4953	5.4953	5.4953	9.82164
																						0.1196	5.78402	6.93193	5.22731	5.22731	5.22731	7.02149	5.45143	5.45143	5.45143	4.97784	5.38453	5.18951	8.50252	9.82466	9.82466	9.82466	8.2691	7.73385	5.48588	5.48588	5.48588	5.48588	5.48588	9.78341
																						0.1197	5.7966	6.93131	5.2289	5.2289	5.2289	7.02689	5.46973	5.46973	5.46973	4.98864	5.39433	5.18125	8.5141	9.82547	9.82547	9.82547	8.26612	7.74723	5.49952	5.49952	5.49952	5.49952	5.49952	9.78572
																						0.1198	5.7947	6.91262	5.23703	5.23703	5.23703	7.01578	5.46479	5.46479	5.46479	4.98019	5.37747	5.13452	8.51614	9.82969	9.82969	9.82969	8.26793	7.72796	5.4834	5.4834	5.4834	5.4834	5.4834	9.78207
																						0.1199	5.81735	6.93781	5.22357	5.22357	5.22357	7.04081	5.46863	5.46863	5.46863	4.98483	5.37226	5.13551	8.50316	9.82755	9.82755	9.82755	8.26769	7.74126	5.49799	5.49799	5.49799	5.49799	5.49799	9.82552
																						0.12	5.81884	6.91475	5.24395	5.24395	5.24395	7.05089	5.46041	5.46041	5.46041	5.00919	5.35634	5.16117	8.48363	9.82847	9.82847	9.82847	8.2784	7.73608	5.50992	5.50992	5.50992	5.50992	5.50992	9.79774
																						0.1201	5.81714	6.90761	5.21657	5.21657	5.21657	7.02265	5.46145	5.46145	5.46145	5.00116	5.36281	5.18534	8.47478	9.82488	9.82488	9.82488	8.25864	7.73091	5.51069	5.51069	5.51069	5.51069	5.51069	9.78874
																						0.1202	5.81827	6.90749	5.21843	5.21843	5.21843	7.02116	5.48584	5.48584	5.48584	4.99152	5.36394	5.18973	8.48259	9.8222	9.8222	9.8222	8.25021	7.7319	5.49682	5.49682	5.49682	5.49682	5.49682	9.8139
																						0.1203	5.8061	6.89975	5.21719	5.21719	5.21719	7.03224	5.46623	5.46623	5.46623	4.98831	5.37271	5.17217	8.50765	9.83875	9.83875	9.83875	8.25004	7.73598	5.50228	5.50228	5.50228	5.50228	5.50228	9.7988
																						0.1204	5.82044	6.90289	5.21636	5.21636	5.21636	7.03157	5.43357	5.43357	5.43357	4.9953	5.37801	5.18358	8.5279	9.83005	9.83005	9.83005	8.24454	7.72663	5.47351	5.47351	5.47351	5.47351	5.47351	9.8066
																						0.1205	5.8079	6.89404	5.21861	5.21861	5.21861	7.02631	5.48073	5.48073	5.48073	4.98591	5.37149	5.19814	8.50574	9.82828	9.82828	9.82828	8.24914	7.7329	5.49244	5.49244	5.49244	5.49244	5.49244	9.79617
																						0.1206	5.79478	6.89817	5.23608	5.23608	5.23608	7.01245	5.46114	5.46114	5.46114	4.9924	5.36787	5.18433	8.50669	9.8245	9.8245	9.8245	8.25969	7.74844	5.47541	5.47541	5.47541	5.47541	5.47541	9.7773
																						0.1207	5.80869	6.89512	5.22438	5.22438	5.22438	7.02917	5.43474	5.43474	5.43474	4.99956	5.36865	5.18862	8.5001	9.8406	9.8406	9.8406	8.22894	7.75378	5.48791	5.48791	5.48791	5.48791	5.48791	9.77157
																						0.1208	5.80158	6.9077	5.21481	5.21481	5.21481	7.02423	5.4379	5.4379	5.4379	4.98179	5.37712	5.20405	8.49598	9.85271	9.85271	9.85271	8.24409	7.71994	5.49438	5.49438	5.49438	5.49438	5.49438	9.80239
																						0.1209	5.80654	6.9195	5.21861	5.21861	5.21861	7.02039	5.45588	5.45588	5.45588	4.98768	5.37775	5.19268	8.50914	9.83325	9.83325	9.83325	8.25982	7.72055	5.49156	5.49156	5.49156	5.49156	5.49156	9.77793
																						0.121	5.82038	6.91793	5.2193	5.2193	5.2193	7.03295	5.45434	5.45434	5.45434	4.98295	5.38375	5.19047	8.50941	9.83361	9.83361	9.83361	8.25051	7.73588	5.49143	5.49143	5.49143	5.49143	5.49143	9.79024
																						0.1211	5.81702	6.92189	5.22215	5.22215	5.22215	7.01823	5.48778	5.48778	5.48778	4.9776	5.39153	5.19921	8.52235	9.83879	9.83879	9.83879	8.26688	7.75293	5.49317	5.49317	5.49317	5.49317	5.49317	9.79037
																						0.1212	5.83123	6.91721	5.2224	5.2224	5.2224	7.0159	5.45553	5.45553	5.45553	4.99233	5.37838	5.19283	8.49464	9.84264	9.84264	9.84264	8.28958	7.76933	5.50303	5.50303	5.50303	5.50303	5.50303	9.80399
																						0.1213	5.81812	6.89613	5.22639	5.22639	5.22639	7.02516	5.44619	5.44619	5.44619	4.97509	5.37446	5.19364	8.48974	9.84004	9.84004	9.84004	8.24349	7.73384	5.51477	5.51477	5.51477	5.51477	5.51477	9.78526
																						0.1214	5.82634	6.90081	5.21263	5.21263	5.21263	7.01842	5.44294	5.44294	5.44294	4.98135	5.38211	5.17217	8.4925	9.84965	9.84965	9.84965	8.26599	7.73269	5.526	5.526	5.526	5.526	5.526	9.77773
																						0.1215	5.83518	6.90572	5.21893	5.21893	5.21893	7.01239	5.45333	5.45333	5.45333	4.98193	5.3856	5.17057	8.49998	9.84861	9.84861	9.84861	8.27612	7.72122	5.48087	5.48087	5.48087	5.48087	5.48087	9.7787
																						0.1216	5.82254	6.90517	5.22025	5.22025	5.22025	7.02606	5.44988	5.44988	5.44988	4.98824	5.38435	5.20643	8.50839	9.83799	9.83799	9.83799	8.25625	7.73785	5.49453	5.49453	5.49453	5.49453	5.49453	9.80299
																						0.1217	5.80807	6.91185	5.22672	5.22672	5.22672	7.01937	5.49754	5.49754	5.49754	4.9918	5.38022	5.1672	8.50154	9.85317	9.85317	9.85317	8.26035	7.73332	5.50552	5.50552	5.50552	5.50552	5.50552	9.8092
																						0.1218	5.77599	6.91062	5.22822	5.22822	5.22822	7.01633	5.50549	5.50549	5.50549	4.99082	5.38383	5.1325	8.49165	9.8397	9.8397	9.8397	8.25232	7.73463	5.51097	5.51097	5.51097	5.51097	5.51097	9.80874
																						0.1219	5.79996	6.92376	5.22208	5.22208	5.22208	7.03576	5.46547	5.46547	5.46547	4.99142	5.39279	5.15535	8.49502	9.81867	9.81867	9.81867	8.26442	7.76022	5.50973	5.50973	5.50973	5.50973	5.50973	9.79793
																						0.122	5.82233	6.91909	5.20083	5.20083	5.20083	7.02855	5.48387	5.48387	5.48387	4.98678	5.37923	5.16889	8.49531	9.81757	9.81757	9.81757	8.2732	7.73869	5.50517	5.50517	5.50517	5.50517	5.50517	9.80069
																						0.1221	5.80505	6.91954	5.19956	5.19956	5.19956	7.02693	5.48545	5.48545	5.48545	4.97305	5.37253	5.19903	8.48869	9.84476	9.84476	9.84476	8.2633	7.7161	5.50396	5.50396	5.50396	5.50396	5.50396	9.7956
																						0.1222	5.82066	6.92202	5.21431	5.21431	5.21431	7.0187	5.50989	5.50989	5.50989	4.98116	5.37805	5.1833	8.505	9.82365	9.82365	9.82365	8.25678	7.72472	5.48968	5.48968	5.48968	5.48968	5.48968	9.79393
																						0.1223	5.80335	6.91194	5.21255	5.21255	5.21255	7.01672	5.48835	5.48835	5.48835	4.99186	5.37616	5.17064	8.51562	9.82224	9.82224	9.82224	8.25607	7.73186	5.48543	5.48543	5.48543	5.48543	5.48543	9.79864
																						0.1224	5.81234	6.89942	5.23448	5.23448	5.23448	7.02742	5.46279	5.46279	5.46279	4.9878	5.37384	5.18184	8.50385	9.82589	9.82589	9.82589	8.23973	7.73154	5.49294	5.49294	5.49294	5.49294	5.49294	9.78766
																						0.1225	5.8156	6.89094	5.23896	5.23896	5.23896	7.03258	5.4776	5.4776	5.4776	4.968	5.37097	5.18052	8.50461	9.82076	9.82076	9.82076	8.24384	7.72499	5.49471	5.49471	5.49471	5.49471	5.49471	9.80201
																						0.1226	5.79371	6.89354	5.21959	5.21959	5.21959	7.00924	5.47191	5.47191	5.47191	4.98921	5.37966	5.19025	8.50264	9.81571	9.81571	9.81571	8.23946	7.73323	5.49014	5.49014	5.49014	5.49014	5.49014	9.79862
																						0.1227	5.78641	6.91743	5.21558	5.21558	5.21558	7.00567	5.44612	5.44612	5.44612	4.99947	5.37312	5.19407	8.50724	9.84277	9.84277	9.84277	8.23876	7.74014	5.4969	5.4969	5.4969	5.4969	5.4969	9.79793
																						0.1228	5.78406	6.91667	5.20348	5.20348	5.20348	7.01913	5.46832	5.46832	5.46832	5.00126	5.3802	5.18327	8.50755	9.8302	9.8302	9.8302	8.24334	7.74396	5.50945	5.50945	5.50945	5.50945	5.50945	9.78442
																						0.1229	5.76582	6.91794	5.21347	5.21347	5.21347	7.02809	5.45339	5.45339	5.45339	4.98078	5.37236	5.19131	8.50398	9.84167	9.84167	9.84167	8.25462	7.74508	5.49793	5.49793	5.49793	5.49793	5.49793	9.7783
																						0.123	5.7933	6.9082	5.21399	5.21399	5.21399	7.02136	5.49367	5.49367	5.49367	4.99131	5.36988	5.18447	8.51282	9.8427	9.8427	9.8427	8.28715	7.73433	5.50479	5.50479	5.50479	5.50479	5.50479	9.79756
																						0.1231	5.81048	6.9179	5.21265	5.21265	5.21265	7.01874	5.47981	5.47981	5.47981	4.99156	5.3614	5.18275	8.50718	9.82421	9.82421	9.82421	8.28231	7.72967	5.51453	5.51453	5.51453	5.51453	5.51453	9.80593
																						0.1232	5.81122	6.91125	5.2241	5.2241	5.2241	7.03158	5.49531	5.49531	5.49531	4.99355	5.3809	5.1928	8.49821	9.82457	9.82457	9.82457	8.24782	7.76244	5.52541	5.52541	5.52541	5.52541	5.52541	9.81936
																						0.1233	5.82563	6.91065	5.23939	5.23939	5.23939	7.02462	5.45848	5.45848	5.45848	5.00243	5.37885	5.1693	8.49836	9.82024	9.82024	9.82024	8.23442	7.74084	5.50165	5.50165	5.50165	5.50165	5.50165	9.80705
																						0.1234	5.82053	6.90246	5.2321	5.2321	5.2321	7.02939	5.45556	5.45556	5.45556	4.99195	5.37957	5.17297	8.50604	9.82741	9.82741	9.82741	8.26209	7.72265	5.48066	5.48066	5.48066	5.48066	5.48066	9.8034
																						0.1235	5.79952	6.88928	5.21396	5.21396	5.21396	7.03225	5.4722	5.4722	5.4722	4.97258	5.3736	5.15902	8.49991	9.83912	9.83912	9.83912	8.27079	7.70938	5.51298	5.51298	5.51298	5.51298	5.51298	9.79152
																						0.1236	5.80825	6.91555	5.20204	5.20204	5.20204	7.02268	5.49566	5.49566	5.49566	4.98887	5.37522	5.17152	8.50647	9.82476	9.82476	9.82476	8.25236	7.72097	5.52	5.52	5.52	5.52	5.52	9.79931
																						0.1237	5.79212	6.89446	5.22367	5.22367	5.22367	7.02892	5.45228	5.45228	5.45228	4.98311	5.37843	5.17605	8.5033	9.83083	9.83083	9.83083	8.2472	7.71162	5.50852	5.50852	5.50852	5.50852	5.50852	9.81063
																						0.1238	5.81372	6.9142	5.23139	5.23139	5.23139	7.02027	5.47488	5.47488	5.47488	4.9748	5.37453	5.18179	8.51479	9.81752	9.81752	9.81752	8.2802	7.69264	5.49488	5.49488	5.49488	5.49488	5.49488	9.80186
																						0.1239	5.81121	6.92165	5.21913	5.21913	5.21913	7.02192	5.48896	5.48896	5.48896	4.98128	5.37395	5.2038	8.49189	9.82333	9.82333	9.82333	8.27155	7.7143	5.50154	5.50154	5.50154	5.50154	5.50154	9.79616
																						0.124	5.79002	6.91397	5.2028	5.2028	5.2028	7.02955	5.48729	5.48729	5.48729	4.99842	5.37406	5.20234	8.51086	9.82946	9.82946	9.82946	8.2592	7.70301	5.49191	5.49191	5.49191	5.49191	5.49191	9.79587
																						0.1241	5.79485	6.89339	5.20757	5.20757	5.20757	7.0317	5.46638	5.46638	5.46638	4.99143	5.38106	5.19197	8.52001	9.82712	9.82712	9.82712	8.25456	7.71928	5.48087	5.48087	5.48087	5.48087	5.48087	9.8333
																						0.1242	5.84078	6.9081	5.20935	5.20935	5.20935	7.02576	5.47922	5.47922	5.47922	4.98573	5.37597	5.22855	8.49582	9.83197	9.83197	9.83197	8.23523	7.73062	5.49725	5.49725	5.49725	5.49725	5.49725	9.82751
																						0.1243	5.85665	6.9118	5.2128	5.2128	5.2128	7.01914	5.48542	5.48542	5.48542	4.98153	5.37354	5.21831	8.49751	9.83094	9.83094	9.83094	8.24567	7.73167	5.46265	5.46265	5.46265	5.46265	5.46265	9.82452
																						0.1244	5.84059	6.91806	5.21972	5.21972	5.21972	7.01955	5.42442	5.42442	5.42442	4.98598	5.36851	5.20396	8.50355	9.83428	9.83428	9.83428	8.23843	7.73785	5.48251	5.48251	5.48251	5.48251	5.48251	9.81992
																						0.1245	5.80727	6.91083	5.22928	5.22928	5.22928	7.02036	5.4397	5.4397	5.4397	4.99556	5.36321	5.17705	8.50247	9.85126	9.85126	9.85126	8.24673	7.73418	5.4737	5.4737	5.4737	5.4737	5.4737	9.81318
																						0.1246	5.8137	6.9134	5.22479	5.22479	5.22479	7.01747	5.46786	5.46786	5.46786	4.99598	5.36414	5.18061	8.49414	9.83666	9.83666	9.83666	8.25611	7.73812	5.49586	5.49586	5.49586	5.49586	5.49586	9.79865
																						0.1247	5.7918	6.92443	5.21757	5.21757	5.21757	7.02096	5.48282	5.48282	5.48282	4.987	5.3761	5.16427	8.51937	9.84059	9.84059	9.84059	8.26289	7.72819	5.47634	5.47634	5.47634	5.47634	5.47634	9.7842
																						0.1248	5.81371	6.92052	5.22735	5.22735	5.22735	7.01458	5.47134	5.47134	5.47134	4.98415	5.3802	5.18566	8.51671	9.83389	9.83389	9.83389	8.25033	7.72088	5.4649	5.4649	5.4649	5.4649	5.4649	9.75935
																						0.1249	5.80099	6.92529	5.2343	5.2343	5.2343	7.03901	5.47066	5.47066	5.47066	4.99222	5.37596	5.18216	8.51181	9.84472	9.84472	9.84472	8.26359	7.71769	5.48535	5.48535	5.48535	5.48535	5.48535	9.75807
																						0.125	5.82587	6.91754	5.21917	5.21917	5.21917	7.02857	5.48438	5.48438	5.48438	4.98609	5.37679	5.15232	8.49384	9.83779	9.83779	9.83779	8.25565	7.72513	5.4887	5.4887	5.4887	5.4887	5.4887	9.76124
																						0.1251	5.80806	6.92721	5.22013	5.22013	5.22013	7.0179	5.46338	5.46338	5.46338	4.99268	5.38042	5.14303	8.4901	9.83715	9.83715	9.83715	8.25778	7.71258	5.50086	5.50086	5.50086	5.50086	5.50086	9.79644
																						0.1252	5.80342	6.92908	5.22241	5.22241	5.22241	7.02977	5.46134	5.46134	5.46134	4.98971	5.38262	5.1885	8.49933	9.84544	9.84544	9.84544	8.26943	7.69905	5.50803	5.50803	5.50803	5.50803	5.50803	9.81786
																						0.1253	5.7995	6.91517	5.24107	5.24107	5.24107	7.02123	5.45057	5.45057	5.45057	4.98392	5.3677	5.19044	8.5023	9.84801	9.84801	9.84801	8.25712	7.72565	5.49805	5.49805	5.49805	5.49805	5.49805	9.82077
																						0.1254	5.79938	6.91331	5.24416	5.24416	5.24416	7.02664	5.44527	5.44527	5.44527	4.97969	5.3749	5.19981	8.50108	9.84471	9.84471	9.84471	8.27684	7.73052	5.47987	5.47987	5.47987	5.47987	5.47987	9.82188
																						0.1255	5.78556	6.92276	5.22815	5.22815	5.22815	7.0292	5.45554	5.45554	5.45554	4.9658	5.37637	5.16957	8.49941	9.83778	9.83778	9.83778	8.25555	7.72555	5.47411	5.47411	5.47411	5.47411	5.47411	9.79851
																						0.1256	5.81457	6.90164	5.22693	5.22693	5.22693	7.03409	5.48495	5.48495	5.48495	4.98479	5.36075	5.16246	8.51898	9.82709	9.82709	9.82709	8.27487	7.73207	5.48619	5.48619	5.48619	5.48619	5.48619	9.76663
																						0.1257	5.8293	6.90347	5.22016	5.22016	5.22016	7.02059	5.47296	5.47296	5.47296	4.99766	5.3684	5.18577	8.52215	9.83657	9.83657	9.83657	8.27916	7.72639	5.49428	5.49428	5.49428	5.49428	5.49428	9.78663
																						0.1258	5.83294	6.90506	5.22703	5.22703	5.22703	7.01871	5.47804	5.47804	5.47804	4.97574	5.365	5.18513	8.50182	9.84157	9.84157	9.84157	8.2728	7.74602	5.48571	5.48571	5.48571	5.48571	5.48571	9.79909
																						0.1259	5.8116	6.90859	5.22708	5.22708	5.22708	7.01943	5.50709	5.50709	5.50709	4.99096	5.36637	5.18829	8.47611	9.81227	9.81227	9.81227	8.27107	7.74542	5.48241	5.48241	5.48241	5.48241	5.48241	9.79511
																						0.126	5.83174	6.91212	5.21856	5.21856	5.21856	7.02731	5.51101	5.51101	5.51101	4.98835	5.37234	5.19831	8.48434	9.82657	9.82657	9.82657	8.25939	7.75024	5.48428	5.48428	5.48428	5.48428	5.48428	9.79896
																						0.1261	5.82069	6.92401	5.22737	5.22737	5.22737	7.02753	5.50344	5.50344	5.50344	4.9997	5.37769	5.15744	8.51788	9.83622	9.83622	9.83622	8.25158	7.75185	5.49324	5.49324	5.49324	5.49324	5.49324	9.79773
																						0.1262	5.79256	6.91399	5.21887	5.21887	5.21887	7.03482	5.46991	5.46991	5.46991	4.98341	5.36572	5.16711	8.52765	9.84464	9.84464	9.84464	8.26791	7.71372	5.49844	5.49844	5.49844	5.49844	5.49844	9.80316
																						0.1263	5.80944	6.89281	5.21028	5.21028	5.21028	7.03077	5.48603	5.48603	5.48603	4.96995	5.36691	5.16861	8.51233	9.84367	9.84367	9.84367	8.26112	7.74156	5.51555	5.51555	5.51555	5.51555	5.51555	9.7879
																						0.1264	5.81058	6.89735	5.22046	5.22046	5.22046	7.04497	5.48801	5.48801	5.48801	4.97984	5.36685	5.16562	8.50829	9.83505	9.83505	9.83505	8.24844	7.73633	5.50049	5.50049	5.50049	5.50049	5.50049	9.79271
																						0.1265	5.80136	6.91252	5.21822	5.21822	5.21822	7.04804	5.48395	5.48395	5.48395	4.98794	5.36939	5.17711	8.49505	9.8226	9.8226	9.8226	8.25305	7.73929	5.5003	5.5003	5.5003	5.5003	5.5003	9.83583
																						0.1266	5.80764	6.90682	5.22801	5.22801	5.22801	7.04164	5.44694	5.44694	5.44694	4.9934	5.3807	5.17871	8.50053	9.83248	9.83248	9.83248	8.25526	7.74215	5.49441	5.49441	5.49441	5.49441	5.49441	9.79644
																						0.1267	5.78643	6.90077	5.22016	5.22016	5.22016	7.0485	5.45395	5.45395	5.45395	5.00188	5.3726	5.167	8.48247	9.84243	9.84243	9.84243	8.26791	7.74577	5.51352	5.51352	5.51352	5.51352	5.51352	9.78807
																						0.1268	5.80813	6.90894	5.21187	5.21187	5.21187	7.03887	5.44485	5.44485	5.44485	5.01017	5.36723	5.15621	8.48845	9.82018	9.82018	9.82018	8.28426	7.745	5.50312	5.50312	5.50312	5.50312	5.50312	9.78488
																						0.1269	5.81018	6.91749	5.21425	5.21425	5.21425	7.02311	5.43191	5.43191	5.43191	4.99334	5.3669	5.17314	8.51814	9.82523	9.82523	9.82523	8.26622	7.73173	5.50318	5.50318	5.50318	5.50318	5.50318	9.79308
																						0.127	5.81055	6.9316	5.22545	5.22545	5.22545	7.01717	5.43958	5.43958	5.43958	4.98765	5.37766	5.16835	8.50027	9.83498	9.83498	9.83498	8.25754	7.72694	5.48994	5.48994	5.48994	5.48994	5.48994	9.80347
																						0.1271	5.79817	6.9207	5.2248	5.2248	5.2248	7.02424	5.45636	5.45636	5.45636	4.97606	5.38033	5.18918	8.49469	9.83205	9.83205	9.83205	8.2812	7.73376	5.50673	5.50673	5.50673	5.50673	5.50673	9.82365
																						0.1272	5.8226	6.91194	5.2168	5.2168	5.2168	7.02911	5.47576	5.47576	5.47576	4.96898	5.37113	5.18646	8.49355	9.82831	9.82831	9.82831	8.29404	7.74328	5.50339	5.50339	5.50339	5.50339	5.50339	9.83476
																						0.1273	5.7907	6.90913	5.21913	5.21913	5.21913	7.0332	5.47999	5.47999	5.47999	4.97198	5.3746	5.18656	8.49525	9.81573	9.81573	9.81573	8.28837	7.74633	5.50762	5.50762	5.50762	5.50762	5.50762	9.80674
																						0.1274	5.77669	6.90049	5.19908	5.19908	5.19908	7.0151	5.48194	5.48194	5.48194	4.98257	5.38134	5.17321	8.50323	9.81442	9.81442	9.81442	8.26883	7.74195	5.50145	5.50145	5.50145	5.50145	5.50145	9.79644
																						0.1275	5.80702	6.89881	5.19536	5.19536	5.19536	7.02038	5.48296	5.48296	5.48296	4.99854	5.38443	5.17762	8.50203	9.81968	9.81968	9.81968	8.25888	7.74434	5.48481	5.48481	5.48481	5.48481	5.48481	9.82642
																						0.1276	5.78616	6.91341	5.21532	5.21532	5.21532	7.01137	5.45062	5.45062	5.45062	5.00606	5.38286	5.16931	8.48614	9.83289	9.83289	9.83289	8.27341	7.73639	5.49734	5.49734	5.49734	5.49734	5.49734	9.81579
																						0.1277	5.79807	6.91399	5.23544	5.23544	5.23544	7.00642	5.44102	5.44102	5.44102	4.98066	5.3737	5.19758	8.51352	9.83107	9.83107	9.83107	8.26875	7.7184	5.47676	5.47676	5.47676	5.47676	5.47676	9.78669
																						0.1278	5.80635	6.90525	5.22216	5.22216	5.22216	7.01136	5.43283	5.43283	5.43283	4.98659	5.37586	5.1844	8.50898	9.81951	9.81951	9.81951	8.27619	7.72165	5.49072	5.49072	5.49072	5.49072	5.49072	9.79959
																						0.1279	5.795	6.90759	5.21575	5.21575	5.21575	7.02282	5.48159	5.48159	5.48159	5.00475	5.37013	5.18327	8.51449	9.82518	9.82518	9.82518	8.27433	7.73093	5.48793	5.48793	5.48793	5.48793	5.48793	9.78431
																						0.128	5.81659	6.92388	5.21876	5.21876	5.21876	7.04071	5.48259	5.48259	5.48259	4.98405	5.36539	5.17941	8.50438	9.83067	9.83067	9.83067	8.25711	7.75945	5.47867	5.47867	5.47867	5.47867	5.47867	9.80419
																						0.1281	5.80326	6.93507	5.22957	5.22957	5.22957	7.02554	5.47609	5.47609	5.47609	4.98004	5.36782	5.1969	8.50024	9.83561	9.83561	9.83561	8.24708	7.76693	5.47148	5.47148	5.47148	5.47148	5.47148	9.80581
																						0.1282	5.80335	6.90563	5.22021	5.22021	5.22021	7.02177	5.48652	5.48652	5.48652	4.98421	5.38126	5.19446	8.4959	9.84274	9.84274	9.84274	8.23665	7.73999	5.47661	5.47661	5.47661	5.47661	5.47661	9.79295
																						0.1283	5.82812	6.90869	5.21964	5.21964	5.21964	7.01378	5.467	5.467	5.467	4.98119	5.38769	5.18041	8.49212	9.84935	9.84935	9.84935	8.23861	7.72251	5.48419	5.48419	5.48419	5.48419	5.48419	9.80378
																						0.1284	5.82569	6.89103	5.23257	5.23257	5.23257	7.01333	5.50044	5.50044	5.50044	4.99879	5.3745	5.19379	8.49627	9.8408	9.8408	9.8408	8.26127	7.7267	5.49635	5.49635	5.49635	5.49635	5.49635	9.78672
																						0.1285	5.84604	6.90882	5.23625	5.23625	5.23625	7.03222	5.46201	5.46201	5.46201	4.99402	5.36739	5.17881	8.50934	9.83341	9.83341	9.83341	8.25007	7.72596	5.49498	5.49498	5.49498	5.49498	5.49498	9.8145
																						0.1286	5.81647	6.91284	5.23305	5.23305	5.23305	7.02885	5.44956	5.44956	5.44956	4.98888	5.37679	5.17387	8.49849	9.82038	9.82038	9.82038	8.25028	7.71988	5.50693	5.50693	5.50693	5.50693	5.50693	9.81004
																						0.1287	5.81649	6.90458	5.22129	5.22129	5.22129	7.03203	5.47392	5.47392	5.47392	4.99441	5.37731	5.18156	8.49237	9.83064	9.83064	9.83064	8.26358	7.71041	5.50243	5.50243	5.50243	5.50243	5.50243	9.79381
																						0.1288	5.83369	6.90002	5.2198	5.2198	5.2198	7.0205	5.47859	5.47859	5.47859	5.0003	5.37866	5.19402	8.48284	9.83267	9.83267	9.83267	8.27324	7.7259	5.49419	5.49419	5.49419	5.49419	5.49419	9.80285
																						0.1289	5.81847	6.90085	5.23109	5.23109	5.23109	7.03455	5.4627	5.4627	5.4627	5.00381	5.3636	5.17321	8.48131	9.81449	9.81449	9.81449	8.25429	7.75458	5.48794	5.48794	5.48794	5.48794	5.48794	9.82315
																						0.129	5.80861	6.90094	5.22979	5.22979	5.22979	7.031	5.47267	5.47267	5.47267	4.99662	5.37923	5.16566	8.50569	9.81354	9.81354	9.81354	8.27704	7.75975	5.47444	5.47444	5.47444	5.47444	5.47444	9.80268
																						0.1291	5.82319	6.89656	5.2365	5.2365	5.2365	7.03961	5.50047	5.50047	5.50047	4.97431	5.38871	5.19224	8.50185	9.8143	9.8143	9.8143	8.26018	7.7539	5.4801	5.4801	5.4801	5.4801	5.4801	9.78997
																						0.1292	5.82006	6.891	5.23151	5.23151	5.23151	7.04208	5.47499	5.47499	5.47499	4.98173	5.38689	5.18068	8.49915	9.81887	9.81887	9.81887	8.24191	7.73985	5.48914	5.48914	5.48914	5.48914	5.48914	9.80962
																						0.1293	5.79542	6.90879	5.21455	5.21455	5.21455	7.01099	5.47036	5.47036	5.47036	4.98328	5.3866	5.20493	8.4953	9.8246	9.8246	9.8246	8.27163	7.72884	5.48435	5.48435	5.48435	5.48435	5.48435	9.82201
																						0.1294	5.78927	6.90752	5.21499	5.21499	5.21499	7.00015	5.48771	5.48771	5.48771	4.98822	5.38035	5.15736	8.48591	9.8268	9.8268	9.8268	8.29113	7.73152	5.50291	5.50291	5.50291	5.50291	5.50291	9.80352
																						0.1295	5.82608	6.90473	5.23582	5.23582	5.23582	7.00525	5.50012	5.50012	5.50012	4.99877	5.37204	5.17292	8.50519	9.82845	9.82845	9.82845	8.27497	7.74055	5.51958	5.51958	5.51958	5.51958	5.51958	9.78493
																						0.1296	5.81077	6.92461	5.23501	5.23501	5.23501	7.02187	5.46609	5.46609	5.46609	4.99994	5.37831	5.1866	8.51762	9.83229	9.83229	9.83229	8.25983	7.72207	5.52302	5.52302	5.52302	5.52302	5.52302	9.78162
																						0.1297	5.80724	6.9098	5.22246	5.22246	5.22246	7.02529	5.48541	5.48541	5.48541	4.98291	5.3817	5.18124	8.51093	9.82445	9.82445	9.82445	8.25764	7.7245	5.51556	5.51556	5.51556	5.51556	5.51556	9.7979
																						0.1298	5.81378	6.90388	5.22476	5.22476	5.22476	7.00724	5.51921	5.51921	5.51921	4.98976	5.37587	5.17094	8.48999	9.81905	9.81905	9.81905	8.24466	7.71322	5.48721	5.48721	5.48721	5.48721	5.48721	9.80905
																						0.1299	5.81705	6.90315	5.22819	5.22819	5.22819	7.01167	5.47463	5.47463	5.47463	4.96852	5.35825	5.17432	8.49563	9.82923	9.82923	9.82923	8.23662	7.72095	5.48573	5.48573	5.48573	5.48573	5.48573	9.80551
																						0.13	5.81058	6.90901	5.23353	5.23353	5.23353	7.02105	5.45458	5.45458	5.45458	4.98482	5.37151	5.17447	8.50838	9.82648	9.82648	9.82648	8.26851	7.74764	5.47327	5.47327	5.47327	5.47327	5.47327	9.8158
																						0.1301	5.78811	6.90233	5.22178	5.22178	5.22178	7.01671	5.47362	5.47362	5.47362	4.98688	5.38595	5.17524	8.52141	9.8253	9.8253	9.8253	8.29213	7.73724	5.49132	5.49132	5.49132	5.49132	5.49132	9.80684
																						0.1302	5.8205	6.89548	5.21923	5.21923	5.21923	7.03445	5.4804	5.4804	5.4804	4.98509	5.3788	5.1734	8.51931	9.81713	9.81713	9.81713	8.28152	7.74462	5.50429	5.50429	5.50429	5.50429	5.50429	9.80276
																						0.1303	5.83078	6.89551	5.22209	5.22209	5.22209	7.03524	5.48069	5.48069	5.48069	4.9745	5.37243	5.1403	8.50874	9.83114	9.83114	9.83114	8.2643	7.73621	5.50783	5.50783	5.50783	5.50783	5.50783	9.80281
																						0.1304	5.81807	6.89469	5.22855	5.22855	5.22855	7.03502	5.46103	5.46103	5.46103	4.99617	5.38601	5.15403	8.50099	9.8351	9.8351	9.8351	8.25541	7.74046	5.4979	5.4979	5.4979	5.4979	5.4979	9.82244
																						0.1305	5.81979	6.92196	5.21292	5.21292	5.21292	7.02359	5.45402	5.45402	5.45402	4.99763	5.38515	5.16839	8.51067	9.83136	9.83136	9.83136	8.25384	7.73594	5.50002	5.50002	5.50002	5.50002	5.50002	9.80509
																						0.1306	5.83097	6.93476	5.21835	5.21835	5.21835	7.02876	5.46613	5.46613	5.46613	4.98687	5.37393	5.18123	8.49178	9.8167	9.8167	9.8167	8.27283	7.73826	5.47327	5.47327	5.47327	5.47327	5.47327	9.78268
																						0.1307	5.81466	6.91749	5.21998	5.21998	5.21998	7.03376	5.48616	5.48616	5.48616	4.99393	5.36637	5.18591	8.50038	9.83462	9.83462	9.83462	8.29387	7.73385	5.49274	5.49274	5.49274	5.49274	5.49274	9.79048
																						0.1308	5.82714	6.89347	5.2145	5.2145	5.2145	7.01904	5.44813	5.44813	5.44813	4.99872	5.36759	5.17858	8.50178	9.85853	9.85853	9.85853	8.27201	7.7253	5.4974	5.4974	5.4974	5.4974	5.4974	9.81077
																						0.1309	5.81226	6.87517	5.22484	5.22484	5.22484	7.02002	5.49781	5.49781	5.49781	4.99425	5.37426	5.1818	8.50548	9.8464	9.8464	9.8464	8.2445	7.74186	5.50493	5.50493	5.50493	5.50493	5.50493	9.79082
																						0.131	5.80037	6.89711	5.23868	5.23868	5.23868	7.02733	5.52477	5.52477	5.52477	5.00007	5.37764	5.20005	8.49239	9.83962	9.83962	9.83962	8.26252	7.73729	5.48072	5.48072	5.48072	5.48072	5.48072	9.81028
																						0.1311	5.82966	6.89769	5.22986	5.22986	5.22986	7.04354	5.47768	5.47768	5.47768	4.99655	5.39218	5.19525	8.49979	9.82857	9.82857	9.82857	8.27031	7.74261	5.47467	5.47467	5.47467	5.47467	5.47467	9.79643
																						0.1312	5.81038	6.89865	5.21518	5.21518	5.21518	7.04538	5.4558	5.4558	5.4558	4.99576	5.38578	5.17355	8.50949	9.80897	9.80897	9.80897	8.24413	7.73066	5.50021	5.50021	5.50021	5.50021	5.50021	9.78695
																						0.1313	5.80549	6.8862	5.2239	5.2239	5.2239	7.04476	5.45445	5.45445	5.45445	4.98616	5.3582	5.15714	8.51912	9.84131	9.84131	9.84131	8.25245	7.73864	5.48429	5.48429	5.48429	5.48429	5.48429	9.77862
																						0.1314	5.83709	6.899	5.24221	5.24221	5.24221	7.0272	5.48468	5.48468	5.48468	5.00136	5.38168	5.18008	8.49872	9.84583	9.84583	9.84583	8.23807	7.74045	5.49117	5.49117	5.49117	5.49117	5.49117	9.7847
																						0.1315	5.84998	6.90369	5.23121	5.23121	5.23121	7.01774	5.45184	5.45184	5.45184	4.98452	5.37405	5.20475	8.50465	9.83895	9.83895	9.83895	8.25723	7.74073	5.49522	5.49522	5.49522	5.49522	5.49522	9.80193
																						0.1316	5.80007	6.8912	5.2248	5.2248	5.2248	7.01989	5.44086	5.44086	5.44086	4.98112	5.36686	5.19974	8.49924	9.83763	9.83763	9.83763	8.23022	7.73418	5.49001	5.49001	5.49001	5.49001	5.49001	9.80169
																						0.1317	5.80815	6.89275	5.22526	5.22526	5.22526	7.05534	5.45913	5.45913	5.45913	4.96839	5.37497	5.21819	8.50659	9.84014	9.84014	9.84014	8.23277	7.71248	5.50076	5.50076	5.50076	5.50076	5.50076	9.83056
																						0.1318	5.81857	6.89555	5.2378	5.2378	5.2378	7.03695	5.47113	5.47113	5.47113	4.98651	5.37864	5.2175	8.51588	9.8496	9.8496	9.8496	8.25512	7.7188	5.50984	5.50984	5.50984	5.50984	5.50984	9.80691
																						0.1319	5.80375	6.89746	5.23353	5.23353	5.23353	7.02964	5.4564	5.4564	5.4564	4.9841	5.3824	5.2026	8.52163	9.83505	9.83505	9.83505	8.24514	7.75776	5.50212	5.50212	5.50212	5.50212	5.50212	9.83559
																						0.132	5.78894	6.89712	5.23778	5.23778	5.23778	7.05552	5.4955	5.4955	5.4955	4.99018	5.37955	5.19978	8.5111	9.82166	9.82166	9.82166	8.25991	7.75074	5.47918	5.47918	5.47918	5.47918	5.47918	9.8224
																						0.1321	5.81622	6.90886	5.23425	5.23425	5.23425	7.01832	5.48925	5.48925	5.48925	4.99349	5.38407	5.19691	8.5108	9.82754	9.82754	9.82754	8.2661	7.75416	5.50625	5.50625	5.50625	5.50625	5.50625	9.80373
																						0.1322	5.79131	6.90289	5.23436	5.23436	5.23436	7.01715	5.48862	5.48862	5.48862	4.99225	5.38031	5.19712	8.50335	9.83706	9.83706	9.83706	8.26502	7.74299	5.51109	5.51109	5.51109	5.51109	5.51109	9.78797
																						0.1323	5.80987	6.91636	5.23044	5.23044	5.23044	7.02091	5.51036	5.51036	5.51036	4.99604	5.37461	5.18608	8.51967	9.84242	9.84242	9.84242	8.25092	7.73529	5.49314	5.49314	5.49314	5.49314	5.49314	9.76886
																						0.1324	5.78901	6.91892	5.22924	5.22924	5.22924	7.02444	5.45634	5.45634	5.45634	4.98173	5.36466	5.19604	8.50189	9.84755	9.84755	9.84755	8.28266	7.74645	5.51198	5.51198	5.51198	5.51198	5.51198	9.79228
																						0.1325	5.78886	6.91548	5.22914	5.22914	5.22914	7.02352	5.48202	5.48202	5.48202	4.99935	5.36742	5.2006	8.49625	9.84238	9.84238	9.84238	8.27056	7.75516	5.51797	5.51797	5.51797	5.51797	5.51797	9.79433
																						0.1326	5.80302	6.91204	5.21714	5.21714	5.21714	7.02309	5.48723	5.48723	5.48723	5.00027	5.35566	5.19103	8.51265	9.8316	9.8316	9.8316	8.25451	7.72829	5.4818	5.4818	5.4818	5.4818	5.4818	9.81586
																						0.1327	5.78118	6.91658	5.22184	5.22184	5.22184	7.02778	5.4754	5.4754	5.4754	4.99257	5.371	5.17853	8.51031	9.83233	9.83233	9.83233	8.2405	7.7166	5.49624	5.49624	5.49624	5.49624	5.49624	9.83626
																						0.1328	5.78895	6.91166	5.23463	5.23463	5.23463	7.02087	5.46941	5.46941	5.46941	4.98962	5.36634	5.16394	8.48473	9.83082	9.83082	9.83082	8.25343	7.72114	5.50552	5.50552	5.50552	5.50552	5.50552	9.79867
																						0.1329	5.79373	6.90702	5.22819	5.22819	5.22819	7.03769	5.48698	5.48698	5.48698	4.98418	5.37207	5.1408	8.49421	9.84285	9.84285	9.84285	8.25489	7.73025	5.49908	5.49908	5.49908	5.49908	5.49908	9.79965
																						0.133	5.79257	6.87829	5.23383	5.23383	5.23383	7.02532	5.459	5.459	5.459	5.00224	5.36686	5.17829	8.52263	9.85308	9.85308	9.85308	8.25746	7.73837	5.50029	5.50029	5.50029	5.50029	5.50029	9.75893
																						0.1331	5.79126	6.89703	5.22186	5.22186	5.22186	7.01645	5.45739	5.45739	5.45739	4.98846	5.37155	5.19253	8.49525	9.84558	9.84558	9.84558	8.25461	7.7486	5.5138	5.5138	5.5138	5.5138	5.5138	9.76571
																						0.1332	5.79702	6.90217	5.222	5.222	5.222	7.02225	5.49624	5.49624	5.49624	4.9857	5.36378	5.17533	8.49333	9.83573	9.83573	9.83573	8.25747	7.76244	5.50138	5.50138	5.50138	5.50138	5.50138	9.81475
																						0.1333	5.82864	6.91336	5.21022	5.21022	5.21022	7.01239	5.51509	5.51509	5.51509	4.9803	5.36886	5.1816	8.52086	9.8411	9.8411	9.8411	8.27051	7.74744	5.49519	5.49519	5.49519	5.49519	5.49519	9.83506
																						0.1334	5.82424	6.90605	5.20889	5.20889	5.20889	7.02446	5.47614	5.47614	5.47614	4.97287	5.3747	5.19585	8.51832	9.82978	9.82978	9.82978	8.28252	7.74764	5.50526	5.50526	5.50526	5.50526	5.50526	9.81003
																						0.1335	5.8201	6.89506	5.22377	5.22377	5.22377	7.02548	5.46807	5.46807	5.46807	4.97407	5.3576	5.1661	8.49675	9.82586	9.82586	9.82586	8.24886	7.71874	5.49146	5.49146	5.49146	5.49146	5.49146	9.7966
																						0.1336	5.79781	6.8997	5.23492	5.23492	5.23492	7.02778	5.4292	5.4292	5.4292	4.99448	5.36472	5.18316	8.48329	9.82	9.82	9.82	8.22785	7.74125	5.49917	5.49917	5.49917	5.49917	5.49917	9.79839
																						0.1337	5.82259	6.90658	5.22507	5.22507	5.22507	7.02767	5.46047	5.46047	5.46047	4.97984	5.36362	5.17532	8.50636	9.80261	9.80261	9.80261	8.25385	7.73506	5.51557	5.51557	5.51557	5.51557	5.51557	9.7724
																						0.1338	5.80793	6.89232	5.22969	5.22969	5.22969	7.03577	5.46393	5.46393	5.46393	4.98177	5.37387	5.16739	8.49968	9.82179	9.82179	9.82179	8.24962	7.72293	5.52289	5.52289	5.52289	5.52289	5.52289	9.80785
																						0.1339	5.82181	6.92533	5.23489	5.23489	5.23489	7.04671	5.46247	5.46247	5.46247	4.99792	5.37259	5.16603	8.49597	9.82973	9.82973	9.82973	8.25153	7.73871	5.50892	5.50892	5.50892	5.50892	5.50892	9.80357
																						0.134	5.82482	6.92505	5.22344	5.22344	5.22344	7.04095	5.46257	5.46257	5.46257	4.98926	5.37596	5.21333	8.51655	9.83785	9.83785	9.83785	8.26626	7.7417	5.49702	5.49702	5.49702	5.49702	5.49702	9.79576
																						0.1341	5.82925	6.93111	5.21452	5.21452	5.21452	7.02226	5.46182	5.46182	5.46182	4.99351	5.38105	5.20876	8.50734	9.81896	9.81896	9.81896	8.27385	7.7375	5.50718	5.50718	5.50718	5.50718	5.50718	9.80925
																						0.1342	5.78113	6.90426	5.21923	5.21923	5.21923	7.02884	5.44443	5.44443	5.44443	4.97779	5.38234	5.17335	8.52838	9.81599	9.81599	9.81599	8.26755	7.75036	5.50618	5.50618	5.50618	5.50618	5.50618	9.81223
																						0.1343	5.79392	6.90905	5.23614	5.23614	5.23614	7.02644	5.43518	5.43518	5.43518	4.97475	5.37942	5.18007	8.50384	9.83341	9.83341	9.83341	8.28062	7.74362	5.50806	5.50806	5.50806	5.50806	5.50806	9.78541
																						0.1344	5.82026	6.89616	5.22838	5.22838	5.22838	7.02306	5.48411	5.48411	5.48411	4.98277	5.37526	5.2051	8.50102	9.83094	9.83094	9.83094	8.24646	7.73761	5.48817	5.48817	5.48817	5.48817	5.48817	9.79281
																						0.1345	5.81235	6.89793	5.2313	5.2313	5.2313	7.03319	5.51733	5.51733	5.51733	4.96903	5.36412	5.18677	8.50588	9.83455	9.83455	9.83455	8.25678	7.72952	5.50702	5.50702	5.50702	5.50702	5.50702	9.78864
																						0.1346	5.78615	6.90454	5.23016	5.23016	5.23016	7.02777	5.49777	5.49777	5.49777	4.97335	5.36978	5.17457	8.50587	9.85883	9.85883	9.85883	8.24409	7.71626	5.50409	5.50409	5.50409	5.50409	5.50409	9.8078
																						0.1347	5.82428	6.91801	5.22397	5.22397	5.22397	7.02565	5.4737	5.4737	5.4737	4.97613	5.37857	5.18587	8.4986	9.83517	9.83517	9.83517	8.27201	7.71765	5.50515	5.50515	5.50515	5.50515	5.50515	9.80673
																						0.1348	5.81183	6.91694	5.23134	5.23134	5.23134	7.01178	5.45722	5.45722	5.45722	4.98581	5.38089	5.17164	8.50393	9.82484	9.82484	9.82484	8.26174	7.7294	5.51155	5.51155	5.51155	5.51155	5.51155	9.80241
																						0.1349	5.80156	6.92664	5.22736	5.22736	5.22736	7.00934	5.45394	5.45394	5.45394	4.99641	5.37625	5.17031	8.50962	9.82794	9.82794	9.82794	8.26307	7.73486	5.48099	5.48099	5.48099	5.48099	5.48099	9.82171
																						0.135	5.81394	6.91095	5.22265	5.22265	5.22265	7.02768	5.45722	5.45722	5.45722	5.00054	5.37716	5.16422	8.49826	9.82083	9.82083	9.82083	8.25734	7.73507	5.48646	5.48646	5.48646	5.48646	5.48646	9.8221
																						0.1351	5.80528	6.90418	5.21337	5.21337	5.21337	7.02124	5.45714	5.45714	5.45714	4.99116	5.3788	5.18242	8.46909	9.82173	9.82173	9.82173	8.26494	7.74296	5.51116	5.51116	5.51116	5.51116	5.51116	9.82127
																						0.1352	5.80018	6.89854	5.21994	5.21994	5.21994	7.0292	5.46395	5.46395	5.46395	4.99997	5.37571	5.16068	8.47848	9.83259	9.83259	9.83259	8.27273	7.73497	5.509	5.509	5.509	5.509	5.509	9.79288
																						0.1353	5.82015	6.91399	5.22597	5.22597	5.22597	7.03964	5.43947	5.43947	5.43947	4.99784	5.37875	5.17929	8.47044	9.84765	9.84765	9.84765	8.25687	7.72153	5.52473	5.52473	5.52473	5.52473	5.52473	9.79227
																						0.1354	5.80969	6.8995	5.23622	5.23622	5.23622	7.03042	5.47946	5.47946	5.47946	4.98823	5.37861	5.17931	8.49122	9.84296	9.84296	9.84296	8.24417	7.73046	5.52418	5.52418	5.52418	5.52418	5.52418	9.78391
																						0.1355	5.82574	6.90646	5.22601	5.22601	5.22601	7.0373	5.45094	5.45094	5.45094	4.97914	5.37873	5.17157	8.4938	9.8345	9.8345	9.8345	8.2762	7.73247	5.50876	5.50876	5.50876	5.50876	5.50876	9.78994
																						0.1356	5.81306	6.89444	5.21143	5.21143	5.21143	7.01509	5.45284	5.45284	5.45284	4.97956	5.36481	5.18301	8.48934	9.82232	9.82232	9.82232	8.26984	7.74852	5.49417	5.49417	5.49417	5.49417	5.49417	9.80145
																						0.1357	5.78911	6.89189	5.20898	5.20898	5.20898	7.01899	5.47991	5.47991	5.47991	4.98879	5.36119	5.18724	8.48695	9.82447	9.82447	9.82447	8.27111	7.7414	5.47395	5.47395	5.47395	5.47395	5.47395	9.80874
																						0.1358	5.81672	6.90309	5.22383	5.22383	5.22383	7.04175	5.42215	5.42215	5.42215	4.99773	5.38682	5.19166	8.48847	9.86144	9.86144	9.86144	8.27416	7.74536	5.47718	5.47718	5.47718	5.47718	5.47718	9.81479
																						0.1359	5.82506	6.91668	5.20793	5.20793	5.20793	7.03558	5.41866	5.41866	5.41866	5.00538	5.38391	5.18876	8.48937	9.84595	9.84595	9.84595	8.26862	7.75847	5.48293	5.48293	5.48293	5.48293	5.48293	9.78801
																						0.136	5.79123	6.91942	5.21957	5.21957	5.21957	7.01675	5.47787	5.47787	5.47787	5.00906	5.37113	5.18538	8.48166	9.81623	9.81623	9.81623	8.27852	7.75126	5.47789	5.47789	5.47789	5.47789	5.47789	9.7836
																						0.1361	5.79708	6.91729	5.2334	5.2334	5.2334	6.99273	5.47068	5.47068	5.47068	4.98971	5.36957	5.18049	8.49528	9.82191	9.82191	9.82191	8.25267	7.74944	5.50549	5.50549	5.50549	5.50549	5.50549	9.79604
																						0.1362	5.80441	6.9059	5.22603	5.22603	5.22603	6.99497	5.44941	5.44941	5.44941	4.99218	5.37211	5.18734	8.4872	9.82605	9.82605	9.82605	8.25791	7.73038	5.5244	5.5244	5.5244	5.5244	5.5244	9.80055
																						0.1363	5.80736	6.91077	5.22686	5.22686	5.22686	7.02867	5.43396	5.43396	5.43396	4.99606	5.37148	5.18945	8.49744	9.82837	9.82837	9.82837	8.27816	7.74072	5.48688	5.48688	5.48688	5.48688	5.48688	9.77102
																						0.1364	5.81242	6.91969	5.23071	5.23071	5.23071	7.04704	5.44479	5.44479	5.44479	5.00704	5.37221	5.19162	8.51723	9.83158	9.83158	9.83158	8.27462	7.75274	5.49123	5.49123	5.49123	5.49123	5.49123	9.78263
																						0.1365	5.81412	6.91996	5.23574	5.23574	5.23574	7.0324	5.41918	5.41918	5.41918	4.99111	5.36192	5.19122	8.51756	9.8299	9.8299	9.8299	8.26983	7.73709	5.49029	5.49029	5.49029	5.49029	5.49029	9.80292
																						0.1366	5.82418	6.91849	5.22163	5.22163	5.22163	7.03215	5.44458	5.44458	5.44458	5.00009	5.36153	5.18658	8.51697	9.83454	9.83454	9.83454	8.25869	7.73468	5.49719	5.49719	5.49719	5.49719	5.49719	9.78779
																						0.1367	5.82125	6.91319	5.21986	5.21986	5.21986	7.02392	5.46244	5.46244	5.46244	4.98366	5.37117	5.18432	8.50868	9.84067	9.84067	9.84067	8.26072	7.7464	5.49568	5.49568	5.49568	5.49568	5.49568	9.79629
																						0.1368	5.79427	6.89431	5.2221	5.2221	5.2221	7.03947	5.47507	5.47507	5.47507	4.9929	5.37906	5.18149	8.50188	9.83533	9.83533	9.83533	8.27219	7.74034	5.48469	5.48469	5.48469	5.48469	5.48469	9.81586
																						0.1369	5.80761	6.90074	5.21488	5.21488	5.21488	7.03644	5.47999	5.47999	5.47999	4.98873	5.37958	5.20567	8.49423	9.83691	9.83691	9.83691	8.25939	7.73581	5.49146	5.49146	5.49146	5.49146	5.49146	9.81047
																						0.137	5.79744	6.89813	5.22097	5.22097	5.22097	7.02112	5.46823	5.46823	5.46823	4.98665	5.37929	5.18822	8.50406	9.82111	9.82111	9.82111	8.27075	7.71575	5.50627	5.50627	5.50627	5.50627	5.50627	9.77243
																						0.1371	5.80581	6.89929	5.21372	5.21372	5.21372	7.02399	5.43759	5.43759	5.43759	4.97608	5.38333	5.16166	8.49861	9.8225	9.8225	9.8225	8.29214	7.71443	5.48508	5.48508	5.48508	5.48508	5.48508	9.80512
																						0.1372	5.81688	6.91893	5.2086	5.2086	5.2086	7.02197	5.45203	5.45203	5.45203	4.97026	5.37388	5.18798	8.50256	9.83409	9.83409	9.83409	8.27289	7.7147	5.49933	5.49933	5.49933	5.49933	5.49933	9.79484
																						0.1373	5.83486	6.91533	5.21494	5.21494	5.21494	7.04761	5.46172	5.46172	5.46172	4.9874	5.37626	5.17493	8.51996	9.82438	9.82438	9.82438	8.25577	7.74238	5.49849	5.49849	5.49849	5.49849	5.49849	9.81323
																						0.1374	5.82423	6.9205	5.21861	5.21861	5.21861	7.03027	5.4619	5.4619	5.4619	5.00853	5.36303	5.2063	8.51106	9.83703	9.83703	9.83703	8.24445	7.74366	5.49399	5.49399	5.49399	5.49399	5.49399	9.82407
																						0.1375	5.82182	6.91857	5.21753	5.21753	5.21753	7.01462	5.47394	5.47394	5.47394	4.98504	5.37704	5.18048	8.48745	9.83653	9.83653	9.83653	8.2524	7.73082	5.51187	5.51187	5.51187	5.51187	5.51187	9.79635
																						0.1376	5.8025	6.92368	5.23083	5.23083	5.23083	7.03191	5.44034	5.44034	5.44034	4.97861	5.37694	5.16478	8.49359	9.83594	9.83594	9.83594	8.2575	7.7552	5.49291	5.49291	5.49291	5.49291	5.49291	9.81077
																						0.1377	5.80712	6.91407	5.22674	5.22674	5.22674	7.02276	5.45049	5.45049	5.45049	4.98884	5.37588	5.15318	8.49514	9.83002	9.83002	9.83002	8.27203	7.7301	5.49831	5.49831	5.49831	5.49831	5.49831	9.80626
																						0.1378	5.82845	6.90581	5.23046	5.23046	5.23046	7.02131	5.5192	5.5192	5.5192	4.99122	5.37001	5.1532	8.49145	9.829	9.829	9.829	8.26344	7.72958	5.5005	5.5005	5.5005	5.5005	5.5005	9.79979
																						0.1379	5.82576	6.89799	5.22798	5.22798	5.22798	7.04124	5.49057	5.49057	5.49057	4.9821	5.37704	5.15458	8.50311	9.83225	9.83225	9.83225	8.25706	7.71102	5.48583	5.48583	5.48583	5.48583	5.48583	9.80724
																						0.138	5.81048	6.89993	5.21961	5.21961	5.21961	7.01518	5.46321	5.46321	5.46321	4.98754	5.37167	5.14761	8.49365	9.85082	9.85082	9.85082	8.24477	7.70799	5.49378	5.49378	5.49378	5.49378	5.49378	9.82321
																						0.1381	5.816	6.90959	5.1981	5.1981	5.1981	7.02165	5.43644	5.43644	5.43644	4.97	5.3839	5.13696	8.50355	9.85619	9.85619	9.85619	8.23912	7.70173	5.49702	5.49702	5.49702	5.49702	5.49702	9.80109
																						0.1382	5.79434	6.92644	5.21859	5.21859	5.21859	7.00826	5.45065	5.45065	5.45065	4.97515	5.38088	5.15242	8.51044	9.86096	9.86096	9.86096	8.25872	7.72187	5.50815	5.50815	5.50815	5.50815	5.50815	9.78807
																						0.1383	5.81095	6.90951	5.22823	5.22823	5.22823	7.02703	5.45685	5.45685	5.45685	4.97451	5.37512	5.18393	8.51927	9.83964	9.83964	9.83964	8.25704	7.73374	5.52405	5.52405	5.52405	5.52405	5.52405	9.78298
																						0.1384	5.79547	6.89933	5.22766	5.22766	5.22766	7.03803	5.47482	5.47482	5.47482	4.9914	5.37096	5.17767	8.52699	9.81875	9.81875	9.81875	8.25047	7.71741	5.49541	5.49541	5.49541	5.49541	5.49541	9.78819
																						0.1385	5.79366	6.90929	5.23101	5.23101	5.23101	7.01777	5.45264	5.45264	5.45264	4.98027	5.36809	5.19361	8.51472	9.83208	9.83208	9.83208	8.23114	7.73151	5.51006	5.51006	5.51006	5.51006	5.51006	9.79807
																						0.1386	5.7931	6.90149	5.22608	5.22608	5.22608	7.0222	5.48368	5.48368	5.48368	4.97954	5.3693	5.19955	8.50685	9.83402	9.83402	9.83402	8.24783	7.74081	5.52249	5.52249	5.52249	5.52249	5.52249	9.77372
																						0.1387	5.79781	6.90291	5.2218	5.2218	5.2218	7.03296	5.46558	5.46558	5.46558	4.98798	5.38505	5.15841	8.50779	9.84031	9.84031	9.84031	8.27455	7.74665	5.50311	5.50311	5.50311	5.50311	5.50311	9.81774
																						0.1388	5.79554	6.89592	5.22503	5.22503	5.22503	7.03428	5.48979	5.48979	5.48979	4.99475	5.39432	5.15131	8.5227	9.83595	9.83595	9.83595	8.25344	7.72414	5.4941	5.4941	5.4941	5.4941	5.4941	9.81101
																						0.1389	5.78258	6.91796	5.21772	5.21772	5.21772	7.03344	5.48465	5.48465	5.48465	5.00771	5.37013	5.1704	8.52894	9.8398	9.8398	9.8398	8.25519	7.7244	5.5056	5.5056	5.5056	5.5056	5.5056	9.79124
																						0.139	5.79528	6.91544	5.22929	5.22929	5.22929	7.04666	5.47847	5.47847	5.47847	5.00833	5.37164	5.18451	8.51541	9.82565	9.82565	9.82565	8.26395	7.73067	5.49041	5.49041	5.49041	5.49041	5.49041	9.80366
																						0.1391	5.80249	6.92934	5.21554	5.21554	5.21554	7.04408	5.45483	5.45483	5.45483	4.98813	5.37929	5.17149	8.49076	9.82698	9.82698	9.82698	8.26374	7.74368	5.49441	5.49441	5.49441	5.49441	5.49441	9.78997
																						0.1392	5.80713	6.90546	5.2097	5.2097	5.2097	7.02679	5.42191	5.42191	5.42191	4.97978	5.36839	5.18539	8.49763	9.82224	9.82224	9.82224	8.25734	7.73284	5.52109	5.52109	5.52109	5.52109	5.52109	9.79624
																						0.1393	5.80297	6.88344	5.21814	5.21814	5.21814	7.0163	5.4388	5.4388	5.4388	4.98484	5.38089	5.18951	8.50498	9.8123	9.8123	9.8123	8.25323	7.74454	5.50385	5.50385	5.50385	5.50385	5.50385	9.80004
																						0.1394	5.81335	6.91789	5.22083	5.22083	5.22083	7.00861	5.45992	5.45992	5.45992	4.97174	5.37691	5.17816	8.50353	9.81722	9.81722	9.81722	8.24089	7.75334	5.49455	5.49455	5.49455	5.49455	5.49455	9.80329
																						0.1395	5.81476	6.92101	5.23895	5.23895	5.23895	7.01209	5.48394	5.48394	5.48394	4.97873	5.37113	5.15406	8.49197	9.83468	9.83468	9.83468	8.24878	7.75086	5.51323	5.51323	5.51323	5.51323	5.51323	9.78568
																						0.1396	5.81733	6.91526	5.22836	5.22836	5.22836	7.01946	5.48443	5.48443	5.48443	5.00376	5.3767	5.15594	8.49059	9.82088	9.82088	9.82088	8.24933	7.74977	5.48507	5.48507	5.48507	5.48507	5.48507	9.78526
																						0.1397	5.80492	6.91356	5.22382	5.22382	5.22382	7.02906	5.44218	5.44218	5.44218	4.98013	5.36829	5.19339	8.49431	9.81816	9.81816	9.81816	8.27553	7.7452	5.48388	5.48388	5.48388	5.48388	5.48388	9.79125
																						0.1398	5.81555	6.91913	5.21228	5.21228	5.21228	7.02649	5.45076	5.45076	5.45076	4.97559	5.36578	5.16257	8.48738	9.82073	9.82073	9.82073	8.28677	7.74259	5.48955	5.48955	5.48955	5.48955	5.48955	9.80954
																						0.1399	5.79613	6.91328	5.21164	5.21164	5.21164	7.04897	5.46276	5.46276	5.46276	4.98005	5.36374	5.14394	8.49239	9.83377	9.83377	9.83377	8.27525	7.73346	5.48478	5.48478	5.48478	5.48478	5.48478	9.80844
																						0.14	5.81743	6.90609	5.23716	5.23716	5.23716	7.03719	5.47072	5.47072	5.47072	4.98267	5.35654	5.15177	8.51337	9.83608	9.83608	9.83608	8.26755	7.75219	5.49093	5.49093	5.49093	5.49093	5.49093	9.80645
																						0.1401	5.81243	6.91146	5.23312	5.23312	5.23312	7.03888	5.46033	5.46033	5.46033	4.99274	5.37671	5.20682	8.50465	9.82405	9.82405	9.82405	8.26813	7.73696	5.49774	5.49774	5.49774	5.49774	5.49774	9.77439
																						0.1402	5.79895	6.90417	5.22955	5.22955	5.22955	7.012	5.49101	5.49101	5.49101	4.99964	5.38877	5.18835	8.48827	9.84291	9.84291	9.84291	8.24497	7.73645	5.51198	5.51198	5.51198	5.51198	5.51198	9.78074
																						0.1403	5.77345	6.8989	5.21629	5.21629	5.21629	7.00881	5.47766	5.47766	5.47766	4.98636	5.38365	5.1783	8.49003	9.8431	9.8431	9.8431	8.25258	7.72741	5.48292	5.48292	5.48292	5.48292	5.48292	9.79246
																						0.1404	5.78942	6.89406	5.20529	5.20529	5.20529	7.02968	5.47545	5.47545	5.47545	4.98135	5.37617	5.16906	8.50433	9.83104	9.83104	9.83104	8.26548	7.72652	5.49386	5.49386	5.49386	5.49386	5.49386	9.78238
																						0.1405	5.7938	6.89598	5.22227	5.22227	5.22227	7.03184	5.49925	5.49925	5.49925	4.98197	5.37061	5.1789	8.51371	9.84438	9.84438	9.84438	8.24994	7.72456	5.50236	5.50236	5.50236	5.50236	5.50236	9.79617
																						0.1406	5.81415	6.8957	5.221	5.221	5.221	7.02421	5.46592	5.46592	5.46592	4.98817	5.36974	5.16804	8.51971	9.84554	9.84554	9.84554	8.24947	7.74786	5.49189	5.49189	5.49189	5.49189	5.49189	9.80464
																						0.1407	5.82494	6.89908	5.21953	5.21953	5.21953	7.02106	5.45705	5.45705	5.45705	4.99812	5.38124	5.18455	8.50209	9.84176	9.84176	9.84176	8.2328	7.7319	5.49631	5.49631	5.49631	5.49631	5.49631	9.83048
																						0.1408	5.82569	6.89817	5.22724	5.22724	5.22724	7.03785	5.44968	5.44968	5.44968	4.99495	5.36584	5.18088	8.49371	9.8295	9.8295	9.8295	8.26574	7.74542	5.49334	5.49334	5.49334	5.49334	5.49334	9.81384
																						0.1409	5.82413	6.89738	5.22421	5.22421	5.22421	7.04601	5.4537	5.4537	5.4537	4.98962	5.36541	5.19125	8.49579	9.82268	9.82268	9.82268	8.26952	7.71733	5.4751	5.4751	5.4751	5.4751	5.4751	9.82829
																						0.141	5.81799	6.90339	5.22099	5.22099	5.22099	7.02	5.48716	5.48716	5.48716	4.97835	5.36817	5.18864	8.50208	9.84705	9.84705	9.84705	8.24641	7.73241	5.49395	5.49395	5.49395	5.49395	5.49395	9.81983
																						0.1411	5.81286	6.91606	5.21606	5.21606	5.21606	7.00961	5.43897	5.43897	5.43897	4.99161	5.39248	5.17264	8.49505	9.84805	9.84805	9.84805	8.24042	7.73191	5.48963	5.48963	5.48963	5.48963	5.48963	9.79352
																						0.1412	5.81865	6.90452	5.22696	5.22696	5.22696	7.02522	5.44775	5.44775	5.44775	4.99746	5.37981	5.16753	8.49475	9.82733	9.82733	9.82733	8.24013	7.72607	5.49866	5.49866	5.49866	5.49866	5.49866	9.80821
																						0.1413	5.82125	6.91005	5.22758	5.22758	5.22758	7.03597	5.45523	5.45523	5.45523	4.98188	5.37715	5.19219	8.50019	9.80861	9.80861	9.80861	8.23595	7.73648	5.4921	5.4921	5.4921	5.4921	5.4921	9.81142
																						0.1414	5.8152	6.90949	5.21627	5.21627	5.21627	7.03737	5.45558	5.45558	5.45558	4.97459	5.37205	5.17098	8.51608	9.81818	9.81818	9.81818	8.257	7.7393	5.49014	5.49014	5.49014	5.49014	5.49014	9.80355
																						0.1415	5.79992	6.90748	5.23982	5.23982	5.23982	7.0291	5.46287	5.46287	5.46287	4.9743	5.38071	5.17585	8.50456	9.8244	9.8244	9.8244	8.24957	7.72193	5.48219	5.48219	5.48219	5.48219	5.48219	9.78348
																						0.1416	5.80631	6.89674	5.23824	5.23824	5.23824	7.00832	5.46669	5.46669	5.46669	4.97152	5.38167	5.16265	8.49982	9.82713	9.82713	9.82713	8.27844	7.72818	5.50686	5.50686	5.50686	5.50686	5.50686	9.8204
																						0.1417	5.80918	6.89546	5.22091	5.22091	5.22091	7.01151	5.47608	5.47608	5.47608	5.00318	5.37938	5.18831	8.50862	9.83181	9.83181	9.83181	8.2682	7.71368	5.49895	5.49895	5.49895	5.49895	5.49895	9.80886
																						0.1418	5.82263	6.90225	5.22856	5.22856	5.22856	7.02845	5.50616	5.50616	5.50616	4.99864	5.37356	5.19797	8.49843	9.82537	9.82537	9.82537	8.26368	7.74104	5.47888	5.47888	5.47888	5.47888	5.47888	9.78969
																						0.1419	5.79912	6.89937	5.21976	5.21976	5.21976	7.02807	5.46327	5.46327	5.46327	4.9968	5.37181	5.20829	8.49315	9.8246	9.8246	9.8246	8.27445	7.76687	5.47918	5.47918	5.47918	5.47918	5.47918	9.80492
																						0.142	5.79031	6.90674	5.22678	5.22678	5.22678	7.03101	5.44782	5.44782	5.44782	4.98487	5.37311	5.19397	8.50644	9.82455	9.82455	9.82455	8.27057	7.7361	5.4834	5.4834	5.4834	5.4834	5.4834	9.79375
																						0.1421	5.78903	6.90534	5.21618	5.21618	5.21618	7.02506	5.45864	5.45864	5.45864	4.97566	5.38286	5.1812	8.524	9.8197	9.8197	9.8197	8.27203	7.7238	5.48923	5.48923	5.48923	5.48923	5.48923	9.82955
																						0.1422	5.80663	6.92245	5.21349	5.21349	5.21349	7.03117	5.47804	5.47804	5.47804	4.96857	5.38045	5.18013	8.51964	9.83204	9.83204	9.83204	8.25465	7.74668	5.4953	5.4953	5.4953	5.4953	5.4953	9.8108
																						0.1423	5.81132	6.92086	5.20953	5.20953	5.20953	7.04559	5.47731	5.47731	5.47731	4.96523	5.38471	5.15937	8.52059	9.81086	9.81086	9.81086	8.24833	7.72341	5.49065	5.49065	5.49065	5.49065	5.49065	9.81209
																						0.1424	5.83561	6.91787	5.21866	5.21866	5.21866	7.04693	5.49032	5.49032	5.49032	4.97046	5.37094	5.16066	8.51028	9.81964	9.81964	9.81964	8.26445	7.73138	5.4807	5.4807	5.4807	5.4807	5.4807	9.80695
																						0.1425	5.82507	6.89869	5.22539	5.22539	5.22539	7.03697	5.45909	5.45909	5.45909	4.98953	5.35594	5.18225	8.48555	9.83745	9.83745	9.83745	8.27275	7.70396	5.47761	5.47761	5.47761	5.47761	5.47761	9.79507
																						0.1426	5.8049	6.90827	5.23815	5.23815	5.23815	7.02525	5.46798	5.46798	5.46798	4.98412	5.36494	5.19551	8.47915	9.83499	9.83499	9.83499	8.25987	7.73231	5.47422	5.47422	5.47422	5.47422	5.47422	9.77998
																						0.1427	5.80952	6.91124	5.22212	5.22212	5.22212	7.00661	5.46878	5.46878	5.46878	4.97665	5.37536	5.18569	8.49363	9.81779	9.81779	9.81779	8.24429	7.75205	5.49914	5.49914	5.49914	5.49914	5.49914	9.77653
																						0.1428	5.80002	6.92813	5.21289	5.21289	5.21289	7.03292	5.49297	5.49297	5.49297	4.97366	5.37713	5.18568	8.50487	9.81019	9.81019	9.81019	8.27208	7.73807	5.51391	5.51391	5.51391	5.51391	5.51391	9.76844
																						0.1429	5.7997	6.9085	5.21664	5.21664	5.21664	7.02733	5.49003	5.49003	5.49003	4.98984	5.37406	5.18214	8.50324	9.82558	9.82558	9.82558	8.26156	7.73392	5.49253	5.49253	5.49253	5.49253	5.49253	9.82016
																						0.143	5.81329	6.90949	5.22244	5.22244	5.22244	7.01375	5.48241	5.48241	5.48241	4.98406	5.38379	5.19133	8.51434	9.81642	9.81642	9.81642	8.25809	7.73961	5.48954	5.48954	5.48954	5.48954	5.48954	9.81307
																						0.1431	5.81144	6.90627	5.22698	5.22698	5.22698	7.0265	5.48476	5.48476	5.48476	4.98386	5.3856	5.1706	8.52435	9.80151	9.80151	9.80151	8.27289	7.72696	5.48277	5.48277	5.48277	5.48277	5.48277	9.80264
																						0.1432	5.79305	6.91373	5.23201	5.23201	5.23201	7.03806	5.46943	5.46943	5.46943	4.99335	5.38284	5.15654	8.52046	9.8145	9.8145	9.8145	8.25372	7.74654	5.50343	5.50343	5.50343	5.50343	5.50343	9.82628
																						0.1433	5.79458	6.90615	5.22626	5.22626	5.22626	7.02857	5.46237	5.46237	5.46237	4.9885	5.37544	5.1551	8.51608	9.83019	9.83019	9.83019	8.25059	7.75106	5.48445	5.48445	5.48445	5.48445	5.48445	9.82244
																						0.1434	5.80336	6.89574	5.22151	5.22151	5.22151	7.01986	5.45804	5.45804	5.45804	4.99323	5.36919	5.17346	8.49946	9.82266	9.82266	9.82266	8.28106	7.75908	5.48175	5.48175	5.48175	5.48175	5.48175	9.78496
																						0.1435	5.82139	6.90265	5.22227	5.22227	5.22227	7.03467	5.5059	5.5059	5.5059	4.99494	5.37294	5.19792	8.49552	9.82158	9.82158	9.82158	8.26811	7.73827	5.50348	5.50348	5.50348	5.50348	5.50348	9.79566
																						0.1436	5.78768	6.90633	5.22484	5.22484	5.22484	7.04178	5.46858	5.46858	5.46858	4.98425	5.37644	5.18589	8.48937	9.83237	9.83237	9.83237	8.25183	7.75065	5.51091	5.51091	5.51091	5.51091	5.51091	9.80063
																						0.1437	5.80138	6.91311	5.22082	5.22082	5.22082	7.02943	5.45572	5.45572	5.45572	4.97641	5.36941	5.19755	8.48623	9.8366	9.8366	9.8366	8.25774	7.74661	5.49233	5.49233	5.49233	5.49233	5.49233	9.81519
																						0.1438	5.80747	6.90639	5.21602	5.21602	5.21602	7.03743	5.44097	5.44097	5.44097	4.97983	5.36389	5.18511	8.50179	9.82747	9.82747	9.82747	8.27494	7.74881	5.4928	5.4928	5.4928	5.4928	5.4928	9.81867
																						0.1439	5.81994	6.89959	5.21957	5.21957	5.21957	7.043	5.46755	5.46755	5.46755	4.97158	5.36607	5.22354	8.5164	9.83532	9.83532	9.83532	8.29758	7.72834	5.48398	5.48398	5.48398	5.48398	5.48398	9.8181
																						0.144	5.81629	6.93309	5.23123	5.23123	5.23123	7.02666	5.47782	5.47782	5.47782	4.98261	5.36521	5.19926	8.51076	9.83832	9.83832	9.83832	8.26438	7.73339	5.49251	5.49251	5.49251	5.49251	5.49251	9.80223
																						0.1441	5.8382	6.92652	5.2284	5.2284	5.2284	7.02812	5.51804	5.51804	5.51804	4.98272	5.37147	5.18292	8.49325	9.83316	9.83316	9.83316	8.25855	7.73081	5.46823	5.46823	5.46823	5.46823	5.46823	9.796
																						0.1442	5.82971	6.8996	5.22133	5.22133	5.22133	7.00665	5.46805	5.46805	5.46805	4.99435	5.37737	5.17326	8.49044	9.8277	9.8277	9.8277	8.23869	7.75205	5.50068	5.50068	5.50068	5.50068	5.50068	9.80272
																						0.1443	5.80445	6.91912	5.21865	5.21865	5.21865	7.02187	5.48635	5.48635	5.48635	4.99872	5.37095	5.17635	8.50233	9.84328	9.84328	9.84328	8.23371	7.75112	5.51027	5.51027	5.51027	5.51027	5.51027	9.79551
																						0.1444	5.79674	6.92289	5.21298	5.21298	5.21298	7.03363	5.507	5.507	5.507	4.98537	5.37749	5.21303	8.49799	9.82954	9.82954	9.82954	8.25612	7.72568	5.5115	5.5115	5.5115	5.5115	5.5115	9.78632
																						0.1445	5.80428	6.91537	5.22619	5.22619	5.22619	7.02686	5.4598	5.4598	5.4598	4.98381	5.38852	5.22214	8.50713	9.83094	9.83094	9.83094	8.25602	7.71231	5.49968	5.49968	5.49968	5.49968	5.49968	9.79604
																						0.1446	5.78858	6.90593	5.21546	5.21546	5.21546	7.024	5.43599	5.43599	5.43599	5.00024	5.36427	5.19675	8.50056	9.81808	9.81808	9.81808	8.26766	7.71784	5.50041	5.50041	5.50041	5.50041	5.50041	9.80231
																						0.1447	5.79479	6.9016	5.22678	5.22678	5.22678	7.04431	5.46575	5.46575	5.46575	4.99157	5.3765	5.19919	8.48197	9.82803	9.82803	9.82803	8.29425	7.73003	5.50907	5.50907	5.50907	5.50907	5.50907	9.82412
																						0.1448	5.80228	6.90147	5.21408	5.21408	5.21408	7.02765	5.44344	5.44344	5.44344	4.98444	5.37194	5.16261	8.47652	9.83499	9.83499	9.83499	8.28665	7.72849	5.49311	5.49311	5.49311	5.49311	5.49311	9.8082
																						0.1449	5.78712	6.90188	5.22312	5.22312	5.22312	7.01662	5.45691	5.45691	5.45691	4.99057	5.37247	5.16739	8.48841	9.83669	9.83669	9.83669	8.27168	7.73139	5.50277	5.50277	5.50277	5.50277	5.50277	9.8228
																						0.145	5.79182	6.92764	5.23228	5.23228	5.23228	7.02534	5.47674	5.47674	5.47674	4.98538	5.38008	5.18696	8.49573	9.8366	9.8366	9.8366	8.27584	7.73129	5.50456	5.50456	5.50456	5.50456	5.50456	9.82104
																						0.1451	5.79589	6.90957	5.2245	5.2245	5.2245	7.02685	5.47901	5.47901	5.47901	4.9805	5.37359	5.19933	8.50384	9.81601	9.81601	9.81601	8.26972	7.74357	5.51617	5.51617	5.51617	5.51617	5.51617	9.79865
																						0.1452	5.813	6.88473	5.23287	5.23287	5.23287	7.0287	5.44437	5.44437	5.44437	4.99199	5.36571	5.18694	8.49516	9.81135	9.81135	9.81135	8.2816	7.73194	5.51034	5.51034	5.51034	5.51034	5.51034	9.77357
																						0.1453	5.80418	6.90648	5.23717	5.23717	5.23717	7.03829	5.4657	5.4657	5.4657	4.99311	5.37676	5.19734	8.50339	9.82106	9.82106	9.82106	8.25382	7.74454	5.49764	5.49764	5.49764	5.49764	5.49764	9.78256
																						0.1454	5.8232	6.92045	5.2336	5.2336	5.2336	7.01809	5.47193	5.47193	5.47193	4.98259	5.38911	5.18822	8.47986	9.82196	9.82196	9.82196	8.24411	7.72758	5.50042	5.50042	5.50042	5.50042	5.50042	9.77875
																						0.1455	5.84249	6.91637	5.23441	5.23441	5.23441	7.02077	5.47912	5.47912	5.47912	4.99656	5.37331	5.17618	8.48628	9.83227	9.83227	9.83227	8.24967	7.73539	5.50546	5.50546	5.50546	5.50546	5.50546	9.7667
																						0.1456	5.83093	6.91568	5.23398	5.23398	5.23398	7.01889	5.47012	5.47012	5.47012	4.9832	5.37281	5.17645	8.49846	9.80832	9.80832	9.80832	8.27534	7.74882	5.50014	5.50014	5.50014	5.50014	5.50014	9.77569
																						0.1457	5.79168	6.92512	5.22301	5.22301	5.22301	7.02051	5.4775	5.4775	5.4775	4.97661	5.37592	5.18681	8.50829	9.81907	9.81907	9.81907	8.26635	7.73605	5.47895	5.47895	5.47895	5.47895	5.47895	9.80147
																						0.1458	5.79674	6.92283	5.22067	5.22067	5.22067	7.02033	5.46304	5.46304	5.46304	4.99264	5.38863	5.18713	8.52131	9.81381	9.81381	9.81381	8.23748	7.71488	5.4833	5.4833	5.4833	5.4833	5.4833	9.82616
																						0.1459	5.81311	6.92414	5.23128	5.23128	5.23128	7.02743	5.472	5.472	5.472	4.98241	5.38265	5.2039	8.50256	9.82465	9.82465	9.82465	8.26733	7.71835	5.48932	5.48932	5.48932	5.48932	5.48932	9.83685
																						0.146	5.83963	6.90543	5.22045	5.22045	5.22045	7.0312	5.49834	5.49834	5.49834	4.98192	5.37963	5.17808	8.48709	9.82958	9.82958	9.82958	8.2437	7.72996	5.49899	5.49899	5.49899	5.49899	5.49899	9.8049
																						0.1461	5.83544	6.89819	5.22808	5.22808	5.22808	7.01964	5.4994	5.4994	5.4994	4.99748	5.37698	5.15951	8.4962	9.83037	9.83037	9.83037	8.25456	7.73197	5.48606	5.48606	5.48606	5.48606	5.48606	9.78723
																						0.1462	5.81404	6.89746	5.23109	5.23109	5.23109	7.03235	5.48151	5.48151	5.48151	4.99545	5.38185	5.18119	8.4986	9.81696	9.81696	9.81696	8.26309	7.72082	5.48546	5.48546	5.48546	5.48546	5.48546	9.7959
																						0.1463	5.79378	6.89782	5.22171	5.22171	5.22171	7.0183	5.5033	5.5033	5.5033	4.98498	5.37206	5.18909	8.50192	9.83707	9.83707	9.83707	8.26137	7.73404	5.47866	5.47866	5.47866	5.47866	5.47866	9.8319
																						0.1464	5.80441	6.89537	5.23575	5.23575	5.23575	7.02594	5.45784	5.45784	5.45784	4.99848	5.37169	5.16861	8.49844	9.82858	9.82858	9.82858	8.25113	7.72556	5.48173	5.48173	5.48173	5.48173	5.48173	9.8228
																						0.1465	5.78595	6.89311	5.22474	5.22474	5.22474	7.01816	5.42683	5.42683	5.42683	5.01037	5.36411	5.15284	8.49378	9.83291	9.83291	9.83291	8.25586	7.74602	5.50269	5.50269	5.50269	5.50269	5.50269	9.79953
																						0.1466	5.7896	6.91988	5.22656	5.22656	5.22656	7.00897	5.44011	5.44011	5.44011	4.99424	5.36672	5.17609	8.4969	9.84206	9.84206	9.84206	8.2397	7.74999	5.50476	5.50476	5.50476	5.50476	5.50476	9.79285
																						0.1467	5.81234	6.90609	5.23738	5.23738	5.23738	7.0199	5.46554	5.46554	5.46554	4.99303	5.37044	5.18219	8.49997	9.83886	9.83886	9.83886	8.26539	7.74029	5.4896	5.4896	5.4896	5.4896	5.4896	9.82138
																						0.1468	5.82372	6.9068	5.21831	5.21831	5.21831	7.00532	5.47908	5.47908	5.47908	4.9983	5.37607	5.19593	8.49535	9.84669	9.84669	9.84669	8.26426	7.74103	5.49808	5.49808	5.49808	5.49808	5.49808	9.80603
																						0.1469	5.79192	6.90988	5.21362	5.21362	5.21362	7.0228	5.46627	5.46627	5.46627	4.97795	5.37453	5.18283	8.50364	9.83106	9.83106	9.83106	8.27003	7.74815	5.50004	5.50004	5.50004	5.50004	5.50004	9.79472
																						0.147	5.78935	6.92491	5.2235	5.2235	5.2235	7.0444	5.43828	5.43828	5.43828	4.99137	5.37141	5.15886	8.50143	9.81873	9.81873	9.81873	8.27742	7.74372	5.49697	5.49697	5.49697	5.49697	5.49697	9.7794
																						0.1471	5.82571	6.93088	5.23918	5.23918	5.23918	7.03769	5.46471	5.46471	5.46471	4.98507	5.37593	5.17911	8.49193	9.83442	9.83442	9.83442	8.2545	7.76	5.51771	5.51771	5.51771	5.51771	5.51771	9.79698
																						0.1472	5.81907	6.90405	5.22736	5.22736	5.22736	7.0396	5.46093	5.46093	5.46093	5.00674	5.37983	5.194	8.4719	9.84093	9.84093	9.84093	8.24996	7.73865	5.49668	5.49668	5.49668	5.49668	5.49668	9.81297
																						0.1473	5.8122	6.90369	5.21005	5.21005	5.21005	7.01478	5.46328	5.46328	5.46328	4.98636	5.38223	5.18224	8.49789	9.83447	9.83447	9.83447	8.262	7.7416	5.47443	5.47443	5.47443	5.47443	5.47443	9.80476
																						0.1474	5.81292	6.90656	5.21249	5.21249	5.21249	7.03397	5.48619	5.48619	5.48619	4.98159	5.38916	5.17702	8.51057	9.84525	9.84525	9.84525	8.2608	7.72411	5.47204	5.47204	5.47204	5.47204	5.47204	9.78778
																						0.1475	5.78724	6.89971	5.2228	5.2228	5.2228	7.01409	5.46006	5.46006	5.46006	4.97573	5.38309	5.19486	8.50534	9.82314	9.82314	9.82314	8.25261	7.73627	5.49172	5.49172	5.49172	5.49172	5.49172	9.79221
																						0.1476	5.82699	6.90044	5.22495	5.22495	5.22495	7.01032	5.47086	5.47086	5.47086	4.97584	5.36359	5.17594	8.49024	9.83096	9.83096	9.83096	8.2365	7.73779	5.50409	5.50409	5.50409	5.50409	5.50409	9.79744
																						0.1477	5.82321	6.88639	5.22626	5.22626	5.22626	7.02113	5.44626	5.44626	5.44626	4.98588	5.3577	5.1843	8.50315	9.82514	9.82514	9.82514	8.27146	7.75676	5.4949	5.4949	5.4949	5.4949	5.4949	9.80793
																						0.1478	5.80504	6.91294	5.22667	5.22667	5.22667	7.02262	5.4726	5.4726	5.4726	4.98992	5.35962	5.19073	8.48336	9.82877	9.82877	9.82877	8.27406	7.74338	5.49649	5.49649	5.49649	5.49649	5.49649	9.81643
																						0.1479	5.81705	6.92977	5.22117	5.22117	5.22117	7.0255	5.45409	5.45409	5.45409	4.98402	5.34873	5.18725	8.4858	9.83134	9.83134	9.83134	8.26071	7.7405	5.49867	5.49867	5.49867	5.49867	5.49867	9.80617
																						0.148	5.83236	6.91303	5.22366	5.22366	5.22366	7.02794	5.43756	5.43756	5.43756	4.98005	5.3549	5.17802	8.50383	9.84647	9.84647	9.84647	8.26093	7.74023	5.49948	5.49948	5.49948	5.49948	5.49948	9.80024
																						0.1481	5.82642	6.92567	5.23011	5.23011	5.23011	7.02301	5.44272	5.44272	5.44272	4.98387	5.36751	5.1705	8.49394	9.82741	9.82741	9.82741	8.25748	7.73568	5.50151	5.50151	5.50151	5.50151	5.50151	9.8176
																						0.1482	5.83443	6.91813	5.22315	5.22315	5.22315	7.01975	5.4692	5.4692	5.4692	4.99342	5.3829	5.19988	8.49663	9.84149	9.84149	9.84149	8.2951	7.74694	5.50534	5.50534	5.50534	5.50534	5.50534	9.79387
																						0.1483	5.81155	6.90488	5.2154	5.2154	5.2154	7.01738	5.47171	5.47171	5.47171	4.99014	5.38262	5.2189	8.50252	9.83403	9.83403	9.83403	8.26254	7.72163	5.50457	5.50457	5.50457	5.50457	5.50457	9.77929
																						0.1484	5.79824	6.91926	5.23216	5.23216	5.23216	7.02259	5.5162	5.5162	5.5162	4.98379	5.39265	5.20756	8.51347	9.82164	9.82164	9.82164	8.25065	7.72173	5.50316	5.50316	5.50316	5.50316	5.50316	9.80257
																						0.1485	5.8141	6.92568	5.22091	5.22091	5.22091	7.02281	5.48374	5.48374	5.48374	4.97746	5.37997	5.19814	8.51792	9.82291	9.82291	9.82291	8.24353	7.73925	5.50341	5.50341	5.50341	5.50341	5.50341	9.81782
																						0.1486	5.8101	6.91615	5.21415	5.21415	5.21415	7.01698	5.46372	5.46372	5.46372	4.98378	5.36414	5.1987	8.50592	9.82193	9.82193	9.82193	8.24384	7.7238	5.49185	5.49185	5.49185	5.49185	5.49185	9.8174
																						0.1487	5.8185	6.90527	5.22197	5.22197	5.22197	7.00668	5.49479	5.49479	5.49479	4.9882	5.36158	5.20896	8.49773	9.82263	9.82263	9.82263	8.26699	7.72371	5.49248	5.49248	5.49248	5.49248	5.49248	9.80345
																						0.1488	5.80617	6.90598	5.22302	5.22302	5.22302	7.01928	5.45146	5.45146	5.45146	4.99788	5.36418	5.18764	8.50353	9.83488	9.83488	9.83488	8.2688	7.72659	5.50505	5.50505	5.50505	5.50505	5.50505	9.7672
																						0.1489	5.82056	6.90117	5.22214	5.22214	5.22214	7.03699	5.48614	5.48614	5.48614	4.986	5.36946	5.15595	8.51482	9.82361	9.82361	9.82361	8.26724	7.71624	5.4866	5.4866	5.4866	5.4866	5.4866	9.78633
																						0.149	5.80963	6.89937	5.22764	5.22764	5.22764	7.01188	5.46339	5.46339	5.46339	4.97659	5.36808	5.14871	8.50229	9.8022	9.8022	9.8022	8.26082	7.72037	5.47987	5.47987	5.47987	5.47987	5.47987	9.80638
																						0.1491	5.84708	6.89984	5.23077	5.23077	5.23077	7.01841	5.43504	5.43504	5.43504	4.99052	5.3799	5.16908	8.50582	9.83035	9.83035	9.83035	8.25186	7.74004	5.4977	5.4977	5.4977	5.4977	5.4977	9.81426
																						0.1492	5.83639	6.9062	5.21932	5.21932	5.21932	7.01448	5.4673	5.4673	5.4673	4.98332	5.38291	5.19324	8.4913	9.83791	9.83791	9.83791	8.2824	7.72269	5.50215	5.50215	5.50215	5.50215	5.50215	9.81381
																						0.1493	5.84715	6.90548	5.22649	5.22649	5.22649	7.01753	5.44193	5.44193	5.44193	5.00952	5.36736	5.19432	8.49251	9.8272	9.8272	9.8272	8.28201	7.73737	5.48063	5.48063	5.48063	5.48063	5.48063	9.81365
																						0.1494	5.82994	6.9263	5.2143	5.2143	5.2143	7.02863	5.44173	5.44173	5.44173	4.99956	5.37496	5.17779	8.47106	9.81244	9.81244	9.81244	8.25085	7.74311	5.47862	5.47862	5.47862	5.47862	5.47862	9.81205
																						0.1495	5.80474	6.92978	5.22716	5.22716	5.22716	7.01138	5.44059	5.44059	5.44059	4.98689	5.37506	5.17606	8.48023	9.80822	9.80822	9.80822	8.25368	7.73333	5.48515	5.48515	5.48515	5.48515	5.48515	9.80634
																						0.1496	5.82188	6.90811	5.22941	5.22941	5.22941	7.03768	5.4908	5.4908	5.4908	4.98656	5.38334	5.17761	8.50545	9.83612	9.83612	9.83612	8.28008	7.73746	5.49785	5.49785	5.49785	5.49785	5.49785	9.79307
																						0.1497	5.86015	6.89876	5.21726	5.21726	5.21726	7.03388	5.49868	5.49868	5.49868	4.9846	5.37358	5.1669	8.50094	9.84342	9.84342	9.84342	8.28626	7.73956	5.50154	5.50154	5.50154	5.50154	5.50154	9.78838
																						0.1498	5.85881	6.91148	5.21814	5.21814	5.21814	7.01845	5.48867	5.48867	5.48867	4.9796	5.37758	5.16739	8.487	9.84108	9.84108	9.84108	8.28686	7.74114	5.49377	5.49377	5.49377	5.49377	5.49377	9.79603
																						0.1499	5.84059	6.88762	5.22665	5.22665	5.22665	7.00318	5.47252	5.47252	5.47252	4.98383	5.37851	5.19189	8.5145	9.84355	9.84355	9.84355	8.27311	7.7534	5.50714	5.50714	5.50714	5.50714	5.50714	9.80691
																						0.15	5.83741	6.8879	5.22855	5.22855	5.22855	7.00524	5.49283	5.49283	5.49283	4.9865	5.37001	5.20157	8.52391	9.84522	9.84522	9.84522	8.24448	7.74131	5.49095	5.49095	5.49095	5.49095	5.49095	9.78333
																						0.1501	5.85136	6.90914	5.22327	5.22327	5.22327	7.01382	5.48566	5.48566	5.48566	4.98532	5.36464	5.19644	8.52105	9.83363	9.83363	9.83363	8.27951	7.72611	5.48708	5.48708	5.48708	5.48708	5.48708	9.78618
																						0.1502	5.85736	6.92215	5.22838	5.22838	5.22838	7.03248	5.46919	5.46919	5.46919	5.00057	5.37117	5.16768	8.5067	9.83155	9.83155	9.83155	8.27404	7.76293	5.50397	5.50397	5.50397	5.50397	5.50397	9.78836
																						0.1503	5.83901	6.91411	5.23384	5.23384	5.23384	7.02714	5.47014	5.47014	5.47014	4.97981	5.39187	5.18138	8.49362	9.82757	9.82757	9.82757	8.27267	7.72978	5.48363	5.48363	5.48363	5.48363	5.48363	9.79536
																						0.1504	5.83231	6.92165	5.22347	5.22347	5.22347	7.04457	5.46246	5.46246	5.46246	4.96378	5.38123	5.1844	8.4898	9.84834	9.84834	9.84834	8.25899	7.73896	5.48166	5.48166	5.48166	5.48166	5.48166	9.79362
																						0.1505	5.80925	6.91285	5.21953	5.21953	5.21953	7.03926	5.42994	5.42994	5.42994	4.96673	5.37807	5.20641	8.49306	9.8405	9.8405	9.8405	8.24369	7.74739	5.50353	5.50353	5.50353	5.50353	5.50353	9.79804
																						0.1506	5.7972	6.91744	5.20642	5.20642	5.20642	7.02887	5.43049	5.43049	5.43049	4.99116	5.3859	5.18891	8.495	9.83703	9.83703	9.83703	8.26454	7.73958	5.49419	5.49419	5.49419	5.49419	5.49419	9.78053
																						0.1507	5.792	6.91626	5.20886	5.20886	5.20886	7.01014	5.46309	5.46309	5.46309	4.99461	5.38104	5.19842	8.49398	9.82925	9.82925	9.82925	8.26234	7.71935	5.50624	5.50624	5.50624	5.50624	5.50624	9.7523
																						0.1508	5.79932	6.92112	5.21043	5.21043	5.21043	7.01103	5.45954	5.45954	5.45954	4.98932	5.37648	5.19173	8.49134	9.83795	9.83795	9.83795	8.27167	7.69627	5.49773	5.49773	5.49773	5.49773	5.49773	9.76122
																						0.1509	5.80954	6.90326	5.20571	5.20571	5.20571	7.01243	5.46844	5.46844	5.46844	4.9775	5.37575	5.1796	8.50285	9.84068	9.84068	9.84068	8.2712	7.73549	5.49477	5.49477	5.49477	5.49477	5.49477	9.77966
																						0.151	5.80783	6.89957	5.22929	5.22929	5.22929	7.03065	5.44246	5.44246	5.44246	4.97769	5.37303	5.16677	8.50895	9.82657	9.82657	9.82657	8.26091	7.73797	5.49361	5.49361	5.49361	5.49361	5.49361	9.78802
																						0.1511	5.80512	6.90515	5.23169	5.23169	5.23169	7.03638	5.4595	5.4595	5.4595	4.97735	5.36383	5.16325	8.49607	9.82835	9.82835	9.82835	8.23961	7.73027	5.49057	5.49057	5.49057	5.49057	5.49057	9.77955
																						0.1512	5.77207	6.89513	5.24244	5.24244	5.24244	7.02222	5.47076	5.47076	5.47076	4.98182	5.37858	5.16404	8.48278	9.83311	9.83311	9.83311	8.27196	7.717	5.49873	5.49873	5.49873	5.49873	5.49873	9.78217
																						0.1513	5.77595	6.91223	5.23108	5.23108	5.23108	7.03068	5.47501	5.47501	5.47501	4.98183	5.3798	5.15837	8.48656	9.84289	9.84289	9.84289	8.28471	7.737	5.48097	5.48097	5.48097	5.48097	5.48097	9.82001
																						0.1514	5.79725	6.91907	5.22492	5.22492	5.22492	7.02392	5.46342	5.46342	5.46342	4.98253	5.37573	5.15982	8.50028	9.83588	9.83588	9.83588	8.2795	7.72198	5.49969	5.49969	5.49969	5.49969	5.49969	9.82022
																						0.1515	5.79621	6.92381	5.22393	5.22393	5.22393	7.01429	5.47633	5.47633	5.47633	4.98895	5.36356	5.16385	8.49877	9.83446	9.83446	9.83446	8.26115	7.73066	5.5012	5.5012	5.5012	5.5012	5.5012	9.8216
																						0.1516	5.81502	6.91091	5.21592	5.21592	5.21592	7.01047	5.46455	5.46455	5.46455	4.98907	5.36665	5.15569	8.50851	9.80647	9.80647	9.80647	8.26573	7.75442	5.49969	5.49969	5.49969	5.49969	5.49969	9.77787
																						0.1517	5.79997	6.90209	5.20478	5.20478	5.20478	7.03241	5.45169	5.45169	5.45169	4.98191	5.37755	5.18618	8.50888	9.80837	9.80837	9.80837	8.2554	7.7319	5.49789	5.49789	5.49789	5.49789	5.49789	9.79661
																						0.1518	5.82411	6.8996	5.21468	5.21468	5.21468	7.02445	5.45295	5.45295	5.45295	4.9813	5.37026	5.18648	8.49563	9.82508	9.82508	9.82508	8.25332	7.74761	5.49134	5.49134	5.49134	5.49134	5.49134	9.79648
																						0.1519	5.81898	6.90248	5.21954	5.21954	5.21954	7.02862	5.46917	5.46917	5.46917	4.98919	5.37595	5.17396	8.5068	9.84284	9.84284	9.84284	8.25776	7.74965	5.47247	5.47247	5.47247	5.47247	5.47247	9.80755
																						0.152	5.82034	6.90406	5.23618	5.23618	5.23618	7.02614	5.49812	5.49812	5.49812	4.99005	5.38146	5.20307	8.49198	9.83662	9.83662	9.83662	8.25218	7.73442	5.48674	5.48674	5.48674	5.48674	5.48674	9.80616
																						0.1521	5.81091	6.9264	5.23083	5.23083	5.23083	7.02848	5.4719	5.4719	5.4719	4.98939	5.37418	5.20801	8.50505	9.85159	9.85159	9.85159	8.24673	7.71293	5.49829	5.49829	5.49829	5.49829	5.49829	9.81679
																						0.1522	5.82414	6.91385	5.22152	5.22152	5.22152	7.02488	5.46593	5.46593	5.46593	4.99228	5.38164	5.17771	8.51665	9.83413	9.83413	9.83413	8.23844	7.70948	5.5001	5.5001	5.5001	5.5001	5.5001	9.80866
																						0.1523	5.80088	6.89435	5.21462	5.21462	5.21462	7.0197	5.44394	5.44394	5.44394	5.01345	5.3773	5.17071	8.51608	9.82589	9.82589	9.82589	8.25579	7.71255	5.52808	5.52808	5.52808	5.52808	5.52808	9.79059
																						0.1524	5.79701	6.8891	5.22172	5.22172	5.22172	7.01069	5.44118	5.44118	5.44118	4.99596	5.38521	5.15329	8.51255	9.7966	9.7966	9.7966	8.26045	7.73256	5.49926	5.49926	5.49926	5.49926	5.49926	9.80317
																						0.1525	5.77941	6.89036	5.21943	5.21943	5.21943	7.03415	5.44992	5.44992	5.44992	4.99434	5.39178	5.134	8.50173	9.81351	9.81351	9.81351	8.24408	7.73849	5.49771	5.49771	5.49771	5.49771	5.49771	9.83466
																						0.1526	5.80223	6.90468	5.22373	5.22373	5.22373	7.03893	5.47435	5.47435	5.47435	4.99106	5.38414	5.15395	8.50838	9.8447	9.8447	9.8447	8.28596	7.72099	5.50693	5.50693	5.50693	5.50693	5.50693	9.83561
																						0.1527	5.8057	6.9225	5.23478	5.23478	5.23478	7.02987	5.46261	5.46261	5.46261	4.97315	5.37891	5.17357	8.49683	9.8366	9.8366	9.8366	8.24836	7.73714	5.49855	5.49855	5.49855	5.49855	5.49855	9.81242
																						0.1528	5.80519	6.92591	5.22888	5.22888	5.22888	7.02509	5.48346	5.48346	5.48346	4.99475	5.37264	5.20082	8.49912	9.80153	9.80153	9.80153	8.2657	7.72923	5.48807	5.48807	5.48807	5.48807	5.48807	9.78957
																						0.1529	5.80744	6.91958	5.22986	5.22986	5.22986	7.03745	5.46033	5.46033	5.46033	4.99514	5.38065	5.2073	8.50726	9.81967	9.81967	9.81967	8.27525	7.73563	5.49117	5.49117	5.49117	5.49117	5.49117	9.78866
																						0.153	5.81952	6.90611	5.24232	5.24232	5.24232	7.03806	5.44575	5.44575	5.44575	4.99375	5.379	5.20992	8.50927	9.83354	9.83354	9.83354	8.27454	7.71721	5.48999	5.48999	5.48999	5.48999	5.48999	9.79935
																						0.1531	5.82134	6.91212	5.2318	5.2318	5.2318	7.03574	5.46882	5.46882	5.46882	4.98295	5.37754	5.18987	8.50209	9.81612	9.81612	9.81612	8.27189	7.73784	5.48844	5.48844	5.48844	5.48844	5.48844	9.78967
																						0.1532	5.81626	6.91631	5.21458	5.21458	5.21458	7.01717	5.45454	5.45454	5.45454	4.9622	5.37267	5.17295	8.49528	9.83144	9.83144	9.83144	8.27562	7.75278	5.48925	5.48925	5.48925	5.48925	5.48925	9.79005
																						0.1533	5.80898	6.90497	5.22656	5.22656	5.22656	7.01966	5.48452	5.48452	5.48452	4.98148	5.37217	5.20053	8.50462	9.83079	9.83079	9.83079	8.27932	7.72501	5.48403	5.48403	5.48403	5.48403	5.48403	9.79756
																						0.1534	5.82745	6.89104	5.22751	5.22751	5.22751	7.02377	5.46988	5.46988	5.46988	4.99474	5.3692	5.19234	8.49854	9.84004	9.84004	9.84004	8.27596	7.70547	5.4621	5.4621	5.4621	5.4621	5.4621	9.78309
																						0.1535	5.81125	6.90079	5.22199	5.22199	5.22199	7.03117	5.4472	5.4472	5.4472	4.98215	5.37841	5.17822	8.51152	9.84008	9.84008	9.84008	8.26018	7.7369	5.49228	5.49228	5.49228	5.49228	5.49228	9.76922
																						0.1536	5.81462	6.88395	5.21971	5.21971	5.21971	7.03952	5.48105	5.48105	5.48105	4.98411	5.38193	5.19934	8.50691	9.83959	9.83959	9.83959	8.25722	7.7419	5.49457	5.49457	5.49457	5.49457	5.49457	9.80165
																						0.1537	5.80454	6.89529	5.22866	5.22866	5.22866	7.04681	5.47449	5.47449	5.47449	5.00376	5.38209	5.18291	8.49529	9.83751	9.83751	9.83751	8.26183	7.73229	5.50469	5.50469	5.50469	5.50469	5.50469	9.80069
																						0.1538	5.8054	6.91798	5.23526	5.23526	5.23526	7.03043	5.46326	5.46326	5.46326	4.99021	5.36949	5.19783	8.48674	9.81774	9.81774	9.81774	8.26236	7.74586	5.49712	5.49712	5.49712	5.49712	5.49712	9.78611
																						0.1539	5.81034	6.90944	5.23381	5.23381	5.23381	7.02741	5.46443	5.46443	5.46443	4.99282	5.36875	5.20648	8.49419	9.82705	9.82705	9.82705	8.23612	7.74537	5.49253	5.49253	5.49253	5.49253	5.49253	9.81183
																						0.154	5.78915	6.90963	5.21829	5.21829	5.21829	7.03131	5.46699	5.46699	5.46699	4.98514	5.36455	5.20241	8.48297	9.82957	9.82957	9.82957	8.25914	7.71883	5.49563	5.49563	5.49563	5.49563	5.49563	9.81099
																						0.1541	5.79326	6.89559	5.22682	5.22682	5.22682	7.02304	5.46629	5.46629	5.46629	4.99332	5.35247	5.19617	8.49197	9.83354	9.83354	9.83354	8.2632	7.72439	5.49576	5.49576	5.49576	5.49576	5.49576	9.81094
																						0.1542	5.81105	6.9067	5.23626	5.23626	5.23626	7.03344	5.46811	5.46811	5.46811	4.99317	5.36085	5.18555	8.517	9.84057	9.84057	9.84057	8.25508	7.74431	5.47487	5.47487	5.47487	5.47487	5.47487	9.80857
																						0.1543	5.82342	6.90582	5.24327	5.24327	5.24327	7.01249	5.50513	5.50513	5.50513	4.99956	5.36201	5.16995	8.50688	9.83987	9.83987	9.83987	8.25134	7.74576	5.47527	5.47527	5.47527	5.47527	5.47527	9.81143
																						0.1544	5.78806	6.88523	5.22306	5.22306	5.22306	7.02237	5.47194	5.47194	5.47194	4.9666	5.37517	5.18693	8.5027	9.83183	9.83183	9.83183	8.25715	7.70544	5.4805	5.4805	5.4805	5.4805	5.4805	9.80476
																						0.1545	5.811	6.89874	5.21066	5.21066	5.21066	7.02637	5.47118	5.47118	5.47118	4.98057	5.37557	5.19317	8.4875	9.82481	9.82481	9.82481	8.24009	7.71222	5.48534	5.48534	5.48534	5.48534	5.48534	9.81573
																						0.1546	5.82094	6.90234	5.21945	5.21945	5.21945	7.01967	5.43479	5.43479	5.43479	4.983	5.36473	5.20874	8.47994	9.82799	9.82799	9.82799	8.25322	7.75658	5.48511	5.48511	5.48511	5.48511	5.48511	9.80581
																						0.1547	5.80549	6.9075	5.22196	5.22196	5.22196	7.02398	5.42281	5.42281	5.42281	4.99241	5.37857	5.19164	8.49595	9.8373	9.8373	9.8373	8.25414	7.74707	5.49187	5.49187	5.49187	5.49187	5.49187	9.80929
																						0.1548	5.81292	6.90376	5.22786	5.22786	5.22786	7.0102	5.46563	5.46563	5.46563	4.97737	5.3795	5.15007	8.48089	9.84257	9.84257	9.84257	8.27446	7.73552	5.48949	5.48949	5.48949	5.48949	5.48949	9.81516
																						0.1549	5.83284	6.90757	5.20737	5.20737	5.20737	7.01669	5.48081	5.48081	5.48081	4.98451	5.3726	5.17245	8.48575	9.84505	9.84505	9.84505	8.27069	7.7374	5.48392	5.48392	5.48392	5.48392	5.48392	9.79383
																						0.155	5.80448	6.93534	5.21483	5.21483	5.21483	7.01793	5.45499	5.45499	5.45499	4.98137	5.37064	5.17063	8.49749	9.85951	9.85951	9.85951	8.25905	7.73726	5.48289	5.48289	5.48289	5.48289	5.48289	9.80737
																						0.1551	5.80821	6.9333	5.22595	5.22595	5.22595	7.03781	5.43724	5.43724	5.43724	4.97764	5.37963	5.16627	8.50056	9.822	9.822	9.822	8.2588	7.74567	5.50986	5.50986	5.50986	5.50986	5.50986	9.79204
																						0.1552	5.81416	6.9124	5.22953	5.22953	5.22953	7.03747	5.46562	5.46562	5.46562	4.96688	5.39295	5.20608	8.50479	9.8413	9.8413	9.8413	8.26457	7.727	5.50467	5.50467	5.50467	5.50467	5.50467	9.83054
																						0.1553	5.80968	6.89701	5.23627	5.23627	5.23627	7.04165	5.49666	5.49666	5.49666	4.99013	5.39979	5.21143	8.50179	9.83852	9.83852	9.83852	8.26604	7.72924	5.49983	5.49983	5.49983	5.49983	5.49983	9.80206
																						0.1554	5.80337	6.91111	5.23319	5.23319	5.23319	7.02314	5.48035	5.48035	5.48035	4.98692	5.37594	5.23476	8.50341	9.8582	9.8582	9.8582	8.27003	7.72959	5.51387	5.51387	5.51387	5.51387	5.51387	9.792
																						0.1555	5.80965	6.90915	5.22961	5.22961	5.22961	7.02552	5.47361	5.47361	5.47361	4.98199	5.37801	5.21152	8.50068	9.83277	9.83277	9.83277	8.25552	7.73594	5.50612	5.50612	5.50612	5.50612	5.50612	9.81712
																						0.1556	5.80164	6.91936	5.23993	5.23993	5.23993	7.02503	5.48317	5.48317	5.48317	4.9865	5.38695	5.19707	8.50211	9.83185	9.83185	9.83185	8.24805	7.7446	5.50843	5.50843	5.50843	5.50843	5.50843	9.82124
																						0.1557	5.78273	6.91108	5.2383	5.2383	5.2383	7.05079	5.48504	5.48504	5.48504	4.98909	5.38532	5.21529	8.51419	9.81549	9.81549	9.81549	8.24147	7.74944	5.50643	5.50643	5.50643	5.50643	5.50643	9.80799
																						0.1558	5.80009	6.90281	5.21648	5.21648	5.21648	7.02757	5.45065	5.45065	5.45065	4.99438	5.3786	5.20002	8.49766	9.83106	9.83106	9.83106	8.25176	7.73287	5.48948	5.48948	5.48948	5.48948	5.48948	9.8219
																						0.1559	5.82801	6.8935	5.21882	5.21882	5.21882	7.00973	5.45661	5.45661	5.45661	5.00207	5.36201	5.17832	8.49448	9.82213	9.82213	9.82213	8.25845	7.71789	5.48757	5.48757	5.48757	5.48757	5.48757	9.80256
																						0.156	5.79765	6.90862	5.22408	5.22408	5.22408	7.01461	5.45966	5.45966	5.45966	4.98889	5.36804	5.18042	8.5031	9.82726	9.82726	9.82726	8.25027	7.72283	5.49918	5.49918	5.49918	5.49918	5.49918	9.80431
																						0.1561	5.80472	6.91064	5.22183	5.22183	5.22183	7.0196	5.43421	5.43421	5.43421	4.98825	5.38284	5.21496	8.50631	9.83503	9.83503	9.83503	8.27092	7.73918	5.4872	5.4872	5.4872	5.4872	5.4872	9.82286
																						0.1562	5.81653	6.9357	5.20953	5.20953	5.20953	7.04447	5.43542	5.43542	5.43542	4.99263	5.37623	5.17039	8.49117	9.85883	9.85883	9.85883	8.25851	7.72332	5.51901	5.51901	5.51901	5.51901	5.51901	9.8086
																						0.1563	5.80189	6.9216	5.21209	5.21209	5.21209	7.01782	5.49323	5.49323	5.49323	4.99713	5.37665	5.15749	8.49029	9.8352	9.8352	9.8352	8.23881	7.71215	5.51349	5.51349	5.51349	5.51349	5.51349	9.80063
																						0.1564	5.79702	6.91254	5.20855	5.20855	5.20855	7.03234	5.49877	5.49877	5.49877	4.99281	5.36175	5.17072	8.48294	9.84421	9.84421	9.84421	8.26248	7.70589	5.47271	5.47271	5.47271	5.47271	5.47271	9.79327
																						0.1565	5.78332	6.90654	5.23312	5.23312	5.23312	7.02419	5.49531	5.49531	5.49531	4.98823	5.37466	5.2134	8.48601	9.83855	9.83855	9.83855	8.25231	7.75003	5.48798	5.48798	5.48798	5.48798	5.48798	9.75314
																						0.1566	5.80178	6.90829	5.24341	5.24341	5.24341	7.02521	5.47846	5.47846	5.47846	4.98563	5.38242	5.17958	8.48483	9.83358	9.83358	9.83358	8.26532	7.74283	5.52077	5.52077	5.52077	5.52077	5.52077	9.79158
																						0.1567	5.81318	6.92612	5.22953	5.22953	5.22953	7.06316	5.45631	5.45631	5.45631	4.98717	5.36851	5.18307	8.4987	9.82813	9.82813	9.82813	8.26777	7.71082	5.50193	5.50193	5.50193	5.50193	5.50193	9.79638
																						0.1568	5.79422	6.9191	5.22738	5.22738	5.22738	7.03445	5.45398	5.45398	5.45398	4.98827	5.37593	5.20595	8.50296	9.8187	9.8187	9.8187	8.26391	7.7274	5.51289	5.51289	5.51289	5.51289	5.51289	9.79202
																						0.1569	5.80111	6.92712	5.22723	5.22723	5.22723	7.02819	5.4706	5.4706	5.4706	4.99192	5.37645	5.18528	8.51461	9.84168	9.84168	9.84168	8.27256	7.75157	5.49766	5.49766	5.49766	5.49766	5.49766	9.77916
																						0.157	5.79219	6.92621	5.21527	5.21527	5.21527	7.0375	5.49389	5.49389	5.49389	4.99096	5.37652	5.18122	8.50836	9.84	9.84	9.84	8.2576	7.73639	5.49135	5.49135	5.49135	5.49135	5.49135	9.80303
																						0.1571	5.8079	6.91809	5.20895	5.20895	5.20895	7.03056	5.48567	5.48567	5.48567	4.98736	5.3751	5.16031	8.51499	9.83268	9.83268	9.83268	8.25852	7.7208	5.51642	5.51642	5.51642	5.51642	5.51642	9.81915
																						0.1572	5.81654	6.9192	5.21519	5.21519	5.21519	7.0321	5.47342	5.47342	5.47342	4.97635	5.3895	5.16454	8.50191	9.84217	9.84217	9.84217	8.2536	7.73973	5.4935	5.4935	5.4935	5.4935	5.4935	9.80228
																						0.1573	5.80462	6.91854	5.22882	5.22882	5.22882	7.03676	5.50653	5.50653	5.50653	4.98671	5.37691	5.18048	8.48567	9.82784	9.82784	9.82784	8.26913	7.75519	5.48887	5.48887	5.48887	5.48887	5.48887	9.79175
																						0.1574	5.82528	6.89455	5.22693	5.22693	5.22693	7.03382	5.45531	5.45531	5.45531	5.00249	5.38738	5.19049	8.496	9.83551	9.83551	9.83551	8.26687	7.7549	5.51204	5.51204	5.51204	5.51204	5.51204	9.80877
																						0.1575	5.81565	6.89693	5.21815	5.21815	5.21815	7.03342	5.44796	5.44796	5.44796	4.99934	5.37834	5.18859	8.50054	9.82532	9.82532	9.82532	8.26296	7.74855	5.50687	5.50687	5.50687	5.50687	5.50687	9.7891
																						0.1576	5.80515	6.89433	5.2212	5.2212	5.2212	7.01835	5.46529	5.46529	5.46529	4.97442	5.37243	5.22519	8.49823	9.82402	9.82402	9.82402	8.26888	7.74532	5.474	5.474	5.474	5.474	5.474	9.76874
																						0.1577	5.80878	6.90733	5.23212	5.23212	5.23212	7.04083	5.47016	5.47016	5.47016	4.98642	5.37149	5.18144	8.50156	9.81121	9.81121	9.81121	8.26989	7.73893	5.49356	5.49356	5.49356	5.49356	5.49356	9.78212
																						0.1578	5.81688	6.9049	5.22525	5.22525	5.22525	7.02009	5.48284	5.48284	5.48284	4.97679	5.36273	5.14465	8.50951	9.82969	9.82969	9.82969	8.28038	7.72608	5.50947	5.50947	5.50947	5.50947	5.50947	9.79253
																						0.1579	5.80937	6.89063	5.22008	5.22008	5.22008	7.00535	5.46785	5.46785	5.46785	4.97815	5.36793	5.16851	8.49803	9.8413	9.8413	9.8413	8.24089	7.72002	5.50163	5.50163	5.50163	5.50163	5.50163	9.79504
																						0.158	5.81251	6.89316	5.21511	5.21511	5.21511	7.02318	5.48221	5.48221	5.48221	4.98772	5.3674	5.17359	8.49414	9.84196	9.84196	9.84196	8.24719	7.73649	5.49939	5.49939	5.49939	5.49939	5.49939	9.78972
																						0.1581	5.80438	6.88746	5.21525	5.21525	5.21525	7.00898	5.46351	5.46351	5.46351	4.98697	5.36023	5.17467	8.49831	9.82834	9.82834	9.82834	8.22717	7.72798	5.50344	5.50344	5.50344	5.50344	5.50344	9.79059
																						0.1582	5.81095	6.90391	5.22579	5.22579	5.22579	7.03079	5.44156	5.44156	5.44156	4.97671	5.3678	5.17731	8.4908	9.82221	9.82221	9.82221	8.25424	7.73235	5.49429	5.49429	5.49429	5.49429	5.49429	9.78912
																						0.1583	5.80866	6.90689	5.24097	5.24097	5.24097	7.01388	5.42423	5.42423	5.42423	4.97019	5.38525	5.17551	8.49697	9.8425	9.8425	9.8425	8.2764	7.75032	5.49194	5.49194	5.49194	5.49194	5.49194	9.82123
																						0.1584	5.82652	6.89234	5.23075	5.23075	5.23075	7.02666	5.4577	5.4577	5.4577	4.9952	5.37552	5.18062	8.49044	9.84008	9.84008	9.84008	8.26526	7.72938	5.50643	5.50643	5.50643	5.50643	5.50643	9.7817
																						0.1585	5.83532	6.90416	5.22781	5.22781	5.22781	7.01743	5.45643	5.45643	5.45643	5.00601	5.37196	5.19076	8.50055	9.84374	9.84374	9.84374	8.26677	7.7376	5.50778	5.50778	5.50778	5.50778	5.50778	9.80469
																						0.1586	5.81551	6.89792	5.22607	5.22607	5.22607	7.019	5.47404	5.47404	5.47404	4.98874	5.38936	5.19619	8.49365	9.84122	9.84122	9.84122	8.24918	7.74469	5.48951	5.48951	5.48951	5.48951	5.48951	9.81408
																						0.1587	5.80947	6.89729	5.21718	5.21718	5.21718	7.01731	5.4789	5.4789	5.4789	4.97461	5.39152	5.19821	8.4946	9.81629	9.81629	9.81629	8.27191	7.74204	5.50153	5.50153	5.50153	5.50153	5.50153	9.77862
																						0.1588	5.8189	6.90459	5.22822	5.22822	5.22822	7.0264	5.50688	5.50688	5.50688	4.96687	5.38097	5.20136	8.49312	9.82697	9.82697	9.82697	8.25647	7.72791	5.52309	5.52309	5.52309	5.52309	5.52309	9.77164
																						0.1589	5.80162	6.90462	5.21939	5.21939	5.21939	7.03101	5.45848	5.45848	5.45848	4.95823	5.37192	5.18408	8.49775	9.82591	9.82591	9.82591	8.26507	7.73245	5.5132	5.5132	5.5132	5.5132	5.5132	9.78048
																						0.159	5.81989	6.89946	5.22259	5.22259	5.22259	7.03993	5.45052	5.45052	5.45052	4.95338	5.36232	5.14338	8.50942	9.82645	9.82645	9.82645	8.26321	7.72674	5.51053	5.51053	5.51053	5.51053	5.51053	9.81022
																						0.1591	5.83267	6.90283	5.21739	5.21739	5.21739	7.03971	5.45227	5.45227	5.45227	4.98788	5.37066	5.13783	8.48367	9.82119	9.82119	9.82119	8.27714	7.73827	5.50363	5.50363	5.50363	5.50363	5.50363	9.78737
																						0.1592	5.81244	6.89563	5.22515	5.22515	5.22515	7.02139	5.44716	5.44716	5.44716	4.97917	5.37652	5.14941	8.478	9.84148	9.84148	9.84148	8.2542	7.74068	5.4883	5.4883	5.4883	5.4883	5.4883	9.79917
																						0.1593	5.80992	6.90565	5.21698	5.21698	5.21698	7.01736	5.47817	5.47817	5.47817	4.98952	5.36746	5.16893	8.4932	9.84965	9.84965	9.84965	8.26239	7.72874	5.47262	5.47262	5.47262	5.47262	5.47262	9.79667
																						0.1594	5.79588	6.91622	5.22167	5.22167	5.22167	7.04826	5.46635	5.46635	5.46635	4.96877	5.3688	5.16068	8.5053	9.82541	9.82541	9.82541	8.278	7.71031	5.48818	5.48818	5.48818	5.48818	5.48818	9.79221
																						0.1595	5.81892	6.9228	5.21842	5.21842	5.21842	7.03593	5.45861	5.45861	5.45861	4.97696	5.37441	5.1825	8.49205	9.82899	9.82899	9.82899	8.27653	7.73796	5.49211	5.49211	5.49211	5.49211	5.49211	9.80079
																						0.1596	5.80842	6.90843	5.2146	5.2146	5.2146	7.03397	5.48309	5.48309	5.48309	4.98568	5.37922	5.1717	8.49727	9.83387	9.83387	9.83387	8.28926	7.7122	5.49563	5.49563	5.49563	5.49563	5.49563	9.79712
																						0.1597	5.82282	6.90787	5.22243	5.22243	5.22243	7.01873	5.44811	5.44811	5.44811	4.98313	5.37971	5.17328	8.50323	9.83097	9.83097	9.83097	8.25898	7.70864	5.47578	5.47578	5.47578	5.47578	5.47578	9.80071
																						0.1598	5.81108	6.91053	5.21938	5.21938	5.21938	7.03624	5.4758	5.4758	5.4758	4.98	5.37997	5.16234	8.50465	9.81991	9.81991	9.81991	8.25992	7.73235	5.47511	5.47511	5.47511	5.47511	5.47511	9.82315
																						0.1599	5.83191	6.9371	5.22833	5.22833	5.22833	7.01692	5.45529	5.45529	5.45529	4.97315	5.37281	5.16802	8.49151	9.83889	9.83889	9.83889	8.27181	7.73678	5.48081	5.48081	5.48081	5.48081	5.48081	9.82442
																						0.16	5.79096	6.9074	5.22856	5.22856	5.22856	7.01763	5.44933	5.44933	5.44933	4.98423	5.37555	5.18787	8.50544	9.82741	9.82741	9.82741	8.25934	7.71975	5.49394	5.49394	5.49394	5.49394	5.49394	9.81554
																						0.1601	5.80478	6.91231	5.22574	5.22574	5.22574	7.02801	5.4636	5.4636	5.4636	4.99347	5.37552	5.19354	8.50535	9.84612	9.84612	9.84612	8.23408	7.74294	5.47451	5.47451	5.47451	5.47451	5.47451	9.76601
																						0.1602	5.82809	6.90629	5.22334	5.22334	5.22334	7.02361	5.43258	5.43258	5.43258	4.99212	5.37766	5.18733	8.50957	9.83628	9.83628	9.83628	8.22686	7.73025	5.48114	5.48114	5.48114	5.48114	5.48114	9.78734
																						0.1603	5.79211	6.91094	5.22549	5.22549	5.22549	7.01505	5.42736	5.42736	5.42736	4.9847	5.37668	5.18086	8.48775	9.83142	9.83142	9.83142	8.25031	7.7236	5.48846	5.48846	5.48846	5.48846	5.48846	9.80759
																						0.1604	5.7957	6.9133	5.21925	5.21925	5.21925	7.01376	5.486	5.486	5.486	4.98523	5.37359	5.20484	8.48292	9.82744	9.82744	9.82744	8.25643	7.75124	5.47156	5.47156	5.47156	5.47156	5.47156	9.82973
																						0.1605	5.76666	6.92457	5.22817	5.22817	5.22817	7.03833	5.4876	5.4876	5.4876	4.99739	5.37429	5.18944	8.50076	9.8137	9.8137	9.8137	8.25579	7.73889	5.50112	5.50112	5.50112	5.50112	5.50112	9.78285
																						0.1606	5.80293	6.92395	5.22301	5.22301	5.22301	7.03337	5.4649	5.4649	5.4649	5.0042	5.3721	5.18521	8.49744	9.83117	9.83117	9.83117	8.28232	7.73116	5.5127	5.5127	5.5127	5.5127	5.5127	9.79887
																						0.1607	5.8369	6.92383	5.21361	5.21361	5.21361	7.03213	5.45368	5.45368	5.45368	4.99574	5.35726	5.21502	8.51711	9.84292	9.84292	9.84292	8.27363	7.74127	5.48605	5.48605	5.48605	5.48605	5.48605	9.79333
																						0.1608	5.84196	6.90918	5.21548	5.21548	5.21548	7.02393	5.49292	5.49292	5.49292	4.98558	5.35706	5.21156	8.50904	9.82677	9.82677	9.82677	8.2621	7.74555	5.49626	5.49626	5.49626	5.49626	5.49626	9.79522
																						0.1609	5.83401	6.89506	5.20511	5.20511	5.20511	7.04584	5.48907	5.48907	5.48907	4.98117	5.38173	5.18122	8.49707	9.82356	9.82356	9.82356	8.26651	7.72871	5.48578	5.48578	5.48578	5.48578	5.48578	9.80395
																						0.161	5.82318	6.90869	5.19717	5.19717	5.19717	7.03697	5.44519	5.44519	5.44519	4.98443	5.37472	5.18965	8.47775	9.84539	9.84539	9.84539	8.26296	7.73421	5.48451	5.48451	5.48451	5.48451	5.48451	9.80287
																						0.1611	5.82063	6.90541	5.21867	5.21867	5.21867	7.04232	5.45491	5.45491	5.45491	4.98906	5.37335	5.22036	8.47308	9.83869	9.83869	9.83869	8.25365	7.7322	5.48529	5.48529	5.48529	5.48529	5.48529	9.81439
																						0.1612	5.80613	6.88805	5.23029	5.23029	5.23029	7.03798	5.46291	5.46291	5.46291	4.99113	5.37466	5.2048	8.49345	9.82809	9.82809	9.82809	8.26095	7.74013	5.49559	5.49559	5.49559	5.49559	5.49559	9.80601
																						0.1613	5.79678	6.90187	5.22522	5.22522	5.22522	7.01891	5.44731	5.44731	5.44731	4.99594	5.36616	5.18848	8.52012	9.83015	9.83015	9.83015	8.25745	7.73528	5.48208	5.48208	5.48208	5.48208	5.48208	9.80264
																						0.1614	5.79525	6.91207	5.22011	5.22011	5.22011	7.02272	5.47688	5.47688	5.47688	4.99355	5.38386	5.17542	8.50565	9.83896	9.83896	9.83896	8.25265	7.733	5.50913	5.50913	5.50913	5.50913	5.50913	9.80354
																						0.1615	5.80727	6.90766	5.21922	5.21922	5.21922	7.03424	5.43839	5.43839	5.43839	4.97059	5.38535	5.17503	8.47977	9.84594	9.84594	9.84594	8.26216	7.72508	5.50371	5.50371	5.50371	5.50371	5.50371	9.80433
																						0.1616	5.81476	6.8925	5.22726	5.22726	5.22726	7.03843	5.43391	5.43391	5.43391	4.9644	5.38312	5.19768	8.49153	9.83496	9.83496	9.83496	8.27093	7.72739	5.49195	5.49195	5.49195	5.49195	5.49195	9.80789
																						0.1617	5.82072	6.91023	5.22959	5.22959	5.22959	7.03739	5.47069	5.47069	5.47069	4.98967	5.38492	5.20528	8.49829	9.83408	9.83408	9.83408	8.26444	7.72968	5.49853	5.49853	5.49853	5.49853	5.49853	9.82103
																						0.1618	5.8111	6.91327	5.21607	5.21607	5.21607	7.03932	5.45796	5.45796	5.45796	4.99145	5.38413	5.20729	8.49138	9.82993	9.82993	9.82993	8.28844	7.73179	5.50727	5.50727	5.50727	5.50727	5.50727	9.79866
																						0.1619	5.80606	6.91869	5.22175	5.22175	5.22175	7.02852	5.48518	5.48518	5.48518	4.98173	5.37423	5.18981	8.50047	9.84102	9.84102	9.84102	8.27538	7.74018	5.50357	5.50357	5.50357	5.50357	5.50357	9.80284
																						0.162	5.81888	6.91995	5.23796	5.23796	5.23796	7.028	5.46812	5.46812	5.46812	4.97592	5.3858	5.1983	8.4876	9.84215	9.84215	9.84215	8.27937	7.75568	5.49477	5.49477	5.49477	5.49477	5.49477	9.78744
																						0.1621	5.7906	6.91196	5.24098	5.24098	5.24098	7.03067	5.48289	5.48289	5.48289	4.99806	5.37601	5.18126	8.49881	9.83548	9.83548	9.83548	8.25992	7.74666	5.49291	5.49291	5.49291	5.49291	5.49291	9.80287
																						0.1622	5.78177	6.90953	5.21716	5.21716	5.21716	7.02967	5.46762	5.46762	5.46762	5.00562	5.36398	5.185	8.50729	9.83074	9.83074	9.83074	8.22976	7.75272	5.48605	5.48605	5.48605	5.48605	5.48605	9.80031
																						0.1623	5.80763	6.89878	5.22568	5.22568	5.22568	7.02057	5.43314	5.43314	5.43314	5.00424	5.37795	5.17754	8.48793	9.8414	9.8414	9.8414	8.25442	7.74012	5.47142	5.47142	5.47142	5.47142	5.47142	9.78468
																						0.1624	5.78536	6.91368	5.22273	5.22273	5.22273	7.01712	5.45114	5.45114	5.45114	5.00402	5.38711	5.18285	8.50979	9.84051	9.84051	9.84051	8.28027	7.72894	5.47207	5.47207	5.47207	5.47207	5.47207	9.79843
																						0.1625	5.77182	6.92434	5.2359	5.2359	5.2359	7.04433	5.51562	5.51562	5.51562	4.99836	5.38238	5.19146	8.50917	9.83249	9.83249	9.83249	8.25175	7.73031	5.47526	5.47526	5.47526	5.47526	5.47526	9.83208
																						0.1626	5.8014	6.9192	5.23058	5.23058	5.23058	7.05055	5.45443	5.45443	5.45443	4.99787	5.3775	5.18211	8.51791	9.82811	9.82811	9.82811	8.26205	7.72004	5.50138	5.50138	5.50138	5.50138	5.50138	9.82693
																						0.1627	5.79319	6.92065	5.23776	5.23776	5.23776	7.03333	5.43454	5.43454	5.43454	4.99952	5.37408	5.19206	8.50605	9.82638	9.82638	9.82638	8.26382	7.71485	5.49077	5.49077	5.49077	5.49077	5.49077	9.823
																						0.1628	5.78505	6.90994	5.23346	5.23346	5.23346	7.01171	5.47847	5.47847	5.47847	4.99047	5.37924	5.21455	8.49065	9.82287	9.82287	9.82287	8.2574	7.741	5.49948	5.49948	5.49948	5.49948	5.49948	9.80505
																						0.1629	5.7926	6.90492	5.22415	5.22415	5.22415	7.0239	5.47112	5.47112	5.47112	4.9989	5.37538	5.18725	8.50576	9.82058	9.82058	9.82058	8.26458	7.73765	5.48997	5.48997	5.48997	5.48997	5.48997	9.8136
																						0.163	5.81841	6.88336	5.21209	5.21209	5.21209	7.01892	5.48693	5.48693	5.48693	4.98925	5.37205	5.19109	8.49409	9.8262	9.8262	9.8262	8.26433	7.73629	5.46169	5.46169	5.46169	5.46169	5.46169	9.83955
																						0.1631	5.82194	6.87928	5.21487	5.21487	5.21487	7.0172	5.47144	5.47144	5.47144	4.98227	5.38605	5.18655	8.49044	9.82888	9.82888	9.82888	8.25751	7.74692	5.49074	5.49074	5.49074	5.49074	5.49074	9.79867
																						0.1632	5.80438	6.89201	5.21337	5.21337	5.21337	7.02263	5.43148	5.43148	5.43148	4.97877	5.37886	5.17042	8.49541	9.82076	9.82076	9.82076	8.24792	7.74518	5.52096	5.52096	5.52096	5.52096	5.52096	9.84144
																						0.1633	5.79959	6.91837	5.23221	5.23221	5.23221	7.02303	5.43472	5.43472	5.43472	4.97839	5.37929	5.16256	8.4994	9.82106	9.82106	9.82106	8.26678	7.74429	5.5098	5.5098	5.5098	5.5098	5.5098	9.81447
																						0.1634	5.80417	6.9001	5.22477	5.22477	5.22477	7.01654	5.47853	5.47853	5.47853	4.98782	5.37163	5.17443	8.50958	9.82544	9.82544	9.82544	8.25584	7.76163	5.48416	5.48416	5.48416	5.48416	5.48416	9.81352
																						0.1635	5.81507	6.91722	5.22379	5.22379	5.22379	7.03799	5.47211	5.47211	5.47211	4.99104	5.36658	5.18068	8.51249	9.82908	9.82908	9.82908	8.25165	7.75563	5.48241	5.48241	5.48241	5.48241	5.48241	9.81183
																						0.1636	5.80398	6.9127	5.22616	5.22616	5.22616	7.0493	5.47637	5.47637	5.47637	4.99256	5.37295	5.15078	8.50731	9.80623	9.80623	9.80623	8.26768	7.73772	5.50841	5.50841	5.50841	5.50841	5.50841	9.79022
																						0.1637	5.80453	6.91401	5.22724	5.22724	5.22724	7.02618	5.48912	5.48912	5.48912	4.98862	5.38642	5.19999	8.49734	9.82434	9.82434	9.82434	8.27551	7.74669	5.49449	5.49449	5.49449	5.49449	5.49449	9.7859
																						0.1638	5.83653	6.94002	5.22917	5.22917	5.22917	7.02299	5.48	5.48	5.48	4.98518	5.38109	5.19539	8.50284	9.84035	9.84035	9.84035	8.27937	7.74614	5.50183	5.50183	5.50183	5.50183	5.50183	9.81105
																						0.1639	5.82695	6.91106	5.22903	5.22903	5.22903	7.02716	5.48859	5.48859	5.48859	4.9759	5.3621	5.18434	8.49952	9.8259	9.8259	9.8259	8.28916	7.73735	5.4909	5.4909	5.4909	5.4909	5.4909	9.80579
																						0.164	5.80586	6.89677	5.23214	5.23214	5.23214	7.02761	5.46025	5.46025	5.46025	4.96828	5.36264	5.19272	8.48489	9.81202	9.81202	9.81202	8.28251	7.72511	5.48157	5.48157	5.48157	5.48157	5.48157	9.80442
																						0.1641	5.80983	6.88813	5.24214	5.24214	5.24214	7.02055	5.45151	5.45151	5.45151	4.98944	5.36749	5.1774	8.48304	9.82077	9.82077	9.82077	8.26495	7.72539	5.49978	5.49978	5.49978	5.49978	5.49978	9.77051
																						0.1642	5.81156	6.87487	5.23027	5.23027	5.23027	7.02643	5.47461	5.47461	5.47461	4.99331	5.36526	5.15053	8.50952	9.83081	9.83081	9.83081	8.26743	7.73079	5.49843	5.49843	5.49843	5.49843	5.49843	9.81494
																						0.1643	5.78719	6.89781	5.23292	5.23292	5.23292	7.02904	5.49938	5.49938	5.49938	4.98344	5.37431	5.15061	8.4834	9.8383	9.8383	9.8383	8.28076	7.72494	5.49793	5.49793	5.49793	5.49793	5.49793	9.77832
																						0.1644	5.81725	6.91789	5.2364	5.2364	5.2364	7.04126	5.4836	5.4836	5.4836	4.98288	5.38687	5.17375	8.47112	9.83412	9.83412	9.83412	8.27174	7.72148	5.48502	5.48502	5.48502	5.48502	5.48502	9.76693
																						0.1645	5.82583	6.92714	5.22053	5.22053	5.22053	7.03002	5.44802	5.44802	5.44802	4.99171	5.37087	5.19003	8.49423	9.82077	9.82077	9.82077	8.24936	7.74554	5.48937	5.48937	5.48937	5.48937	5.48937	9.79857
																						0.1646	5.8142	6.90155	5.23252	5.23252	5.23252	7.00184	5.48534	5.48534	5.48534	4.98042	5.37928	5.17634	8.49509	9.83174	9.83174	9.83174	8.26446	7.74925	5.48446	5.48446	5.48446	5.48446	5.48446	9.79002
																						0.1647	5.82587	6.89807	5.23462	5.23462	5.23462	7.03133	5.48303	5.48303	5.48303	4.9739	5.37295	5.18762	8.49797	9.83395	9.83395	9.83395	8.26363	7.74994	5.49045	5.49045	5.49045	5.49045	5.49045	9.80376
																						0.1648	5.82591	6.91338	5.2367	5.2367	5.2367	7.04192	5.47002	5.47002	5.47002	4.99693	5.38303	5.19868	8.50085	9.83735	9.83735	9.83735	8.2654	7.73521	5.47499	5.47499	5.47499	5.47499	5.47499	9.82617
																						0.1649	5.82868	6.90258	5.2348	5.2348	5.2348	7.03108	5.47305	5.47305	5.47305	4.99439	5.37955	5.20238	8.49195	9.81684	9.81684	9.81684	8.27272	7.73843	5.47659	5.47659	5.47659	5.47659	5.47659	9.83743
																						0.165	5.81522	6.91059	5.2199	5.2199	5.2199	7.023	5.4954	5.4954	5.4954	4.9944	5.37506	5.20131	8.49744	9.84197	9.84197	9.84197	8.26008	7.74476	5.48893	5.48893	5.48893	5.48893	5.48893	9.80319
																						0.1651	5.8228	6.90822	5.23085	5.23085	5.23085	7.02737	5.46924	5.46924	5.46924	5.00127	5.38464	5.20405	8.48397	9.83198	9.83198	9.83198	8.26572	7.73698	5.49643	5.49643	5.49643	5.49643	5.49643	9.77967
																						0.1652	5.81971	6.92058	5.22609	5.22609	5.22609	7.03831	5.47772	5.47772	5.47772	4.99761	5.37435	5.1945	8.49396	9.84286	9.84286	9.84286	8.272	7.72015	5.49535	5.49535	5.49535	5.49535	5.49535	9.78786
																						0.1653	5.79957	6.93419	5.20705	5.20705	5.20705	7.01946	5.451	5.451	5.451	4.99412	5.36845	5.18331	8.4827	9.82401	9.82401	9.82401	8.25045	7.73416	5.50279	5.50279	5.50279	5.50279	5.50279	9.77262
																						0.1654	5.81687	6.91952	5.21935	5.21935	5.21935	7.03118	5.43501	5.43501	5.43501	4.99752	5.37382	5.17185	8.46738	9.809	9.809	9.809	8.24886	7.74474	5.49361	5.49361	5.49361	5.49361	5.49361	9.78056
																						0.1655	5.78361	6.90852	5.20395	5.20395	5.20395	7.01616	5.43544	5.43544	5.43544	5.00028	5.37242	5.1689	8.47938	9.82327	9.82327	9.82327	8.27059	7.73605	5.49961	5.49961	5.49961	5.49961	5.49961	9.79882
																						0.1656	5.76722	6.91351	5.21753	5.21753	5.21753	7.02755	5.44454	5.44454	5.44454	4.97695	5.37121	5.18621	8.48287	9.81846	9.81846	9.81846	8.27202	7.73452	5.50506	5.50506	5.50506	5.50506	5.50506	9.82086
																						0.1657	5.791	6.93003	5.22854	5.22854	5.22854	7.02184	5.47108	5.47108	5.47108	4.98646	5.36218	5.18861	8.47805	9.81726	9.81726	9.81726	8.26993	7.73051	5.49105	5.49105	5.49105	5.49105	5.49105	9.80615
																						0.1658	5.80767	6.93796	5.22326	5.22326	5.22326	7.03098	5.45366	5.45366	5.45366	4.98143	5.36899	5.19958	8.49706	9.82932	9.82932	9.82932	8.24255	7.72364	5.50889	5.50889	5.50889	5.50889	5.50889	9.81355
																						0.1659	5.80471	6.93084	5.2306	5.2306	5.2306	7.02616	5.43978	5.43978	5.43978	4.99751	5.36969	5.18924	8.50723	9.82403	9.82403	9.82403	8.25169	7.73171	5.48422	5.48422	5.48422	5.48422	5.48422	9.7851
																						0.166	5.80503	6.91877	5.21462	5.21462	5.21462	7.00894	5.45736	5.45736	5.45736	4.99198	5.37045	5.158	8.49195	9.814	9.814	9.814	8.25372	7.74416	5.48114	5.48114	5.48114	5.48114	5.48114	9.79023
																						0.1661	5.81719	6.89766	5.21531	5.21531	5.21531	7.02869	5.44625	5.44625	5.44625	4.97763	5.37046	5.17998	8.49098	9.84835	9.84835	9.84835	8.25145	7.71874	5.49728	5.49728	5.49728	5.49728	5.49728	9.78026
																						0.1662	5.84117	6.89984	5.22559	5.22559	5.22559	7.03509	5.44249	5.44249	5.44249	4.97804	5.37654	5.17683	8.51403	9.86704	9.86704	9.86704	8.27993	7.73274	5.49793	5.49793	5.49793	5.49793	5.49793	9.77444
																						0.1663	5.84304	6.92092	5.2312	5.2312	5.2312	7.03744	5.48562	5.48562	5.48562	4.97832	5.37687	5.18289	8.4939	9.83979	9.83979	9.83979	8.2695	7.72516	5.4983	5.4983	5.4983	5.4983	5.4983	9.77212
																						0.1664	5.84307	6.90697	5.22829	5.22829	5.22829	7.02847	5.47767	5.47767	5.47767	4.99396	5.38295	5.16174	8.4782	9.82512	9.82512	9.82512	8.25911	7.72661	5.48486	5.48486	5.48486	5.48486	5.48486	9.80288
																						0.1665	5.8326	6.90693	5.22597	5.22597	5.22597	7.01533	5.46183	5.46183	5.46183	4.99739	5.37111	5.18312	8.47611	9.83106	9.83106	9.83106	8.25116	7.74021	5.48424	5.48424	5.48424	5.48424	5.48424	9.80881
																						0.1666	5.83911	6.89874	5.22992	5.22992	5.22992	7.02036	5.45785	5.45785	5.45785	5.01087	5.3637	5.20166	8.48447	9.81038	9.81038	9.81038	8.26234	7.74412	5.48894	5.48894	5.48894	5.48894	5.48894	9.80849
																						0.1667	5.82361	6.90564	5.22682	5.22682	5.22682	7.02393	5.49935	5.49935	5.49935	5.006	5.37488	5.20425	8.49265	9.81454	9.81454	9.81454	8.25188	7.73409	5.47574	5.47574	5.47574	5.47574	5.47574	9.81743
																						0.1668	5.79602	6.89818	5.2402	5.2402	5.2402	7.03042	5.51561	5.51561	5.51561	4.98615	5.37261	5.18538	8.48691	9.82888	9.82888	9.82888	8.27512	7.72412	5.4734	5.4734	5.4734	5.4734	5.4734	9.80628
																						0.1669	5.8058	6.8972	5.23681	5.23681	5.23681	7.03527	5.50107	5.50107	5.50107	5.01301	5.37896	5.17728	8.48914	9.8325	9.8325	9.8325	8.26201	7.7175	5.48669	5.48669	5.48669	5.48669	5.48669	9.81282
																						0.167	5.81825	6.88092	5.22458	5.22458	5.22458	7.02068	5.4823	5.4823	5.4823	4.97958	5.38218	5.16705	8.48876	9.81375	9.81375	9.81375	8.26379	7.71923	5.48692	5.48692	5.48692	5.48692	5.48692	9.79726
																						0.1671	5.79318	6.88216	5.22331	5.22331	5.22331	7.01645	5.47762	5.47762	5.47762	4.96516	5.37397	5.15891	8.48687	9.8295	9.8295	9.8295	8.25972	7.72244	5.4846	5.4846	5.4846	5.4846	5.4846	9.78919
																						0.1672	5.79099	6.91306	5.2192	5.2192	5.2192	7.01936	5.49006	5.49006	5.49006	4.9844	5.36591	5.19197	8.4947	9.82389	9.82389	9.82389	8.25966	7.71026	5.4965	5.4965	5.4965	5.4965	5.4965	9.82064
																						0.1673	5.8185	6.9055	5.22802	5.22802	5.22802	7.02853	5.471	5.471	5.471	4.99108	5.38167	5.19236	8.47903	9.82909	9.82909	9.82909	8.25068	7.71535	5.50365	5.50365	5.50365	5.50365	5.50365	9.80484
																						0.1674	5.82226	6.89598	5.22711	5.22711	5.22711	7.02526	5.47121	5.47121	5.47121	4.9925	5.38325	5.1757	8.49464	9.81919	9.81919	9.81919	8.25546	7.72234	5.48952	5.48952	5.48952	5.48952	5.48952	9.81988
																						0.1675	5.81037	6.88471	5.21247	5.21247	5.21247	7.00886	5.48195	5.48195	5.48195	4.98896	5.38253	5.16429	8.49369	9.81686	9.81686	9.81686	8.2678	7.71075	5.48817	5.48817	5.48817	5.48817	5.48817	9.7986
																						0.1676	5.82496	6.90503	5.21216	5.21216	5.21216	7.03159	5.45547	5.45547	5.45547	4.98662	5.37354	5.15684	8.48494	9.82693	9.82693	9.82693	8.25667	7.70652	5.4913	5.4913	5.4913	5.4913	5.4913	9.79497
																						0.1677	5.83206	6.90407	5.22795	5.22795	5.22795	7.02686	5.40699	5.40699	5.40699	4.99823	5.37832	5.17245	8.47552	9.82564	9.82564	9.82564	8.25225	7.70576	5.48207	5.48207	5.48207	5.48207	5.48207	9.79872
																						0.1678	5.80654	6.91193	5.21514	5.21514	5.21514	7.01738	5.4548	5.4548	5.4548	4.98777	5.37802	5.18411	8.49746	9.82736	9.82736	9.82736	8.27574	7.7207	5.47791	5.47791	5.47791	5.47791	5.47791	9.79223
																						0.1679	5.81925	6.90847	5.2321	5.2321	5.2321	7.01071	5.46718	5.46718	5.46718	4.97646	5.37472	5.17721	8.51109	9.82111	9.82111	9.82111	8.27529	7.73075	5.48327	5.48327	5.48327	5.48327	5.48327	9.78976
																						0.168	5.82619	6.91346	5.2313	5.2313	5.2313	7.02505	5.45996	5.45996	5.45996	4.9839	5.38489	5.15064	8.48156	9.83516	9.83516	9.83516	8.27311	7.7354	5.49807	5.49807	5.49807	5.49807	5.49807	9.80372
																						0.1681	5.83761	6.91123	5.22811	5.22811	5.22811	7.01621	5.45014	5.45014	5.45014	4.97636	5.38717	5.19292	8.48153	9.83346	9.83346	9.83346	8.24903	7.7212	5.48118	5.48118	5.48118	5.48118	5.48118	9.80515
																						0.1682	5.81015	6.90566	5.22291	5.22291	5.22291	7.04611	5.41001	5.41001	5.41001	4.98549	5.38254	5.19789	8.49755	9.84395	9.84395	9.84395	8.26736	7.70911	5.48236	5.48236	5.48236	5.48236	5.48236	9.79073
																						0.1683	5.80118	6.92341	5.22323	5.22323	5.22323	7.02034	5.40335	5.40335	5.40335	4.98751	5.37623	5.17149	8.50998	9.84052	9.84052	9.84052	8.27612	7.72356	5.4966	5.4966	5.4966	5.4966	5.4966	9.77693
																						0.1684	5.8044	6.9085	5.20474	5.20474	5.20474	7.01483	5.44344	5.44344	5.44344	4.97548	5.37446	5.18346	8.49197	9.85608	9.85608	9.85608	8.24069	7.73361	5.48478	5.48478	5.48478	5.48478	5.48478	9.77173
																						0.1685	5.7957	6.9087	5.222	5.222	5.222	7.04288	5.4485	5.4485	5.4485	4.9739	5.37521	5.1515	8.48457	9.84207	9.84207	9.84207	8.25651	7.70795	5.50968	5.50968	5.50968	5.50968	5.50968	9.80623
																						0.1686	5.80025	6.89666	5.23475	5.23475	5.23475	7.0159	5.4697	5.4697	5.4697	4.96656	5.38468	5.16713	8.4769	9.83424	9.83424	9.83424	8.26251	7.72033	5.48881	5.48881	5.48881	5.48881	5.48881	9.77489
																						0.1687	5.83308	6.91733	5.22256	5.22256	5.22256	7.01494	5.47976	5.47976	5.47976	4.98502	5.3829	5.19035	8.49644	9.82129	9.82129	9.82129	8.25821	7.7331	5.49328	5.49328	5.49328	5.49328	5.49328	9.76162
																						0.1688	5.80814	6.90437	5.22946	5.22946	5.22946	7.0204	5.46953	5.46953	5.46953	4.98742	5.37901	5.20509	8.51507	9.83097	9.83097	9.83097	8.26791	7.74028	5.48847	5.48847	5.48847	5.48847	5.48847	9.77271
																						0.1689	5.79859	6.91373	5.23283	5.23283	5.23283	7.04009	5.45115	5.45115	5.45115	4.98079	5.36904	5.21849	8.49868	9.8312	9.8312	9.8312	8.27083	7.74035	5.48829	5.48829	5.48829	5.48829	5.48829	9.76695
																						0.169	5.80801	6.90958	5.22992	5.22992	5.22992	7.02659	5.44519	5.44519	5.44519	4.98215	5.38279	5.20709	8.48172	9.83447	9.83447	9.83447	8.26789	7.75237	5.4959	5.4959	5.4959	5.4959	5.4959	9.78479
																						0.1691	5.82243	6.91415	5.23405	5.23405	5.23405	7.01679	5.45599	5.45599	5.45599	4.98771	5.38079	5.1584	8.4736	9.83948	9.83948	9.83948	8.27443	7.74489	5.4809	5.4809	5.4809	5.4809	5.4809	9.82995
																						0.1692	5.85506	6.91605	5.2244	5.2244	5.2244	7.02447	5.48636	5.48636	5.48636	5.00024	5.37391	5.16295	8.48584	9.84389	9.84389	9.84389	8.25534	7.71953	5.46877	5.46877	5.46877	5.46877	5.46877	9.81605
																						0.1693	5.8223	6.91791	5.2198	5.2198	5.2198	7.0221	5.45763	5.45763	5.45763	4.99552	5.36365	5.19355	8.47638	9.82217	9.82217	9.82217	8.24405	7.71987	5.49626	5.49626	5.49626	5.49626	5.49626	9.79386
																						0.1694	5.80255	6.91415	5.23025	5.23025	5.23025	7.01454	5.46464	5.46464	5.46464	4.98713	5.37082	5.17164	8.48424	9.80964	9.80964	9.80964	8.2654	7.73255	5.49871	5.49871	5.49871	5.49871	5.49871	9.80182
																						0.1695	5.81551	6.92455	5.22741	5.22741	5.22741	7.01736	5.46318	5.46318	5.46318	4.98493	5.3797	5.17052	8.51893	9.82401	9.82401	9.82401	8.2562	7.72495	5.48682	5.48682	5.48682	5.48682	5.48682	9.80053
																						0.1696	5.78519	6.92844	5.23813	5.23813	5.23813	7.02947	5.46086	5.46086	5.46086	4.99237	5.37594	5.20311	8.49725	9.82174	9.82174	9.82174	8.25487	7.72531	5.50214	5.50214	5.50214	5.50214	5.50214	9.80525
																						0.1697	5.78932	6.9294	5.23475	5.23475	5.23475	7.03861	5.42794	5.42794	5.42794	4.98331	5.37093	5.21215	8.49108	9.83209	9.83209	9.83209	8.25098	7.75261	5.50401	5.50401	5.50401	5.50401	5.50401	9.82672
																						0.1698	5.80549	6.9078	5.22313	5.22313	5.22313	7.02989	5.47951	5.47951	5.47951	4.99272	5.389	5.18416	8.4992	9.83462	9.83462	9.83462	8.25978	7.72813	5.47471	5.47471	5.47471	5.47471	5.47471	9.81038
																						0.1699	5.82314	6.9004	5.22912	5.22912	5.22912	7.02944	5.46517	5.46517	5.46517	4.98761	5.38472	5.17172	8.49421	9.83234	9.83234	9.83234	8.25611	7.71732	5.49751	5.49751	5.49751	5.49751	5.49751	9.79544
																						0.17	5.82391	6.89637	5.22733	5.22733	5.22733	7.02238	5.46478	5.46478	5.46478	4.99566	5.38457	5.17365	8.49154	9.81306	9.81306	9.81306	8.25505	7.74555	5.50345	5.50345	5.50345	5.50345	5.50345	9.79083
																						0.1701	5.81522	6.91961	5.2286	5.2286	5.2286	7.0242	5.48064	5.48064	5.48064	4.99879	5.37246	5.17203	8.48929	9.82958	9.82958	9.82958	8.24204	7.7682	5.4893	5.4893	5.4893	5.4893	5.4893	9.81447
																						0.1702	5.78442	6.91295	5.20881	5.20881	5.20881	7.02924	5.46171	5.46171	5.46171	4.99917	5.37135	5.14207	8.49336	9.84119	9.84119	9.84119	8.25998	7.75057	5.50474	5.50474	5.50474	5.50474	5.50474	9.81588
																						0.1703	5.78217	6.90555	5.21567	5.21567	5.21567	7.02084	5.46462	5.46462	5.46462	4.98573	5.38164	5.15353	8.49145	9.83601	9.83601	9.83601	8.25013	7.71363	5.48945	5.48945	5.48945	5.48945	5.48945	9.76997
																						0.1704	5.79024	6.92542	5.22826	5.22826	5.22826	7.03273	5.46053	5.46053	5.46053	4.98255	5.37305	5.13972	8.47792	9.81721	9.81721	9.81721	8.2434	7.702	5.4897	5.4897	5.4897	5.4897	5.4897	9.78633
																						0.1705	5.81133	6.92671	5.2276	5.2276	5.2276	7.03048	5.45157	5.45157	5.45157	4.98031	5.37127	5.15286	8.48652	9.82293	9.82293	9.82293	8.26089	7.75925	5.49931	5.49931	5.49931	5.49931	5.49931	9.78518
																						0.1706	5.81696	6.9126	5.23081	5.23081	5.23081	7.03053	5.49107	5.49107	5.49107	4.96946	5.38052	5.17131	8.49118	9.83727	9.83727	9.83727	8.25359	7.75093	5.48956	5.48956	5.48956	5.48956	5.48956	9.79109
																						0.1707	5.79338	6.89029	5.22806	5.22806	5.22806	7.01206	5.44358	5.44358	5.44358	4.9841	5.38543	5.1791	8.50067	9.83214	9.83214	9.83214	8.25665	7.72803	5.4831	5.4831	5.4831	5.4831	5.4831	9.80312
																						0.1708	5.80078	6.88946	5.24494	5.24494	5.24494	7.01855	5.46164	5.46164	5.46164	4.98594	5.37598	5.2084	8.48787	9.82591	9.82591	9.82591	8.24804	7.71835	5.50641	5.50641	5.50641	5.50641	5.50641	9.83018
																						0.1709	5.84237	6.89465	5.24469	5.24469	5.24469	7.03218	5.44328	5.44328	5.44328	4.99481	5.37894	5.19321	8.47771	9.83052	9.83052	9.83052	8.24764	7.74839	5.51108	5.51108	5.51108	5.51108	5.51108	9.80297
																						0.171	5.82405	6.90092	5.23801	5.23801	5.23801	7.02661	5.45108	5.45108	5.45108	4.99488	5.37862	5.19014	8.48179	9.83197	9.83197	9.83197	8.25137	7.7624	5.50185	5.50185	5.50185	5.50185	5.50185	9.80052
																						0.1711	5.86314	6.90364	5.24125	5.24125	5.24125	7.02586	5.44428	5.44428	5.44428	4.9807	5.3781	5.18012	8.49242	9.83987	9.83987	9.83987	8.26504	7.74942	5.48738	5.48738	5.48738	5.48738	5.48738	9.81346
																						0.1712	5.82273	6.92537	5.24103	5.24103	5.24103	7.01975	5.45535	5.45535	5.45535	4.98475	5.39233	5.22298	8.49277	9.82575	9.82575	9.82575	8.24775	7.73921	5.46606	5.46606	5.46606	5.46606	5.46606	9.79949
																						0.1713	5.82626	6.91233	5.22957	5.22957	5.22957	7.01796	5.44774	5.44774	5.44774	4.99455	5.37926	5.19489	8.48158	9.83434	9.83434	9.83434	8.25436	7.7221	5.46962	5.46962	5.46962	5.46962	5.46962	9.78422
																						0.1714	5.836	6.90633	5.21113	5.21113	5.21113	7.01331	5.43937	5.43937	5.43937	4.99632	5.37789	5.2098	8.49308	9.83726	9.83726	9.83726	8.26149	7.71321	5.4801	5.4801	5.4801	5.4801	5.4801	9.78701
																						0.1715	5.83967	6.89326	5.21429	5.21429	5.21429	7.02113	5.4282	5.4282	5.4282	4.98653	5.37538	5.19396	8.49502	9.82785	9.82785	9.82785	8.26394	7.72783	5.48085	5.48085	5.48085	5.48085	5.48085	9.77109
																						0.1716	5.82615	6.89823	5.22493	5.22493	5.22493	7.02694	5.45446	5.45446	5.45446	4.97506	5.36406	5.19101	8.50801	9.84941	9.84941	9.84941	8.25228	7.73524	5.45528	5.45528	5.45528	5.45528	5.45528	9.7822
																						0.1717	5.80545	6.91256	5.22314	5.22314	5.22314	7.02592	5.46828	5.46828	5.46828	4.97181	5.37218	5.19724	8.50209	9.84702	9.84702	9.84702	8.25716	7.75233	5.46187	5.46187	5.46187	5.46187	5.46187	9.80172
																						0.1718	5.81671	6.89428	5.22167	5.22167	5.22167	7.03691	5.47655	5.47655	5.47655	4.97283	5.37532	5.17721	8.48752	9.8316	9.8316	9.8316	8.26604	7.72925	5.47698	5.47698	5.47698	5.47698	5.47698	9.81423
																						0.1719	5.82658	6.90923	5.22446	5.22446	5.22446	7.0304	5.50592	5.50592	5.50592	4.97391	5.36125	5.17656	8.47866	9.83845	9.83845	9.83845	8.27984	7.73981	5.48971	5.48971	5.48971	5.48971	5.48971	9.78614
																						0.172	5.8119	6.92227	5.225	5.225	5.225	7.03667	5.4688	5.4688	5.4688	4.97931	5.3618	5.20586	8.48336	9.83672	9.83672	9.83672	8.27537	7.70742	5.50201	5.50201	5.50201	5.50201	5.50201	9.78442
																						0.1721	5.82137	6.91852	5.2222	5.2222	5.2222	7.04194	5.43982	5.43982	5.43982	5.00374	5.37242	5.20133	8.48622	9.82118	9.82118	9.82118	8.27441	7.7397	5.49134	5.49134	5.49134	5.49134	5.49134	9.81283
																						0.1722	5.81937	6.91493	5.21771	5.21771	5.21771	7.05659	5.44133	5.44133	5.44133	4.98883	5.3789	5.18192	8.47735	9.82858	9.82858	9.82858	8.28159	7.72355	5.49976	5.49976	5.49976	5.49976	5.49976	9.83183
																						0.1723	5.82845	6.89071	5.226	5.226	5.226	7.01159	5.44415	5.44415	5.44415	4.98776	5.36819	5.19471	8.47965	9.82264	9.82264	9.82264	8.25323	7.74421	5.49883	5.49883	5.49883	5.49883	5.49883	9.78982
																						0.1724	5.81149	6.9012	5.22273	5.22273	5.22273	7.01165	5.45207	5.45207	5.45207	4.9865	5.3681	5.18019	8.47958	9.82875	9.82875	9.82875	8.27991	7.72398	5.46466	5.46466	5.46466	5.46466	5.46466	9.81855
																						0.1725	5.81109	6.90607	5.2077	5.2077	5.2077	7.00906	5.46565	5.46565	5.46565	4.98597	5.37286	5.18398	8.49141	9.8363	9.8363	9.8363	8.27291	7.71215	5.47551	5.47551	5.47551	5.47551	5.47551	9.84097
																						0.1726	5.8045	6.92222	5.22655	5.22655	5.22655	7.01254	5.4565	5.4565	5.4565	4.97342	5.38096	5.17259	8.49399	9.82619	9.82619	9.82619	8.27227	7.71119	5.48528	5.48528	5.48528	5.48528	5.48528	9.82854
																						0.1727	5.80811	6.9158	5.2206	5.2206	5.2206	7.00842	5.47708	5.47708	5.47708	4.98127	5.38313	5.18701	8.49537	9.81768	9.81768	9.81768	8.26993	7.72551	5.50088	5.50088	5.50088	5.50088	5.50088	9.80519
																						0.1728	5.7888	6.91995	5.21268	5.21268	5.21268	7.02398	5.50605	5.50605	5.50605	4.98566	5.38345	5.19683	8.49524	9.82354	9.82354	9.82354	8.26367	7.72774	5.46944	5.46944	5.46944	5.46944	5.46944	9.78077
																						0.1729	5.81116	6.91411	5.23007	5.23007	5.23007	7.04328	5.47545	5.47545	5.47545	4.98639	5.37265	5.19244	8.49459	9.82905	9.82905	9.82905	8.25576	7.73811	5.49238	5.49238	5.49238	5.49238	5.49238	9.78463
																						0.173	5.81116	6.92878	5.22525	5.22525	5.22525	7.02594	5.42964	5.42964	5.42964	4.98959	5.37282	5.17985	8.50531	9.83237	9.83237	9.83237	8.24968	7.72338	5.48379	5.48379	5.48379	5.48379	5.48379	9.79312
																						0.1731	5.80806	6.93705	5.23856	5.23856	5.23856	7.0184	5.46187	5.46187	5.46187	4.97983	5.37008	5.1888	8.47694	9.83036	9.83036	9.83036	8.25202	7.73521	5.49642	5.49642	5.49642	5.49642	5.49642	9.79657
																						0.1732	5.81297	6.90978	5.23271	5.23271	5.23271	7.02232	5.46465	5.46465	5.46465	4.97848	5.3781	5.16914	8.49347	9.82659	9.82659	9.82659	8.27117	7.73768	5.48816	5.48816	5.48816	5.48816	5.48816	9.78723
																						0.1733	5.82948	6.90456	5.22321	5.22321	5.22321	7.02135	5.46432	5.46432	5.46432	4.98582	5.38204	5.1664	8.48801	9.84138	9.84138	9.84138	8.29136	7.72378	5.50237	5.50237	5.50237	5.50237	5.50237	9.79899
																						0.1734	5.8185	6.90251	5.21923	5.21923	5.21923	7.02751	5.50383	5.50383	5.50383	4.99176	5.38073	5.1524	8.49146	9.8553	9.8553	9.8553	8.27317	7.73296	5.5024	5.5024	5.5024	5.5024	5.5024	9.80335
																						0.1735	5.80333	6.91466	5.22326	5.22326	5.22326	7.00721	5.48564	5.48564	5.48564	4.97939	5.38824	5.15043	8.50709	9.8496	9.8496	9.8496	8.25268	7.72349	5.51771	5.51771	5.51771	5.51771	5.51771	9.78731
																						0.1736	5.82951	6.9209	5.20801	5.20801	5.20801	7.03044	5.49604	5.49604	5.49604	4.97237	5.37698	5.16124	8.50174	9.8299	9.8299	9.8299	8.24519	7.71626	5.50255	5.50255	5.50255	5.50255	5.50255	9.79186
																						0.1737	5.82101	6.91074	5.22866	5.22866	5.22866	7.0315	5.48852	5.48852	5.48852	4.98518	5.3652	5.17304	8.48611	9.82714	9.82714	9.82714	8.24782	7.73271	5.48904	5.48904	5.48904	5.48904	5.48904	9.80054
																						0.1738	5.81369	6.91857	5.23086	5.23086	5.23086	7.02464	5.44916	5.44916	5.44916	4.97937	5.37412	5.16695	8.48456	9.82217	9.82217	9.82217	8.27285	7.74119	5.48552	5.48552	5.48552	5.48552	5.48552	9.80668
																						0.1739	5.85097	6.91686	5.23862	5.23862	5.23862	7.03421	5.44545	5.44545	5.44545	4.9659	5.36392	5.16117	8.50774	9.80923	9.80923	9.80923	8.24623	7.74835	5.47891	5.47891	5.47891	5.47891	5.47891	9.79666
																						0.174	5.82987	6.90095	5.22969	5.22969	5.22969	7.00397	5.4318	5.4318	5.4318	4.96962	5.37368	5.18355	8.49826	9.83234	9.83234	9.83234	8.25804	7.72803	5.4914	5.4914	5.4914	5.4914	5.4914	9.82187
																						0.1741	5.82845	6.89668	5.22199	5.22199	5.22199	7.00914	5.4191	5.4191	5.4191	4.98406	5.37204	5.18434	8.51658	9.83587	9.83587	9.83587	8.2736	7.70929	5.49024	5.49024	5.49024	5.49024	5.49024	9.84084
																						0.1742	5.82133	6.90201	5.22193	5.22193	5.22193	7.02567	5.44193	5.44193	5.44193	4.99103	5.37364	5.19677	8.51532	9.83712	9.83712	9.83712	8.27787	7.72917	5.49852	5.49852	5.49852	5.49852	5.49852	9.7983
																						0.1743	5.82071	6.90336	5.2173	5.2173	5.2173	7.01417	5.44582	5.44582	5.44582	4.97918	5.37953	5.2069	8.49138	9.83314	9.83314	9.83314	8.26291	7.74092	5.49942	5.49942	5.49942	5.49942	5.49942	9.80159
																						0.1744	5.80152	6.90325	5.22452	5.22452	5.22452	7.04599	5.45023	5.45023	5.45023	4.96961	5.36974	5.17872	8.48446	9.83659	9.83659	9.83659	8.25565	7.72477	5.50027	5.50027	5.50027	5.50027	5.50027	9.80812
																						0.1745	5.81923	6.91406	5.222	5.222	5.222	7.03999	5.46767	5.46767	5.46767	4.99999	5.37839	5.18645	8.50381	9.84442	9.84442	9.84442	8.24875	7.72544	5.50321	5.50321	5.50321	5.50321	5.50321	9.80092
																						0.1746	5.80957	6.90914	5.21489	5.21489	5.21489	7.03663	5.43669	5.43669	5.43669	5.00348	5.37894	5.1836	8.49596	9.84044	9.84044	9.84044	8.26375	7.73551	5.49396	5.49396	5.49396	5.49396	5.49396	9.79377
																						0.1747	5.8071	6.89784	5.23535	5.23535	5.23535	7.03531	5.45105	5.45105	5.45105	5.00129	5.38684	5.19902	8.49803	9.82523	9.82523	9.82523	8.26574	7.71427	5.48233	5.48233	5.48233	5.48233	5.48233	9.78964
																						0.1748	5.79709	6.92606	5.21635	5.21635	5.21635	7.03021	5.46519	5.46519	5.46519	4.99257	5.37197	5.15586	8.50189	9.83138	9.83138	9.83138	8.26706	7.71677	5.49271	5.49271	5.49271	5.49271	5.49271	9.77168
																						0.1749	5.79821	6.92592	5.21286	5.21286	5.21286	7.03749	5.49295	5.49295	5.49295	4.97964	5.37908	5.1609	8.48357	9.82476	9.82476	9.82476	8.2653	7.73464	5.48889	5.48889	5.48889	5.48889	5.48889	9.79122
																						0.175	5.80141	6.90847	5.23312	5.23312	5.23312	7.04061	5.46446	5.46446	5.46446	4.97133	5.38793	5.19749	8.50682	9.82641	9.82641	9.82641	8.25284	7.73319	5.51115	5.51115	5.51115	5.51115	5.51115	9.78538
																						0.1751	5.78953	6.89183	5.23263	5.23263	5.23263	7.03052	5.47278	5.47278	5.47278	4.96832	5.371	5.19001	8.50557	9.84857	9.84857	9.84857	8.24805	7.74147	5.49067	5.49067	5.49067	5.49067	5.49067	9.79871
																						0.1752	5.79291	6.89612	5.21393	5.21393	5.21393	7.02531	5.50043	5.50043	5.50043	4.97638	5.37814	5.16428	8.49292	9.84148	9.84148	9.84148	8.266	7.73604	5.50079	5.50079	5.50079	5.50079	5.50079	9.82984
																						0.1753	5.81358	6.9097	5.20977	5.20977	5.20977	7.03288	5.47282	5.47282	5.47282	4.9949	5.37349	5.17994	8.50177	9.83312	9.83312	9.83312	8.27397	7.72955	5.47767	5.47767	5.47767	5.47767	5.47767	9.80119
																						0.1754	5.80333	6.91326	5.21393	5.21393	5.21393	7.0355	5.44466	5.44466	5.44466	4.99744	5.36302	5.18851	8.4834	9.83336	9.83336	9.83336	8.26928	7.74889	5.49969	5.49969	5.49969	5.49969	5.49969	9.79499
																						0.1755	5.82281	6.91411	5.23559	5.23559	5.23559	7.02936	5.46647	5.46647	5.46647	4.99395	5.37085	5.20635	8.47387	9.81868	9.81868	9.81868	8.24786	7.74134	5.49167	5.49167	5.49167	5.49167	5.49167	9.79086
																						0.1756	5.81408	6.92438	5.22772	5.22772	5.22772	7.01804	5.44054	5.44054	5.44054	5.00653	5.36901	5.2026	8.48362	9.81278	9.81278	9.81278	8.25708	7.73614	5.47839	5.47839	5.47839	5.47839	5.47839	9.77509
																						0.1757	5.83887	6.92747	5.22628	5.22628	5.22628	7.00536	5.42205	5.42205	5.42205	4.98756	5.37214	5.21935	8.49448	9.83564	9.83564	9.83564	8.26474	7.7308	5.4835	5.4835	5.4835	5.4835	5.4835	9.78093
																						0.1758	5.82281	6.92164	5.22682	5.22682	5.22682	7.01506	5.47036	5.47036	5.47036	4.98801	5.37813	5.20806	8.50658	9.82994	9.82994	9.82994	8.2666	7.73401	5.48429	5.48429	5.48429	5.48429	5.48429	9.76558
																						0.1759	5.8231	6.90007	5.21552	5.21552	5.21552	7.01911	5.4531	5.4531	5.4531	4.97954	5.37512	5.20947	8.51234	9.82345	9.82345	9.82345	8.23664	7.73493	5.50475	5.50475	5.50475	5.50475	5.50475	9.7785
																						0.176	5.80701	6.90937	5.22071	5.22071	5.22071	7.01548	5.47213	5.47213	5.47213	4.98365	5.37914	5.20211	8.49125	9.83126	9.83126	9.83126	8.2522	7.7112	5.49416	5.49416	5.49416	5.49416	5.49416	9.76455
																						0.1761	5.80818	6.9146	5.23314	5.23314	5.23314	7.03941	5.45218	5.45218	5.45218	4.99708	5.38609	5.17191	8.49795	9.81087	9.81087	9.81087	8.24361	7.70614	5.47267	5.47267	5.47267	5.47267	5.47267	9.75664
																						0.1762	5.83479	6.91068	5.22905	5.22905	5.22905	7.03811	5.48433	5.48433	5.48433	4.98737	5.36944	5.18447	8.49013	9.84023	9.84023	9.84023	8.24159	7.75073	5.48168	5.48168	5.48168	5.48168	5.48168	9.79436
																						0.1763	5.82146	6.90666	5.22908	5.22908	5.22908	7.04702	5.4496	5.4496	5.4496	4.97375	5.36996	5.17807	8.49343	9.83789	9.83789	9.83789	8.24886	7.74093	5.49108	5.49108	5.49108	5.49108	5.49108	9.79865
																						0.1764	5.82501	6.91032	5.2352	5.2352	5.2352	7.03474	5.48046	5.48046	5.48046	4.98005	5.38141	5.16977	8.47927	9.8442	9.8442	9.8442	8.25455	7.72312	5.48694	5.48694	5.48694	5.48694	5.48694	9.80187
																						0.1765	5.81038	6.90558	5.22697	5.22697	5.22697	7.02762	5.4815	5.4815	5.4815	4.98532	5.36928	5.1819	8.48301	9.83294	9.83294	9.83294	8.27553	7.72905	5.50267	5.50267	5.50267	5.50267	5.50267	9.78422
																						0.1766	5.81255	6.91575	5.23127	5.23127	5.23127	7.0191	5.47932	5.47932	5.47932	5.0037	5.3787	5.18958	8.49675	9.83065	9.83065	9.83065	8.26926	7.73051	5.48735	5.48735	5.48735	5.48735	5.48735	9.82219
																						0.1767	5.80403	6.90065	5.23683	5.23683	5.23683	7.02659	5.49861	5.49861	5.49861	4.98746	5.37819	5.18134	8.49907	9.82973	9.82973	9.82973	8.25924	7.72833	5.4911	5.4911	5.4911	5.4911	5.4911	9.79785
																						0.1768	5.80492	6.89721	5.22356	5.22356	5.22356	7.03934	5.46924	5.46924	5.46924	4.97247	5.38263	5.17368	8.49485	9.82718	9.82718	9.82718	8.26405	7.74473	5.49191	5.49191	5.49191	5.49191	5.49191	9.77463
																						0.1769	5.81082	6.89804	5.23274	5.23274	5.23274	7.02994	5.45251	5.45251	5.45251	4.96996	5.37895	5.18739	8.49278	9.83528	9.83528	9.83528	8.25283	7.7485	5.48817	5.48817	5.48817	5.48817	5.48817	9.80873
																						0.177	5.81991	6.89832	5.22835	5.22835	5.22835	7.01999	5.47034	5.47034	5.47034	4.98891	5.38019	5.18689	8.50589	9.83183	9.83183	9.83183	8.28884	7.74534	5.49419	5.49419	5.49419	5.49419	5.49419	9.8104
																						0.1771	5.81321	6.89653	5.22174	5.22174	5.22174	7.0296	5.51198	5.51198	5.51198	4.98756	5.38033	5.19716	8.50059	9.83976	9.83976	9.83976	8.28357	7.7459	5.50661	5.50661	5.50661	5.50661	5.50661	9.82427
																						0.1772	5.80018	6.88511	5.21088	5.21088	5.21088	7.02245	5.47659	5.47659	5.47659	4.98172	5.38312	5.18962	8.4872	9.83785	9.83785	9.83785	8.26668	7.74494	5.49485	5.49485	5.49485	5.49485	5.49485	9.78712
																						0.1773	5.80444	6.89374	5.23172	5.23172	5.23172	7.03005	5.45215	5.45215	5.45215	4.98071	5.39149	5.1877	8.48877	9.81699	9.81699	9.81699	8.25547	7.73634	5.49475	5.49475	5.49475	5.49475	5.49475	9.7875
																						0.1774	5.79561	6.91217	5.23345	5.23345	5.23345	7.0359	5.44024	5.44024	5.44024	4.99524	5.38245	5.18191	8.48297	9.80549	9.80549	9.80549	8.24051	7.7321	5.5043	5.5043	5.5043	5.5043	5.5043	9.80466
																						0.1775	5.81498	6.91673	5.21725	5.21725	5.21725	7.01845	5.44676	5.44676	5.44676	4.98778	5.38123	5.15783	8.49461	9.81257	9.81257	9.81257	8.25417	7.72899	5.50277	5.50277	5.50277	5.50277	5.50277	9.82654
																						0.1776	5.80362	6.91198	5.21979	5.21979	5.21979	7.02188	5.44582	5.44582	5.44582	4.98187	5.37636	5.14503	8.48712	9.81256	9.81256	9.81256	8.25215	7.73649	5.50857	5.50857	5.50857	5.50857	5.50857	9.7964
																						0.1777	5.81822	6.91963	5.22168	5.22168	5.22168	7.03569	5.49162	5.49162	5.49162	4.98438	5.3761	5.17444	8.48609	9.81696	9.81696	9.81696	8.25399	7.73478	5.48515	5.48515	5.48515	5.48515	5.48515	9.81181
																						0.1778	5.81802	6.89297	5.21949	5.21949	5.21949	7.03744	5.46714	5.46714	5.46714	4.97766	5.38878	5.17445	8.49634	9.82367	9.82367	9.82367	8.2659	7.73538	5.4995	5.4995	5.4995	5.4995	5.4995	9.80957
																						0.1779	5.81217	6.88672	5.23529	5.23529	5.23529	7.0303	5.45178	5.45178	5.45178	4.97088	5.39772	5.18017	8.48554	9.83755	9.83755	9.83755	8.24742	7.74197	5.4912	5.4912	5.4912	5.4912	5.4912	9.82415
																						0.178	5.80425	6.91153	5.24084	5.24084	5.24084	7.03302	5.4852	5.4852	5.4852	4.9941	5.38435	5.15794	8.49083	9.82087	9.82087	9.82087	8.24883	7.73197	5.48979	5.48979	5.48979	5.48979	5.48979	9.81307
																						0.1781	5.82366	6.89674	5.22437	5.22437	5.22437	7.03454	5.50712	5.50712	5.50712	4.98957	5.35565	5.16752	8.4923	9.81611	9.81611	9.81611	8.24326	7.74108	5.50814	5.50814	5.50814	5.50814	5.50814	9.78159
																						0.1782	5.81578	6.89728	5.23051	5.23051	5.23051	7.03957	5.5089	5.5089	5.5089	4.99395	5.35931	5.18704	8.48698	9.82485	9.82485	9.82485	8.25092	7.72277	5.4962	5.4962	5.4962	5.4962	5.4962	9.80812
																						0.1783	5.81743	6.9089	5.23057	5.23057	5.23057	7.02552	5.46927	5.46927	5.46927	4.99817	5.36372	5.16683	8.48304	9.83805	9.83805	9.83805	8.24178	7.72363	5.50862	5.50862	5.50862	5.50862	5.50862	9.77684
																						0.1784	5.81345	6.90801	5.22369	5.22369	5.22369	7.03357	5.40915	5.40915	5.40915	4.99083	5.36399	5.17107	8.48231	9.82558	9.82558	9.82558	8.2523	7.74101	5.50047	5.50047	5.50047	5.50047	5.50047	9.79499
																						0.1785	5.80981	6.89525	5.22024	5.22024	5.22024	7.01922	5.44797	5.44797	5.44797	4.99017	5.38409	5.17291	8.4809	9.8135	9.8135	9.8135	8.23526	7.73061	5.49282	5.49282	5.49282	5.49282	5.49282	9.79279
																						0.1786	5.81709	6.90436	5.23665	5.23665	5.23665	7.03963	5.46108	5.46108	5.46108	4.97914	5.37203	5.18874	8.47781	9.80349	9.80349	9.80349	8.22841	7.71442	5.50834	5.50834	5.50834	5.50834	5.50834	9.78953
																						0.1787	5.81059	6.93048	5.22452	5.22452	5.22452	7.04125	5.43634	5.43634	5.43634	4.99984	5.37386	5.19875	8.4965	9.83611	9.83611	9.83611	8.24855	7.72099	5.51599	5.51599	5.51599	5.51599	5.51599	9.78439
																						0.1788	5.82644	6.90371	5.21635	5.21635	5.21635	7.04085	5.45623	5.45623	5.45623	4.99012	5.37624	5.18476	8.50512	9.84589	9.84589	9.84589	8.25328	7.72317	5.49248	5.49248	5.49248	5.49248	5.49248	9.81038
																						0.1789	5.82122	6.90577	5.22484	5.22484	5.22484	7.02909	5.44547	5.44547	5.44547	5.00185	5.38142	5.19469	8.49646	9.83643	9.83643	9.83643	8.25702	7.72174	5.49102	5.49102	5.49102	5.49102	5.49102	9.82998
																						0.179	5.82432	6.90668	5.23271	5.23271	5.23271	7.01657	5.44885	5.44885	5.44885	4.9981	5.37505	5.1776	8.49484	9.84298	9.84298	9.84298	8.25382	7.7445	5.48261	5.48261	5.48261	5.48261	5.48261	9.81989
																						0.1791	5.82149	6.89942	5.22841	5.22841	5.22841	7.00831	5.47452	5.47452	5.47452	4.99035	5.3706	5.15065	8.50831	9.84185	9.84185	9.84185	8.24389	7.74966	5.47583	5.47583	5.47583	5.47583	5.47583	9.81026
																						0.1792	5.79248	6.91815	5.21852	5.21852	5.21852	7.00322	5.49785	5.49785	5.49785	4.97075	5.38013	5.15132	8.49744	9.84067	9.84067	9.84067	8.23973	7.74252	5.48879	5.48879	5.48879	5.48879	5.48879	9.8143
																						0.1793	5.8101	6.90552	5.23564	5.23564	5.23564	7.01452	5.48692	5.48692	5.48692	4.98333	5.38025	5.17836	8.49665	9.83033	9.83033	9.83033	8.24276	7.73998	5.49773	5.49773	5.49773	5.49773	5.49773	9.79847
																						0.1794	5.82466	6.90562	5.22636	5.22636	5.22636	7.02714	5.46277	5.46277	5.46277	4.98479	5.35829	5.18776	8.4979	9.83713	9.83713	9.83713	8.23632	7.74084	5.48691	5.48691	5.48691	5.48691	5.48691	9.82667
																						0.1795	5.85251	6.92355	5.22215	5.22215	5.22215	7.03525	5.45751	5.45751	5.45751	4.98082	5.37047	5.16904	8.48977	9.84256	9.84256	9.84256	8.26868	7.75426	5.48113	5.48113	5.48113	5.48113	5.48113	9.81125
																						0.1796	5.84511	6.91204	5.22954	5.22954	5.22954	7.03507	5.43577	5.43577	5.43577	4.97557	5.37412	5.17469	8.49587	9.84047	9.84047	9.84047	8.27551	7.7433	5.50256	5.50256	5.50256	5.50256	5.50256	9.79748
																						0.1797	5.82216	6.89365	5.22777	5.22777	5.22777	7.03398	5.43488	5.43488	5.43488	4.9763	5.36651	5.17764	8.49071	9.83441	9.83441	9.83441	8.24616	7.73087	5.48964	5.48964	5.48964	5.48964	5.48964	9.80606
																						0.1798	5.81835	6.90993	5.22252	5.22252	5.22252	7.02281	5.445	5.445	5.445	4.9785	5.37777	5.18853	8.4948	9.83684	9.83684	9.83684	8.25523	7.73867	5.47971	5.47971	5.47971	5.47971	5.47971	9.78751
																						0.1799	5.78647	6.90917	5.22153	5.22153	5.22153	7.03372	5.44927	5.44927	5.44927	5.00966	5.37859	5.17807	8.47349	9.84501	9.84501	9.84501	8.2391	7.7453	5.50156	5.50156	5.50156	5.50156	5.50156	9.80478
																						0.18	5.79173	6.90265	5.23067	5.23067	5.23067	7.0297	5.47153	5.47153	5.47153	4.99277	5.35612	5.15988	8.49447	9.82797	9.82797	9.82797	8.27463	7.73083	5.49911	5.49911	5.49911	5.49911	5.49911	9.79523
																						0.1801	5.80509	6.92271	5.23193	5.23193	5.23193	7.01292	5.44798	5.44798	5.44798	4.99197	5.36185	5.15908	8.5199	9.83188	9.83188	9.83188	8.24516	7.72112	5.49742	5.49742	5.49742	5.49742	5.49742	9.82479
[truncated: 3,199 more rows]
[truncated: 14 more columns]
