# Supplementary material for: Profilin and formin constitute a pacemaker system for robust actin filament growth
Source: eLife. 2019 Oct 24;8:e50963. doi: 10.7554/eLife.50963 (PMC6867828; doi:10.7554/eLife.50963)
Supplement: Figure 4—source data 1. [file elife-50963-fig4-data1.xlsx]

## Sheet: Sheet1
Figure 4B							Figure 4C					Figure 4E					Figure 4-figure supplemental 1A
													mean velocity [mers/s]	[mers/s]				anisotropy
time [min]	wt pa [au]	wt pa +LatB+Phall [au]	DHQ pa [au]	DHQ pa+LatB+Phall [au]			time [min]	WT [au]	QDH [au]			PA uM	qdh	sd			profilin1 nM	wt [au]	sd [au]	Q137AD154AH161A [au]	sd [au]
0	0	0	0	0			0	0	0			1	6.4059	0.15398			12000	-0.00152	0.00129	--	--
0.00333	-1.1e-05	5.3e-05	1.3e-05	4.7e-05			0.16667	2877	463			2.5	--	--			7200	0.00243	0.00108	--	--
0.00667	-1e-06	0.000246	7.2e-05	0.000409			0.33333	3040	83			5	35.8739	0.23129			4320	0.01256	0.000247487	--	--
0.01	0.000201	0.000422	0.000238	0.00161			0.75	4103.5	-16.5			7.5	50.3848	2.14815			2592	0.04324	4.24264e-05	-0.04735	0.000979024
0.01333	0.000745	0.000217	0.000586	0.00394			1.5	5146	83			10	74.7734	2.39926			1555.2	0.07625	0.000947593	-0.01993	0.000172447
0.01667	0.00158	-0.000406	0.00102	0.00693			3	4974	-261			12.5	--	--			933.12	0.13823	0.000834386	0.08574	0.00171
0.02	0.00256	-0.00105	0.00134	0.00951			6	5690	-602			15	--	--			559.872	0.20263	0.00322	0.20344	0.00177
0.02333	0.00337	-0.00128	0.00173	0.01091			12	7759	-20			17.5	--	--			335.923	0.32415	0.00424	0.34966	0.00245
0.02667	0.00368	-0.000959	0.00269	0.01107			24	8255	174			20	--	--			201.554	0.47889	0.00873	0.51087	0.00185
0.03	0.00365	-0.000432	0.00447	0.01026			48	8636	148			25	158.947	18.0693			120.932	0.63099	0.0091	0.72687	0.00136
0.03333	0.00374	-0.000224	0.00684	0.00889								30	166.125	29.2138			72.5594	0.736	0.0034	0.75887	0.00108
0.03667	0.00405	-0.000632	0.00923	0.00757								40	208.323	17.1029			43.5357	0.81732	0.00359	0.90367	0.00136
0.04	0.00434	-0.00179	0.01115	0.00658								50	228.819	9.91734
0.04333	0.00463	-0.00375	0.01251	0.00549								60	--	--
0.04667	0.00511	-0.00632	0.01328	0.0038								75	264.769	22.3961
0.05	0.00559	-0.00894	0.01312	0.0014								80	--	--
0.05333	0.00573	-0.01077	0.01181	-0.00155								90	--	--
0.05667	0.00545	-0.01088	0.00962	-0.00479								100	290.564	34.9442
0.06	0.00484	-0.00908	0.00717	-0.00793								125	312.104	12.3346
0.06333	0.00411	-0.00631	0.00487	-0.01076
0.06667	0.00362	-0.00407	0.00256	-0.01341
0.07	0.00349	-0.00347	-0.000131	-0.01607
0.07333	0.00351	-0.00494	-0.00309	-0.01882
0.07667	0.00342	-0.00841	-0.00576	-0.02173
0.08	0.00307	-0.0135	-0.00802	-0.0249
0.08333	0.00249	-0.01952	-0.01015	-0.02853
0.08667	0.0018	-0.02584	-0.01227	-0.03311
0.09	0.000998	-0.03214	-0.01416	-0.03884
0.09333	8.2e-05	-0.03821	-0.0156	-0.04497
0.09667	-0.000654	-0.04364	-0.01641	-0.0504
0.1	-0.000653	-0.04775	-0.01659	-0.05457
0.10333	0.000427	-0.04981	-0.01638	-0.05744
0.10667	0.00246	-0.0495	-0.0161	-0.05947
0.11	0.00504	-0.0473	-0.01578	-0.06148
0.11333	0.00762	-0.04451	-0.01536	-0.06396
0.11667	0.00956	-0.04268	-0.01489	-0.06693
0.12	0.01036	-0.04301	-0.0145	-0.0702
0.12333	0.00972	-0.04595	-0.01445	-0.07345
0.12667	0.00771	-0.051	-0.01518	-0.07631
0.13	0.00488	-0.05721	-0.01688	-0.07859
0.13333	0.00218	-0.06349	-0.01924	-0.08038
0.13667	0.000418	-0.06895	-0.02192	-0.08197
0.14	-5e-05	-0.07322	-0.02465	-0.08383
0.14333	0.000521	-0.07621	-0.02714	-0.08628
0.14667	0.0014	-0.07785	-0.02907	-0.08893
0.15	0.00203	-0.07825	-0.03013	-0.09095
0.15333	0.00244	-0.07772	-0.03031	-0.09179
0.15667	0.00277	-0.07681	-0.03008	-0.09183
0.16	0.00302	-0.07649	-0.03007	-0.09237
0.16333	0.00329	-0.07762	-0.03049	-0.09452
0.16667	0.0038	-0.08008	-0.03089	-0.09857
0.17	0.00441	-0.08307	-0.03076	-0.1041
0.17333	0.00454	-0.08584	-0.03041	-0.11018
0.17667	0.00389	-0.08801	-0.03058	-0.11575
0.18	0.00293	-0.08946	-0.03168	-0.12009
0.18333	0.00216	-0.0902	-0.03368	-0.1228
0.18667	0.00138	-0.09034	-0.03621	-0.12389
0.19	0.000179	-0.09026	-0.03847	-0.12395
0.19333	-0.00132	-0.09077	-0.03961	-0.12372
0.19667	-0.00265	-0.09267	-0.03944	-0.12349
0.2	-0.00344	-0.09617	-0.03866	-0.12339
0.20333	-0.00338	-0.10077	-0.03802	-0.12372
0.20667	-0.00232	-0.10527	-0.03778	-0.12477
0.21	-0.000337	-0.10839	-0.03786	-0.1265
0.21333	0.00212	-0.10963	-0.03811	-0.12841
0.21667	0.0043	-0.1093	-0.0384	-0.13031
0.22	0.00545	-0.10842	-0.03882	-0.13258
0.22333	0.00505	-0.1085	-0.0396	-0.13548
0.22667	0.00305	-0.11053	-0.0408	-0.1386
0.23	-0.000108	-0.11411	-0.04218	-0.14064
0.23333	-0.00331	-0.11806	-0.04365	-0.14001
0.23667	-0.00537	-0.12176	-0.04519	-0.13637
0.24	-0.0059	-0.12539	-0.04658	-0.13137
0.24333	-0.00523	-0.12908	-0.04763	-0.12746
0.24667	-0.00407	-0.13243	-0.04842	-0.12634
0.25	-0.00337	-0.13465	-0.04899	-0.12828
0.25333	-0.00367	-0.13516	-0.04911	-0.1325
0.25667	-0.00467	-0.13424	-0.04866	-0.1376
0.26	-0.00568	-0.13286	-0.04806	-0.14199
0.26333	-0.0061	-0.13198	-0.04806	-0.14466
0.26667	-0.00574	-0.13215	-0.04903	-0.14561
0.27	-0.00472	-0.13315	-0.05069	-0.14553
0.27333	-0.00306	-0.13406	-0.05241	-0.14519
0.27667	-0.000882	-0.134	-0.05363	-0.1451
0.28	0.00107	-0.13311	-0.05427	-0.1457
0.28333	0.00191	-0.13242	-0.05478	-0.14737
0.28667	0.00171	-0.13275	-0.05569	-0.15012
0.29	0.0016	-0.13411	-0.05707	-0.15324
0.29333	0.0024	-0.13577	-0.05872	-0.15575
0.29667	0.0038	-0.13709	-0.06039	-0.15722
0.3	0.00498	-0.13822	-0.06165	-0.15775
0.30333	0.00546	-0.1398	-0.06213	-0.15753
0.30667	0.00527	-0.142	-0.06189	-0.15682
0.31	0.00461	-0.1445	-0.0613	-0.15612
0.31333	0.00354	-0.1469	-0.0609	-0.15607
0.31667	0.00224	-0.14879	-0.06131	-0.15701
0.32	0.00106	-0.15007	-0.06298	-0.15878
0.32333	0.000199	-0.151	-0.06597	-0.16087
0.32667	-0.000563	-0.1519	-0.06976	-0.16279
0.33	-0.00132	-0.15295	-0.07329	-0.16422
0.33333	-0.00163	-0.15428	-0.07552	-0.16506
0.33667	-0.000929	-0.15592	-0.07625	-0.16564
0.34	0.000828	-0.15782	-0.07638	-0.16655
0.34333	0.00316	-0.16006	-0.07692	-0.16807
0.34667	0.00521	-0.1625	-0.07808	-0.16985
0.35	0.00618	-0.16425	-0.07948	-0.17121
0.35333	0.00584	-0.16417	-0.08066	-0.17163
0.35667	0.00455	-0.16177	-0.08135	-0.17108
0.36	0.00302	-0.15769	-0.08167	-0.17003
0.36333	0.00201	-0.1535	-0.0817	-0.16898
0.36667	0.002	-0.15102	-0.08101	-0.16822
0.37	0.00277	-0.1516	-0.07927	-0.16811
0.37333	0.0037	-0.15526	-0.07691	-0.16935
0.37667	0.0042	-0.16064	-0.07498	-0.17232
0.38	0.00403	-0.16615	-0.07432	-0.17639
0.38333	0.00323	-0.17082	-0.07519	-0.18035
0.38667	0.00204	-0.1742	-0.07751	-0.18282
0.39	0.000676	-0.17626	-0.08081	-0.18233
0.39333	-0.000643	-0.17735	-0.08405	-0.17812
0.39667	-0.00176	-0.17815	-0.08635	-0.1715
0.4	-0.00256	-0.17933	-0.08772	-0.16561
0.40333	-0.00314	-0.18119	-0.08878	-0.16333
0.40667	-0.00379	-0.18321	-0.09001	-0.16547
0.41	-0.00456	-0.18465	-0.09128	-0.1707
0.41333	-0.00486	-0.18527	-0.0921	-0.1771
0.41667	-0.00407	-0.18558	-0.09223	-0.18333
0.42	-0.00249	-0.18628	-0.09192	-0.18888
0.42333	-0.00103	-0.18758	-0.09166	-0.19378
0.42667	-0.000128	-0.18912	-0.09168	-0.19799
0.43	0.000631	-0.19043	-0.09203	-0.20136
0.43333	0.0017	-0.19131	-0.09281	-0.20396
0.43667	0.00294	-0.19197	-0.09387	-0.20609
0.44	0.00401	-0.19304	-0.09466	-0.20777
0.44333	0.00475	-0.19501	-0.09468	-0.2087
0.44667	0.00515	-0.1974	-0.09412	-0.20871
0.45	0.00532	-0.19913	-0.09374	-0.20795
0.45333	0.00534	-0.19979	-0.09427	-0.2069
0.45667	0.00504	-0.19988	-0.09578	-0.20618
0.46	0.00405	-0.20011	-0.0977	-0.20624
0.46333	0.00243	-0.20099	-0.09917	-0.20708
0.46667	0.000666	-0.20282	-0.09953	-0.20827
0.47	-0.00093	-0.20511	-0.09863	-0.20922
0.47333	-0.00247	-0.20664	-0.09706	-0.20963
0.47667	-0.00404	-0.20666	-0.09577	-0.20973
0.48	-0.00555	-0.20577	-0.09523	-0.21006
0.48333	-0.00701	-0.20554	-0.09526	-0.21101
0.48667	-0.00837	-0.20686	-0.09542	-0.21258
0.49	-0.00939	-0.20919	-0.09558	-0.21428
0.49333	-0.01008	-0.21126	-0.09621	-0.21543
0.49667	-0.01066	-0.2125	-0.09797	-0.21601
0.5	-0.01095	-0.21331	-0.10082	-0.21657
0.50333	-0.01047	-0.21423	-0.10377	-0.21751
0.50667	-0.00906	-0.21521	-0.1058	-0.21857
0.51	-0.00709	-0.21586	-0.10656	-0.21955
0.51333	-0.00505	-0.21612	-0.10624	-0.22084
0.51667	-0.00352	-0.21618	-0.10522	-0.22273
0.52	-0.00295	-0.21611	-0.10381	-0.22457
0.52333	-0.00348	-0.21583	-0.10232	-0.2253
0.52667	-0.00471	-0.21552	-0.10101	-0.22461
0.53	-0.00597	-0.21545	-0.10021	-0.22314
0.53333	-0.00703	-0.21575	-0.10024	-0.22195
0.53667	-0.00821	-0.21644	-0.10099	-0.22153
0.54	-0.00959	-0.21741	-0.10193	-0.22166
0.54333	-0.01084	-0.21836	-0.10285	-0.22199
0.54667	-0.01183	-0.21892	-0.10377	-0.22227
0.55	-0.01288	-0.21899	-0.10434	-0.22218
0.55333	-0.0144	-0.21901	-0.10386	-0.22157
0.55667	-0.01641	-0.21939	-0.10219	-0.22056
0.56	-0.01909	-0.21982	-0.10009	-0.21959
0.56333	-0.0232	-0.21968	-0.09872	-0.21921
0.56667	-0.0297	-0.21893	-0.09898	-0.21979
0.57	-0.0388	-0.21802	-0.10087	-0.22101
0.57333	-0.05026	-0.21731	-0.10342	-0.22193
0.57667	-0.06453	-0.21693	-0.10552	-0.22177
0.58	-0.08291	-0.21684	-0.10687	-0.22062
0.58333	-0.10677	-0.21707	-0.10761	-0.21912
0.58667	-0.13694	-0.21784	-0.10756	-0.21764
0.59	-0.17322	-0.21929	-0.10643	-0.21616
0.59333	-0.21408	-0.22117	-0.10468	-0.21454
0.59667	-0.25708	-0.22289	-0.10326	-0.2129
0.6	-0.29966	-0.224	-0.10262	-0.21177
0.60333	-0.33969	-0.22446	-0.10233	-0.21161
0.60667	-0.37584	-0.22436	-0.1018	-0.21246
0.61	-0.40737	-0.22352	-0.10083	-0.21383
0.61333	-0.43354	-0.22173	-0.09959	-0.21512
0.61667	-0.45315	-0.21902	-0.09845	-0.21617
0.62	-0.4648	-0.21574	-0.09761	-0.21718
0.62333	-0.46764	-0.21267	-0.09713	-0.21818
0.62667	-0.46221	-0.21049	-0.09713	-0.21894
0.63	-0.45066	-0.20937	-0.09763	-0.2193
0.63333	-0.4357	-0.20927	-0.09849	-0.21925
0.63667	-0.41939	-0.21008	-0.09922	-0.21885
0.64	-0.40292	-0.21117	-0.09907	-0.21805
0.64333	-0.3871	-0.21124	-0.09763	-0.21687
0.64667	-0.37297	-0.20907	-0.09541	-0.21565
0.65	-0.36179	-0.20468	-0.09349	-0.21482
0.65333	-0.35424	-0.19977	-0.09259	-0.21445
0.65667	-0.3497	-0.19641	-0.09268	-0.21432
0.66	-0.34679	-0.19562	-0.09312	-0.21433
0.66333	-0.34436	-0.19714	-0.09316	-0.21467
0.66667	-0.34185	-0.20008	-0.09251	-0.21548
0.67	-0.33899	-0.2034	-0.09153	-0.21618
0.67333	-0.33586	-0.20621	-0.09082	-0.2159
0.67667	-0.33315	-0.20791	-0.09066	-0.21431
0.68	-0.33176	-0.20837	-0.09104	-0.21176
0.68333	-0.3318	-0.20799	-0.09188	-0.20906
0.68667	-0.3324	-0.2075	-0.09301	-0.20703
0.69	-0.33256	-0.20747	-0.09387	-0.20593
0.69333	-0.33189	-0.20791	-0.09379	-0.20545
0.69667	-0.33031	-0.20848	-0.09246	-0.20536
0.7	-0.32766	-0.20887	-0.09005	-0.20554
0.70333	-0.32387	-0.20886	-0.0871	-0.20555
0.70667	-0.31927	-0.20848	-0.08442	-0.20486
0.71	-0.31435	-0.20801	-0.08269	-0.20349
0.71333	-0.30979	-0.20769	-0.08194	-0.20156
0.71667	-0.30609	-0.20735	-0.08157	-0.19832
0.72	-0.30319	-0.20677	-0.08103	-0.19288
0.72333	-0.30061	-0.2059	-0.08018	-0.186
0.72667	-0.29766	-0.2047	-0.07909	-0.18011
0.73	-0.29365	-0.20289	-0.07779	-0.17726
0.73333	-0.28846	-0.20032	-0.07637	-0.17798
0.73667	-0.28268	-0.19732	-0.07506	-0.18168
0.74	-0.27713	-0.19469	-0.07425	-0.18716
0.74333	-0.27232	-0.19308	-0.07436	-0.19288
0.74667	-0.26837	-0.19264	-0.07541	-0.1975
0.75	-0.26494	-0.19307	-0.07655	-0.20033
0.75333	-0.26145	-0.194	-0.07669	-0.20134
0.75667	-0.25751	-0.19523	-0.07558	-0.20088
0.76	-0.25299	-0.19662	-0.07387	-0.19944
0.76333	-0.24779	-0.19787	-0.07226	-0.19749
0.76667	-0.24192	-0.19858	-0.07126	-0.19561
0.77	-0.23544	-0.19864	-0.07124	-0.19427
0.77333	-0.22825	-0.19805	-0.07204	-0.19349
0.77667	-0.22029	-0.19676	-0.07297	-0.1929
0.78	-0.21187	-0.19508	-0.07344	-0.19219
0.78333	-0.20367	-0.19362	-0.0733	-0.19132
0.78667	-0.19631	-0.1926	-0.0723	-0.19031
0.79	-0.1898	-0.19169	-0.06964	-0.18923
0.79333	-0.1836	-0.19037	-0.06387	-0.18825
0.79667	-0.1772	-0.18841	-0.05288	-0.1876
0.8	-0.17045	-0.18617	-0.03608	-0.18759
0.80333	-0.16362	-0.18443	-0.01731	-0.1884
0.80667	-0.15689	-0.18385	-0.00364	-0.18971
0.81	-0.15019	-0.18436	-0.000313	-0.19086
0.81333	-0.14355	-0.18531	-0.00754	-0.19136
0.81667	-0.13725	-0.18605	-0.02148	-0.19094
0.82	-0.13162	-0.18586	-0.03687	-0.18975
0.82333	-0.12687	-0.18381	-0.04956	-0.18828
0.82667	-0.12294	-0.17947	-0.05776	-0.18709
0.83	-0.11965	-0.17377	-0.06184	-0.1866
0.83333	-0.11668	-0.16864	-0.06309	-0.18706
0.83667	-0.11367	-0.16557	-0.06255	-0.18826
0.84	-0.11052	-0.1645	-0.06089	-0.18934
0.84333	-0.10738	-0.16434	-0.05866	-0.18951
0.84667	-0.10449	-0.1645	-0.05625	-0.18855
0.85	-0.10211	-0.16527	-0.05411	-0.18663
0.85333	-0.1001	-0.16666	-0.05271	-0.1842
0.85667	-0.09777	-0.16794	-0.052	-0.1818
0.86	-0.09441	-0.16852	-0.05133	-0.17985
0.86333	-0.09002	-0.16856	-0.05027	-0.17856
0.86667	-0.08529	-0.16855	-0.04894	-0.17801
0.87	-0.08094	-0.16862	-0.04761	-0.17819
0.87333	-0.07717	-0.16855	-0.04634	-0.17884
0.87667	-0.07379	-0.16818	-0.04521	-0.17954
0.88	-0.07096	-0.16766	-0.04429	-0.18015
0.88333	-0.06923	-0.1671	-0.04349	-0.18058
0.88667	-0.06902	-0.16632	-0.04262	-0.18045
0.89	-0.07018	-0.16494	-0.04177	-0.17946
0.89333	-0.07214	-0.16295	-0.04131	-0.17789
0.89667	-0.0743	-0.16112	-0.04143	-0.17633
0.9	-0.07619	-0.16045	-0.04196	-0.175
0.90333	-0.0777	-0.16144	-0.04247	-0.17388
0.90667	-0.0791	-0.16394	-0.04258	-0.17311
0.91	-0.08074	-0.16712	-0.04209	-0.17303
0.91333	-0.08267	-0.16944	-0.0411	-0.17371
0.91667	-0.08463	-0.16947	-0.03995	-0.17462
0.92	-0.08629	-0.16708	-0.03895	-0.17521
0.92333	-0.08752	-0.16337	-0.03815	-0.17557
0.92667	-0.08869	-0.15957	-0.03744	-0.17604
0.93	-0.09061	-0.15628	-0.03676	-0.1765
0.93333	-0.09434	-0.15367	-0.03617	-0.17616
0.93667	-0.10093	-0.15187	-0.03583	-0.17414
0.94	-0.11113	-0.15095	-0.03578	-0.17052
0.94333	-0.12502	-0.15077	-0.03555	-0.16658
0.94667	-0.14214	-0.15111	-0.03456	-0.164
0.95	-0.16184	-0.15159	-0.03266	-0.16385
0.95333	-0.18372	-0.1517	-0.03017	-0.16596
0.95667	-0.20824	-0.1512	-0.02762	-0.16884
0.96	-0.23657	-0.15023	-0.02576	-0.17051
0.96333	-0.26953	-0.14884	-0.02512	-0.16995
0.96667	-0.30683	-0.14713	-0.02577	-0.16758
0.97	-0.34747	-0.14563	-0.02732	-0.16459
0.97333	-0.39041	-0.14492	-0.02894	-0.1621
0.97667	-0.43483	-0.14504	-0.0298	-0.16081
0.98	-0.48005	-0.14541	-0.02962	-0.16089
0.98333	-0.52502	-0.145	-0.02855	-0.16214
0.98667	-0.56797	-0.14332	-0.02668	-0.16425
0.99	-0.60663	-0.14104	-0.02407	-0.16661
0.99333	-0.63885	-0.13936	-0.02112	-0.16825
0.99667	-0.6631	-0.13898	-0.01829	-0.16841
1	-0.67852	-0.13978	-0.01599	-0.1673
1.00333	-0.68481	-0.14091	-0.0146	-0.16573
1.00667	-0.68224	-0.14139	-0.01408	-0.16447
1.01	-0.67173	-0.1404	-0.01389	-0.16397
1.01333	-0.65465	-0.13739	-0.01376	-0.16431
1.01667	-0.63284	-0.13236	-0.01402	-0.16508
1.02	-0.60835	-0.12639	-0.01484	-0.16554
1.02333	-0.58286	-0.12121	-0.01566	-0.16484
1.02667	-0.55698	-0.11811	-0.0157	-0.16255
1.03	-0.52964	-0.11713	-0.01468	-0.15924
1.03333	-0.49727	-0.1173	-0.0131	-0.15624
1.03667	-0.45362	-0.11737	-0.01148	-0.15475
1.04	-0.39125	-0.11666	-0.00968	-0.15504
1.04333	-0.30427	-0.11545	-0.00762	-0.15653
1.04667	-0.19124	-0.11457	-0.00599	-0.15836
1.05	-0.05739	-0.1147	-0.00557	-0.16011
1.05333	0.08438	-0.11588	-0.00635	-0.16167
1.05667	0.21529	-0.11753	-0.0075	-0.16283
1.06	0.31594	-0.11913	-0.00804	-0.16301
1.06333	0.373	-0.12054	-0.00749	-0.16154
1.06667	0.38338	-0.12174	-0.0058	-0.1582
1.07	0.35434	-0.12278	-0.0034	-0.15364
1.07333	0.30079	-0.12353	-0.00116	-0.14926
1.07667	0.24064	-0.12343	9.4e-05	-0.14625
1.08	0.18985	-0.1219	0.000246	-0.14468
1.08333	0.15897	-0.11914	-0.000148	-0.14389
1.08667	0.1522	-0.11615	-0.000199	-0.14349
1.09	0.16793	-0.11417	0.000686	-0.14348
1.09333	0.19997	-0.11373	0.00239	-0.14368
1.09667	0.23953	-0.11427	0.00453	-0.14348
1.1	0.27772	-0.11484	0.00685	-0.14242
1.10333	0.30754	-0.11485	0.00896	-0.14073
1.10667	0.32491	-0.11416	0.0102	-0.13912
1.11	0.32843	-0.11291	0.01022	-0.13803
1.11333	0.31863	-0.11137	0.00954	-0.13746
1.11667	0.29732	-0.10982	0.00919	-0.13719
1.12	0.26729	-0.10823	0.00971	-0.13711
1.12333	0.23205	-0.10665	0.01082	-0.13711
1.12667	0.1952	-0.10553	0.01193	-0.137
1.13	0.15995	-0.10536	0.01291	-0.13657
1.13333	0.12871	-0.10576	0.01394	-0.13566
1.13667	0.10259	-0.10526	0.01505	-0.13414
1.14	0.08142	-0.10205	0.01621	-0.13202
1.14333	0.06416	-0.09586	0.01757	-0.12946
1.14667	0.04943	-0.08887	0.01933	-0.12633
1.15	0.03582	-0.08375	0.02144	-0.12226
1.15333	0.02234	-0.08164	0.02363	-0.11782
1.15667	0.0086	-0.08242	0.0257	-0.11458
1.16	-0.00487	-0.08552	0.02754	-0.11372
1.16333	-0.01692	-0.08978	0.02901	-0.11509
1.16667	-0.02698	-0.09377	0.02977	-0.11761
1.17	-0.03523	-0.09634	0.02959	-0.11991
1.17333	-0.04164	-0.09706	0.02875	-0.12118
1.17667	-0.04606	-0.09622	0.02785	-0.12162
1.18	-0.04885	-0.09466	0.02714	-0.12214
1.18333	-0.05058	-0.09333	0.02658	-0.12335
1.18667	-0.05168	-0.09276	0.02651	-0.1249
1.19	-0.0524	-0.09301	0.02777	-0.12592
1.19333	-0.05245	-0.09386	0.03079	-0.12607
1.19667	-0.05125	-0.0948	0.03477	-0.12564
1.2	-0.04859	-0.09515	0.03811	-0.12494
1.20333	-0.04454	-0.09471	0.03986	-0.12407
1.20667	-0.0393	-0.09393	0.04002	-0.12298
1.21	-0.03357	-0.09324	0.03893	-0.12176
1.21333	-0.02833	-0.09234	0.03717	-0.12092
1.21667	-0.02394	-0.09074	0.03562	-0.12099
1.22	-0.02011	-0.08878	0.03504	-0.12181
1.22333	-0.01647	-0.08729	0.0358	-0.12267
1.22667	-0.01298	-0.08664	0.03781	-0.12305
1.23	-0.00973	-0.08661	0.0406	-0.12311
1.23333	-0.00651	-0.08686	0.04334	-0.12322
1.23667	-0.0027	-0.08708	0.04504	-0.12347
1.24	0.00234	-0.08693	0.04512	-0.12359
1.24333	0.00886	-0.08641	0.04372	-0.1231
1.24667	0.01692	-0.08599	0.04139	-0.12181
1.25	0.02665	-0.08617	0.03888	-0.11996
1.25333	0.03798	-0.08691	0.03722	-0.11798
1.25667	0.05097	-0.08788	0.03703	-0.11629
1.26	0.06592	-0.08866	0.03781	-0.11523
1.26333	0.08314	-0.08866	0.0387	-0.11473
1.26667	0.10256	-0.08737	0.03936	-0.11403
1.27	0.12363	-0.08493	0.03987	-0.11266
1.27333	0.14541	-0.08212	0.04055	-0.1112
1.27667	0.16688	-0.07993	0.04169	-0.11048
1.28	0.18722	-0.07903	0.04291	-0.11074
1.28333	0.20577	-0.07941	0.04342	-0.11199
1.28667	0.22199	-0.08044	0.04315	-0.11422
1.29	0.23554	-0.08097	0.04286	-0.11694
1.29333	0.2462	-0.07952	0.04315	-0.11956
1.29667	0.25372	-0.07568	0.04402	-0.12197
1.3	0.2579	-0.0709	0.04537	-0.12421
1.30333	0.25871	-0.06745	0.04708	-0.12599
1.30667	0.25614	-0.06666	0.0489	-0.12704
1.31	0.25025	-0.06825	0.05065	-0.12761
1.31333	0.2417	-0.07121	0.0523	-0.1282
1.31667	0.23171	-0.07462	0.05383	-0.12899
1.32	0.2213	-0.07771	0.05482	-0.12981
1.32333	0.21062	-0.07996	0.05473	-0.13046
1.32667	0.19928	-0.08121	0.05349	-0.13085
1.33	0.18712	-0.08151	0.05176	-0.1308
1.33333	0.17477	-0.08078	0.0505	-0.13006
1.33667	0.16312	-0.07917	0.05004	-0.12879
1.34	0.1523	-0.07743	0.05004	-0.1276
1.34333	0.14177	-0.07647	0.05019	-0.12693
1.34667	0.13119	-0.07641	0.05064	-0.12678
1.35	0.12096	-0.07675	0.05141	-0.12698
1.35333	0.11175	-0.07722	0.05195	-0.12732
1.35667	0.10366	-0.07793	0.05153	-0.12754
1.36	0.09632	-0.07892	0.04994	-0.12748
1.36333	0.08937	-0.07998	0.04786	-0.12726
1.36667	0.0826	-0.08078	0.04624	-0.12725
1.37	0.07587	-0.08094	0.04548	-0.1277
1.37333	0.06945	-0.08031	0.0453	-0.12821
1.37667	0.06384	-0.07909	0.04524	-0.12834
1.38	0.05918	-0.07783	0.04487	-0.12833
1.38333	0.05514	-0.07707	0.04402	-0.12881
1.38667	0.05152	-0.07687	0.04322	-0.12987
1.39	0.04837	-0.0765	0.04336	-0.13104
1.39333	0.04581	-0.07503	0.0449	-0.13188
1.39667	0.04408	-0.07266	0.04741	-0.13242
1.4	0.04344	-0.07054	0.05013	-0.13284
1.40333	0.04343	-0.06932	0.05247	-0.13328
1.40667	0.04294	-0.06886	0.05405	-0.13393
1.41	0.04111	-0.06887	0.05476	-0.13491
1.41333	0.03783	-0.06947	0.05483	-0.13603
1.41667	0.03357	-0.07099	0.05476	-0.13716
1.42	0.02906	-0.07331	0.05493	-0.13841
1.42333	0.02505	-0.07566	0.05531	-0.14007
1.42667	0.02209	-0.07721	0.05546	-0.14224
1.43	0.02038	-0.0779	0.05516	-0.14458
1.43333	0.01973	-0.07814	0.05485	-0.14644
1.43667	0.01945	-0.07806	0.05533	-0.14708
1.44	0.0187	-0.07755	0.05686	-0.14602
1.44333	0.01711	-0.07677	0.0586	-0.14306
1.44667	0.01491	-0.07607	0.05927	-0.13866
1.45	0.01263	-0.07577	0.05828	-0.13419
1.45333	0.01101	-0.07594	0.05615	-0.13139
1.45667	0.0106	-0.07616	0.05391	-0.13114
1.46	0.01119	-0.07575	0.05213	-0.13298
1.46333	0.01197	-0.0746	0.05089	-0.13581
1.46667	0.01238	-0.07328	0.0502	-0.13859
1.47	0.01244	-0.07228	0.05022	-0.14041
1.47333	0.01222	-0.07128	0.05102	-0.14078
1.47667	0.01138	-0.0694	0.05259	-0.14014
1.48	0.00966	-0.06644	0.05469	-0.1394
1.48333	0.00735	-0.06345	0.05668	-0.13922
1.48667	0.00492	-0.06178	0.05802	-0.13979
1.49	0.00241	-0.06194	0.05866	-0.14088
1.49333	-0.000583	-0.06345	0.05879	-0.14194
1.49667	-0.00425	-0.06529	0.05846	-0.14239
1.5	-0.00816	-0.06661	0.0576	-0.14212
1.50333	-0.01162	-0.06734	0.05615	-0.14132
1.50667	-0.01412	-0.06803	0.05416	-0.14007
1.51	-0.01559	-0.06915	0.05182	-0.13863
1.51333	-0.01639	-0.07058	0.04961	-0.13776
1.51667	-0.01727	-0.07188	0.04818	-0.13833
1.52	-0.01924	-0.07257	0.04796	-0.14035
1.52333	-0.02302	-0.07243	0.04886	-0.14302
1.52667	-0.02839	-0.07173	0.05052	-0.1455
1.53	-0.0342	-0.071	0.05258	-0.14727
1.53333	-0.03908	-0.07047	0.05459	-0.14824
1.53667	-0.04223	-0.07	0.05587	-0.14858
1.54	-0.0437	-0.06968	0.05597	-0.14835
1.54333	-0.04434	-0.06995	0.05525	-0.14763
1.54667	-0.0454	-0.07123	0.05467	-0.14667
1.55	-0.04778	-0.07345	0.05503	-0.14579
1.55333	-0.05155	-0.07586	0.05631	-0.14518
1.55667	-0.05611	-0.07753	0.05779	-0.14472
1.56	-0.06065	-0.07791	0.05863	-0.14404
1.56333	-0.06455	-0.07704	0.05839	-0.14283
1.56667	-0.06756	-0.07537	0.05718	-0.14099
1.57	-0.0694	-0.07348	0.05519	-0.13865
1.57333	-0.06979	-0.07185	0.05246	-0.13644
1.57667	-0.06906	-0.07086	0.04941	-0.135
1.58	-0.06811	-0.07045	0.04694	-0.1344
1.58333	-0.06747	-0.07007	0.04577	-0.1343
1.58667	-0.06675	-0.06945	0.04602	-0.1344
1.59	-0.06504	-0.06896	0.04716	-0.13455
1.59333	-0.06193	-0.06917	0.04836	-0.1347
1.59667	-0.05786	-0.07026	0.04904	-0.13504
1.6	-0.0538	-0.07184	0.04907	-0.13591
1.60333	-0.05054	-0.07299	0.0484	-0.13744
1.60667	-0.04833	-0.07302	0.04713	-0.1394
1.61	-0.04703	-0.07212	0.0459	-0.14118
1.61333	-0.0462	-0.07102	0.0454	-0.14207
1.61667	-0.045	-0.07028	0.04555	-0.14172
1.62	-0.04276	-0.07023	0.0458	-0.14035
1.62333	-0.03947	-0.0712	0.04582	-0.13834
1.62667	-0.03567	-0.0732	0.04564	-0.13616
1.63	-0.03209	-0.07555	0.04551	-0.13437
1.63333	-0.0295	-0.07743	0.04578	-0.13343
1.63667	-0.02843	-0.07862	0.04657	-0.13339
1.64	-0.02893	-0.07918	0.04742	-0.13411
1.64333	-0.0304	-0.07898	0.04762	-0.13543
1.64667	-0.0319	-0.07814	0.04681	-0.13722
1.65	-0.03276	-0.07725	0.04533	-0.13912
1.65333	-0.03298	-0.07686	0.04373	-0.14064
1.65667	-0.03276	-0.07717	0.04222	-0.14153
1.66	-0.03214	-0.07808	0.0406	-0.14183
1.66333	-0.03099	-0.07909	0.03886	-0.14155
1.66667	-0.02944	-0.07951	0.03745	-0.1405
1.67	-0.02788	-0.07909	0.03687	-0.13865
1.67333	-0.02664	-0.07826	0.03729	-0.13629
1.67667	-0.02562	-0.07763	0.03875	-0.13385
1.68	-0.02473	-0.07757	0.04105	-0.13189
1.68333	-0.0242	-0.07818	0.04364	-0.13094
1.68667	-0.02424	-0.07953	0.04593	-0.13107
1.69	-0.02462	-0.08138	0.04752	-0.13188
1.69333	-0.02495	-0.08291	0.04793	-0.13298
1.69667	-0.02519	-0.08333	0.04679	-0.13422
1.7	-0.02554	-0.08256	0.04422	-0.1355
1.70333	-0.02613	-0.0813	0.04077	-0.13645
1.70667	-0.02695	-0.08039	0.03714	-0.13685
1.71	-0.02766	-0.08027	0.03413	-0.13692
1.71333	-0.02756	-0.0809	0.03247	-0.13706
1.71667	-0.02604	-0.08207	0.03231	-0.13748
1.72	-0.0233	-0.08345	0.03329	-0.13806
1.72333	-0.0203	-0.08459	0.03474	-0.13847
1.72667	-0.01791	-0.08512	0.03606	-0.13857
1.73	-0.0164	-0.08483	0.03704	-0.13859
1.73333	-0.0158	-0.08368	0.03784	-0.13888
1.73667	-0.01638	-0.08198	0.03867	-0.13958
1.74	-0.01827	-0.08032	0.03957	-0.14046
1.74333	-0.02091	-0.07929	0.04043	-0.14101
1.74667	-0.02342	-0.07906	0.04091	-0.14083
1.75	-0.02514	-0.07956	0.0408	-0.13998
1.75333	-0.02574	-0.08058	0.04037	-0.13882
1.75667	-0.02499	-0.08158	0.04002	-0.1378
1.76	-0.02293	-0.08197	0.03987	-0.13735
1.76333	-0.02005	-0.08194	0.03979	-0.13766
1.76667	-0.01718	-0.08229	0.03963	-0.13878
1.77	-0.01489	-0.08339	0.03932	-0.14057
1.77333	-0.01325	-0.08484	0.03895	-0.14236
1.77667	-0.01226	-0.08592	0.03863	-0.14329
1.78	-0.012	-0.08611	0.03833	-0.14307
1.78333	-0.01225	-0.08545	0.03785	-0.14225
1.78667	-0.01261	-0.08458	0.03721	-0.1416
1.79	-0.01286	-0.08423	0.03663	-0.1412
1.79333	-0.01312	-0.08488	0.0362	-0.14052
1.79667	-0.01374	-0.08671	0.03561	-0.13919
1.8	-0.01478	-0.0895	0.03474	-0.13751
1.80333	-0.01573	-0.09265	0.03405	-0.13631
1.80667	-0.01589	-0.09546	0.03401	-0.13621
1.81	-0.01487	-0.09735	0.03456	-0.13716
1.81333	-0.01292	-0.09803	0.03525	-0.13854
1.81667	-0.01071	-0.09759	0.03563	-0.13993
1.82	-0.00899	-0.09642	0.0356	-0.14145
1.82333	-0.00839	-0.0952	0.03544	-0.14335
1.82667	-0.00925	-0.09443	0.03549	-0.14558
1.83	-0.01131	-0.09426	0.03592	-0.14778
1.83333	-0.01357	-0.09464	0.03671	-0.14948
1.83667	-0.01493	-0.09536	0.03743	-0.15023
1.84	-0.01488	-0.09607	0.03739	-0.14997
1.84333	-0.01351	-0.09653	0.03601	-0.1491
1.84667	-0.01125	-0.09656	0.03317	-0.14818
1.85	-0.00874	-0.09594	0.02953	-0.14766
1.85333	-0.00636	-0.09449	0.0265	-0.14773
1.85667	-0.00418	-0.09247	0.02531	-0.14831
1.86	-0.00221	-0.09064	0.0262	-0.14886
1.86333	-0.000609	-0.08992	0.02865	-0.14873
1.86667	0.000447	-0.09057	0.032	-0.14763
1.87	0.00108	-0.09207	0.0359	-0.14587
1.87333	0.00168	-0.09377	0.04023	-0.14398
1.87667	0.0024	-0.09524	0.04429	-0.14249
1.88	0.00292	-0.09627	0.04648	-0.14193
1.88333	0.00305	-0.09687	0.04569	-0.14255
1.88667	0.00318	-0.09724	0.04243	-0.14385
1.89	0.00366	-0.09747	0.03836	-0.14446
1.89333	0.00422	-0.09748	0.03502	-0.14338
1.89667	0.00432	-0.09717	0.03315	-0.14117
1.9	0.00366	-0.09646	0.03268	-0.13937
1.90333	0.00256	-0.09534	0.03342	-0.13906
1.90667	0.00177	-0.09401	0.03512	-0.14032
1.91	0.00155	-0.09289	0.03713	-0.14246
1.91333	0.0013	-0.09217	0.03865	-0.14477
1.91667	0.00022	-0.09178	0.03936	-0.14695
1.92	-0.00198	-0.09174	0.0394	-0.14902
1.92333	-0.00514	-0.0921	0.03899	-0.15116
1.92667	-0.0092	-0.09264	0.03817	-0.15363
1.93	-0.01427	-0.09303	0.03701	-0.15645
1.93333	-0.02053	-0.09311	0.03577	-0.15901
1.93667	-0.02812	-0.09296	0.03473	-0.16048
1.94	-0.03731	-0.09287	0.03364	-0.16047
1.94333	-0.04883	-0.09308	0.0321	-0.15923
1.94667	-0.06349	-0.09348	0.03057	-0.15749
1.95	-0.08126	-0.09394	0.03033	-0.15592
1.95333	-0.101	-0.0943	0.03209	-0.15481
1.95667	-0.12097	-0.09436	0.03511	-0.15409
1.96	-0.13938	-0.09403	0.03788	-0.15384
1.96333	-0.15457	-0.09334	0.03907	-0.15434
1.96667	-0.16542	-0.09246	0.03839	-0.15544
1.97	-0.1714	-0.09172	0.03665	-0.15647
1.97333	-0.17227	-0.09151	0.03496	-0.15674
1.97667	-0.16813	-0.09195	0.03398	-0.15605
1.98	-0.16001	-0.09277	0.03386	-0.1547
1.98333	-0.14984	-0.09351	0.03431	-0.15313
1.98667	-0.13957	-0.0937	0.03492	-0.15161
1.99	-0.13041	-0.09314	0.03542	-0.15035
1.99333	-0.1229	-0.09222	0.03567	-0.14974
1.99667	-0.11708	-0.09176	0.03584	-0.15005
2	-0.11228	-0.09231	0.03627	-0.15105
2.00333	-0.10781	-0.09359	0.03696	-0.15223
2.00667	-0.10381	-0.09473	0.03732	-0.15326
2.01	-0.10074	-0.09496	0.03684	-0.15428
2.01333	-0.09866	-0.09424	0.03572	-0.15571
2.01667	-0.09746	-0.09299	0.03489	-0.15762
2.02	-0.09714	-0.09162	0.03509	-0.15951
2.02333	-0.09756	-0.09023	0.03608	-0.16091
2.02667	-0.09847	-0.08886	0.0369	-0.16172
2.03	-0.09965	-0.08765	0.03695	-0.16183
2.03333	-0.10077	-0.0868	0.03622	-0.16097
2.03667	-0.10131	-0.08654	0.03483	-0.15904
2.04	-0.10109	-0.08709	0.03303	-0.15649
2.04333	-0.10043	-0.08844	0.03135	-0.15415
2.04667	-0.09964	-0.08997	0.03045	-0.15265
2.05	-0.09864	-0.0908	0.03086	-0.15217
2.05333	-0.09718	-0.0907	0.0325	-0.15247
2.05667	-0.09536	-0.09015	0.03466	-0.15302
2.06	-0.09352	-0.08974	0.03657	-0.15335
2.06333	-0.09158	-0.08987	0.03781	-0.15324
2.06667	-0.08937	-0.09087	0.03812	-0.15262
2.07	-0.08707	-0.09263	0.0373	-0.15151
2.07333	-0.08507	-0.09439	0.03519	-0.15036
2.07667	-0.08347	-0.09542	0.03191	-0.15015
2.08	-0.08203	-0.09569	0.02809	-0.15152
2.08333	-0.0803	-0.09574	0.025	-0.15398
2.08667	-0.07806	-0.09609	0.02396	-0.15635
2.09	-0.07543	-0.09677	0.0255	-0.15792
2.09333	-0.07266	-0.09728	0.02893	-0.1589
2.09667	-0.07011	-0.09707	0.03279	-0.15975
2.1	-0.06819	-0.09608	0.03571	-0.16037
2.10333	-0.06696	-0.09485	0.03713	-0.16036
2.10667	-0.06592	-0.09402	0.03712	-0.15965
2.11	-0.06425	-0.09369	0.03606	-0.15868
2.11333	-0.06143	-0.09357	0.03458	-0.15787
2.11667	-0.05747	-0.09356	0.03342	-0.15718
2.12	-0.05286	-0.09394	0.0329	-0.15632
2.12333	-0.04825	-0.09503	0.03297	-0.15526
2.12667	-0.04387	-0.09688	0.03355	-0.15429
2.13	-0.03934	-0.09883	0.03442	-0.15368
2.13333	-0.03412	-0.09998	0.03515	-0.15356
2.13667	-0.02825	-0.10014	0.03519	-0.15392
2.14	-0.02244	-0.09974	0.03419	-0.15435
2.14333	-0.01771	-0.09925	0.03237	-0.15425
2.14667	-0.01466	-0.09889	0.03016	-0.15346
2.15	-0.01304	-0.09882	0.02796	-0.15236
2.15333	-0.012	-0.09913	0.02631	-0.15139
2.15667	-0.01048	-0.09969	0.02564	-0.15081
2.16	-0.00784	-0.10032	0.02593	-0.15093
2.16333	-0.0042	-0.10093	0.02694	-0.15186
2.16667	-2.1e-05	-0.10131	0.02844	-0.15323
2.17	0.00424	-0.10125	0.03008	-0.15435
2.17333	0.00779	-0.10074	0.03137	-0.15469
2.17667	0.00979	-0.09986	0.03205	-0.15429
2.18	0.01018	-0.09871	0.03215	-0.15368
2.18333	0.0098	-0.09757	0.03162	-0.15336
2.18667	0.00975	-0.09668	0.03033	-0.15356
2.19	0.01083	-0.09612	0.02844	-0.15426
2.19333	0.01342	-0.09615	0.02636	-0.15509
2.19667	0.01784	-0.09718	0.02443	-0.15563
2.2	0.02457	-0.09914	0.02266	-0.15579
2.20333	0.03378	-0.1013	0.02096	-0.15582
2.20667	0.04484	-0.10251	0.01939	-0.15612
2.21	0.05668	-0.10187	0.01818	-0.15694
2.21333	0.06823	-0.09969	0.01766	-0.15812
2.21667	0.07855	-0.09736	0.01809	-0.15905
2.22	0.08728	-0.09619	0.01937	-0.15911
2.22333	0.09492	-0.09639	0.02113	-0.15818
2.22667	0.10246	-0.09724	0.02284	-0.15688
2.23	0.11044	-0.09794	0.02381	-0.15609
2.23333	0.11841	-0.09818	0.02338	-0.15634
2.23667	0.12556	-0.09818	0.02148	-0.15767
2.24	0.13159	-0.0982	0.01893	-0.15968
2.24333	0.13646	-0.09842	0.01693	-0.1616
2.24667	0.14015	-0.09888	0.01628	-0.16284
2.25	0.14277	-0.0994	0.01673	-0.16325
2.25333	0.14463	-0.09972	0.0173	-0.16298
2.25667	0.146	-0.09983	0.01736	-0.16219
2.26	0.14688	-0.09989	0.01716	-0.16101
2.26333	0.147	-0.10001	0.01745	-0.15982
2.26667	0.14631	-0.10038	0.01853	-0.15919
2.27	0.14543	-0.10108	0.02002	-0.15936
2.27333	0.14494	-0.10193	0.0214	-0.15994
2.27667	0.14448	-0.10279	0.02234	-0.16013
2.28	0.14306	-0.10365	0.02268	-0.15937
2.28333	0.13999	-0.10415	0.02256	-0.1578
2.28667	0.13535	-0.10374	0.0224	-0.15617
2.29	0.12956	-0.1026	0.02231	-0.15525
2.29333	0.12272	-0.10154	0.02195	-0.15533
2.29667	0.11454	-0.10103	0.0212	-0.15604
2.3	0.10461	-0.10115	0.02026	-0.1566
2.30333	0.09249	-0.10191	0.0193	-0.15641
2.30667	0.07762	-0.10317	0.01856	-0.15576
2.31	0.05946	-0.10432	0.01826	-0.15554
2.31333	0.03784	-0.10484	0.01826	-0.15621
2.31667	0.01274	-0.10496	0.018	-0.15754
2.32	-0.01606	-0.10542	0.01718	-0.15903
2.32333	-0.04899	-0.10641	0.0161	-0.16032
2.32667	-0.08611	-0.1073	0.0151	-0.16126
2.33	-0.1268	-0.10733	0.01435	-0.16169
2.33333	-0.16985	-0.10626	0.01403	-0.16163
2.33667	-0.21384	-0.10454	0.01421	-0.16164
2.34	-0.25735	-0.10309	0.01461	-0.16237
2.34333	-0.29886	-0.10252	0.01496	-0.16386
2.34667	-0.3366	-0.10271	0.01521	-0.16556
2.35	-0.36874	-0.10318	0.0154	-0.16701
2.35333	-0.39368	-0.10371	0.01539	-0.16816
2.35667	-0.41029	-0.10419	0.01474	-0.16926
2.36	-0.41838	-0.10441	0.01316	-0.17051
2.36333	-0.41872	-0.10459	0.01105	-0.17184
2.36667	-0.41277	-0.10527	0.00925	-0.17285
2.37	-0.40242	-0.10659	0.00838	-0.17294
2.37333	-0.38953	-0.10823	0.00856	-0.17188
2.37667	-0.37513	-0.10966	0.00954	-0.17007
2.38	-0.35892	-0.1103	0.01092	-0.16819
2.38333	-0.33947	-0.10982	0.01232	-0.16663
2.38667	-0.31469	-0.10833	0.01338	-0.16559
2.39	-0.28202	-0.10661	0.01373	-0.16511
2.39333	-0.23821	-0.1058	0.01316	-0.16468
2.39667	-0.17891	-0.10647	0.01176	-0.16371
2.4	-0.09967	-0.10789	0.00989	-0.16229
2.40333	0.00159	-0.10868	0.00787	-0.16132
2.40667	0.12292	-0.10838	0.0061	-0.16153
2.41	0.25854	-0.10745	0.00521	-0.16286
2.41333	0.39959	-0.10639	0.00544	-0.1645
2.41667	0.53511	-0.10564	0.00642	-0.16536
2.42	0.65443	-0.1056	0.00763	-0.16481
2.42333	0.75054	-0.10637	0.00867	-0.16344
2.42667	0.82249	-0.10769	0.00913	-0.16259
2.43	0.8754	-0.10917	0.00886	-0.1632
2.43333	0.91794	-0.11032	0.00832	-0.16508
2.43667	0.95885	-0.11093	0.00837	-0.16739
2.44	1.00446	-0.11115	0.0093	-0.1695
2.44333	1.05755	-0.11132	0.01046	-0.1714
2.44667	1.11742	-0.11155	0.01083	-0.17306
2.45	1.18069	-0.11171	0.01005	-0.17414
2.45333	1.24237	-0.11168	0.00865	-0.17441
2.45667	1.29714	-0.11142	0.00728	-0.17403
2.46	1.34049	-0.11102	0.0061	-0.17303
2.46333	1.36925	-0.11081	0.00512	-0.1713
2.46667	1.38172	-0.11097	0.00458	-0.16906
2.47	1.37777	-0.1114	0.00475	-0.16714
2.47333	1.35879	-0.11196	0.00564	-0.16642
2.47667	1.3273	-0.11245	0.00666	-0.16696
2.48	1.28658	-0.11263	0.00701	-0.16803
2.48333	1.24028	-0.11258	0.00641	-0.16875
2.48667	1.19171	-0.11272	0.00517	-0.16878
2.49	1.14322	-0.11309	0.00379	-0.16848
2.49333	1.09605	-0.11308	0.00262	-0.16834
2.49667	1.05075	-0.11212	0.00178	-0.16834
2.5	1.00771	-0.11048	0.00156	-0.16812
2.50333	0.96754	-0.10901	0.00236	-0.16753
2.50667	0.93098	-0.10867	0.00411	-0.16671
2.51	0.89824	-0.10991	0.00603	-0.16599
2.51333	0.86918	-0.11207	0.00749	-0.16573
2.51667	0.84365	-0.11384	0.00824	-0.16628
2.52	0.82157	-0.11439	0.00814	-0.1677
2.52333	0.8028	-0.11389	0.0074	-0.16963
2.52667	0.7872	-0.11285	0.00686	-0.17147
2.53	0.7745	-0.11178	0.00747	-0.17275
2.53333	0.76421	-0.11114	0.00923	-0.17327
2.53667	0.75577	-0.11124	0.01123	-0.17293
2.54	0.74873	-0.11199	0.01242	-0.17181
2.54333	0.74269	-0.11312	0.01215	-0.17036
2.54667	0.7371	-0.11414	0.01036	-0.16909
2.55	0.73117	-0.11451	0.0076	-0.16825
2.55333	0.72412	-0.11436	0.00475	-0.16773
2.55667	0.71561	-0.11426	0.00248	-0.1673
2.56	0.70586	-0.11454	0.00097	-0.16699
2.56333	0.69481	-0.11522	0.0001	-0.16689
2.56667	0.68176	-0.11625	-0.000387	-0.16694
2.57	0.66594	-0.11758	-0.000653	-0.16709
2.57333	0.64732	-0.11919	-0.000748	-0.16722
2.57667	0.62668	-0.12103	-0.000685	-0.16735
2.58	0.60512	-0.12314	-0.000584	-0.16791
2.58333	0.58353	-0.12568	-0.000939	-0.16935
2.58667	0.56233	-0.12859	-0.00249	-0.17168
2.59	0.54127	-0.13149	-0.0056	-0.17476
2.59333	0.51999	-0.13472	-0.01027	-0.1786
2.59667	0.49874	-0.13982	-0.01664	-0.1835
2.6	0.47783	-0.14822	-0.02499	-0.18995
2.60333	0.45714	-0.15973	-0.03549	-0.19803
2.60667	0.43661	-0.17288	-0.04822	-0.20715
2.61	0.4168	-0.1862	-0.06306	-0.21674
2.61333	0.39823	-0.1992	-0.07939	-0.22681
2.61667	0.38079	-0.21227	-0.09647	-0.23762
2.62	0.36411	-0.22573	-0.11428	-0.2493
2.62333	0.34799	-0.23936	-0.13353	-0.26165
2.62667	0.33257	-0.25274	-0.15457	-0.27402
2.63	0.31832	-0.2655	-0.17669	-0.28532
2.63333	0.30584	-0.27725	-0.19862	-0.29451
2.63667	0.2956	-0.28733	-0.21935	-0.30104
2.64	0.2878	-0.29486	-0.23858	-0.30526
2.64333	0.28246	-0.29912	-0.25617	-0.30813
2.64667	0.27943	-0.30014	-0.27169	-0.31042
2.65	0.27812	-0.29865	-0.28467	-0.31235
2.65333	0.27789	-0.29567	-0.29491	-0.31359
2.65667	0.27874	-0.29206	-0.30229	-0.31356
2.66	0.28145	-0.28845	-0.307	-0.31217
2.66333	0.28697	-0.28523	-0.30961	-0.30994
2.66667	0.29595	-0.28165	-0.3108	-0.30757
2.67	0.30867	-0.27583	-0.31097	-0.30555
2.67333	0.32513	-0.26729	-0.3101	-0.30402
2.67667	0.34478	-0.25861	-0.30823	-0.30273
2.68	0.36585	-0.25292	-0.30591	-0.3012
2.68333	0.38563	-0.2512	-0.30365	-0.29908
2.68667	0.40189	-0.2523	-0.30139	-0.2964
2.69	0.41397	-0.25423	-0.2988	-0.2932
2.69333	0.42248	-0.25544	-0.29588	-0.28917
2.69667	0.42842	-0.25551	-0.2927	-0.28403
2.7	0.43249	-0.25479	-0.28909	-0.27827
2.70333	0.43488	-0.25369	-0.28473	-0.27272
2.70667	0.43563	-0.25205	-0.27939	-0.26771
2.71	0.43525	-0.24917	-0.27325	-0.26307
2.71333	0.43509	-0.2445	-0.2668	-0.2586
2.71667	0.43712	-0.23807	-0.26023	-0.25412
2.72	0.44311	-0.23018	-0.25343	-0.24927
2.72333	0.45383	-0.22111	-0.24659	-0.24329
2.72667	0.46911	-0.21089	-0.24	-0.23497
2.73	0.48886	-0.19922	-0.23337	-0.22315
2.73333	0.51356	-0.18537	-0.22608	-0.20728
2.73667	0.54387	-0.1684	-0.21803	-0.18714
2.74	0.58025	-0.14743	-0.20998	-0.16218
2.74333	0.6225	-0.12124	-0.20305	-0.13115
2.74667	0.66933	-0.08768	-0.19795	-0.09186
2.75	0.71919	-0.04438	-0.19432	-0.0415
2.75333	0.77129	0.01041	-0.19134	0.02287
2.75667	0.82547	0.07811	-0.18886	0.10372
2.76	0.88107	0.16017	-0.18737	0.20258
2.76333	0.9362	0.25716	-0.18738	0.31956
2.76667	0.9885	0.36803	-0.18892	0.45295
2.77	1.03647	0.49049	-0.19118	0.59913
2.77333	1.07982	0.62158	-0.19282	0.75314
2.77667	1.11852	0.75799	-0.19317	0.90978
2.78	1.15195	0.89601	-0.19229	1.06432
2.78333	1.17908	1.03131	-0.19044	1.21273
2.78667	1.19926	1.15941	-0.18782	1.35142
2.79	1.21298	1.27661	-0.18476	1.4768
2.79333	1.22161	1.38023	-0.182	1.58574
2.79667	1.22644	1.46903	-0.1803	1.67637
2.8	1.22819	1.54349	-0.17964	1.74855
2.80333	1.22694	1.60521	-0.17925	1.80376
2.80667	1.2227	1.65565	-0.17832	1.84471
2.81	1.21567	1.69579	-0.17644	1.87441
2.81333	1.20608	1.72654	-0.17354	1.89553
2.81667	1.19445	1.74916	-0.16966	1.91018
2.82	1.18177	1.76505	-0.16507	1.91953
2.82333	1.16891	1.77516	-0.16012	1.92384
2.82667	1.15627	1.77997	-0.15487	1.92322
2.83	1.1438	1.77991	-0.14923	1.91796
2.83333	1.13122	1.77551	-0.14337	1.90843
2.83667	1.11833	1.76731	-0.13769	1.8951
2.84	1.10539	1.75589	-0.13246	1.87837
2.84333	1.09296	1.74186	-0.12777	1.85843
2.84667	1.08147	1.72573	-0.12346	1.83544
2.85	1.07121	1.70753	-0.1192	1.81005
2.85333	1.06232	1.68714	-0.11496	1.78318
2.85667	1.05482	1.66457	-0.11122	1.75541
2.86	1.04874	1.63978	-0.10839	1.72685
2.86333	1.04387	1.61262	-0.10629	1.69722
2.86667	1.03963	1.58355	-0.10428	1.66628
2.87	1.03519	1.55372	-0.10187	1.63429
2.87333	1.02997	1.52383	-0.09901	1.6021
2.87667	1.02376	1.49352	-0.0957	1.5708
2.88	1.01639	1.46243	-0.09182	1.54134
2.88333	1.00766	1.43144	-0.08763	1.51407
2.88667	0.99755	1.40196	-0.08379	1.4888
2.89	0.98619	1.37467	-0.08058	1.4652
2.89333	0.97373	1.34952	-0.07756	1.44292
2.89667	0.96034	1.32635	-0.07419	1.42156
2.9	0.94626	1.30482	-0.07019	1.4011
2.90333	0.93184	1.28448	-0.06553	1.38184
2.90667	0.91729	1.26508	-0.06062	1.36395
2.91	0.90256	1.24658	-0.05614	1.34734
2.91333	0.88743	1.22912	-0.0525	1.33166
2.91667	0.87167	1.21275	-0.0497	1.31637
2.92	0.85512	1.1971	-0.0474	1.30108
2.92333	0.83786	1.1815	-0.04508	1.2853
2.92667	0.82035	1.16562	-0.04224	1.26832
2.93	0.80345	1.14961	-0.03871	1.25011
2.93333	0.78803	1.13379	-0.03472	1.23176
2.93667	0.77437	1.1183	-0.03081	1.21456
2.94	0.76235	1.10306	-0.02771	1.19904
2.94333	0.75186	1.08822	-0.02577	1.18485
2.94667	0.74292	1.07408	-0.02458	1.17106
2.95	0.73536	1.06073	-0.02338	1.15671
2.95333	0.72855	1.04788	-0.02198	1.14118
2.95667	0.72163	1.03499	-0.02107	1.1243
2.96	0.71401	1.02133	-0.02169	1.10616
2.96333	0.7055	1.00617	-0.02413	1.08695
2.96667	0.696	0.98899	-0.02781	1.06707
2.97	0.68558	0.96979	-0.03209	1.04713
2.97333	0.67456	0.94906	-0.03684	1.02736
2.97667	0.66366	0.92731	-0.04213	1.00735
2.98	0.65374	0.9046	-0.04792	0.98645
2.98333	0.64524	0.88072	-0.05398	0.96443
2.98667	0.63802	0.85579	-0.05983	0.94135
2.99	0.63163	0.83021	-0.06467	0.91738
2.99333	0.62545	0.80436	-0.0677	0.8931
2.99667	0.61872	0.77872	-0.06823	0.86976
3	0.61089	0.75435	-0.06553	0.84884
3.00333	0.60203	0.73285	-0.05909	0.83163
3.00667	0.59294	0.71526	-0.0488	0.81895
3.01	0.58467	0.70179	-0.03478	0.81124
3.01333	0.57782	0.69266	-0.01707	0.80865
3.01667	0.57205	0.68822	0.00405	0.81084
3.02	0.56639	0.68827	0.02755	0.81689
3.02333	0.56032	0.69205	0.05166	0.82566
3.02667	0.55388	0.6988	0.07447	0.83625
3.03	0.54705	0.70779	0.0943	0.84764
3.03333	0.53981	0.71792	0.10997	0.85816
3.03667	0.53231	0.7277	0.121	0.86567
3.04	0.52472	0.73567	0.12751	0.86845
3.04333	0.51719	0.74081	0.12977	0.86577
3.04667	0.51003	0.74249	0.12832	0.85781
3.05	0.50352	0.74048	0.12442	0.84528
3.05333	0.49769	0.73545	0.11955	0.8291
3.05667	0.49236	0.72922	0.11436	0.81071
3.06	0.48706	0.72428	0.10867	0.79246
3.06333	0.48125	0.72296	0.10242	0.77728
3.06667	0.47474	0.72701	0.09625	0.76793
3.07	0.46786	0.73753	0.09129	0.76611
3.07333	0.46124	0.75476	0.08862	0.77213
3.07667	0.4553	0.77791	0.08917	0.78548
3.08	0.44993	0.80521	0.09398	0.80526
3.08333	0.44478	0.83456	0.10445	0.83046
3.08667	0.43967	0.86455	0.12241	0.85999
3.09	0.43479	0.89511	0.14986	0.89259
3.09333	0.43049	0.92687	0.18776	0.92664
3.09667	0.42681	0.96015	0.23495	0.96056
3.1	0.42331	0.99446	0.28827	0.99335
3.10333	0.4196	1.02889	0.34367	1.02449
3.10667	0.41553	1.06222	0.39745	1.05336
3.11	0.411	1.09279	0.44667	1.07914
3.11333	0.40608	1.11868	0.48902	1.10053
3.11667	0.40096	1.13841	0.52306	1.11593
3.12	0.3954	1.15123	0.5484	1.12413
3.12333	0.38901	1.15681	0.56533	1.125
3.12667	0.38212	1.15502	0.57439	1.11936
3.13	0.37565	1.14626	0.57642	1.10861
3.13333	0.37035	1.13145	0.57283	1.09416
3.13667	0.36656	1.11173	0.56533	1.07698
3.14	0.36415	1.08827	0.55526	1.05764
3.14333	0.36234	1.06239	0.54348	1.03658
3.14667	0.36018	1.03537	0.53097	1.01431
3.15	0.35712	1.00832	0.51885	0.99181
3.15333	0.35308	0.98222	0.50778	0.97024
3.15667	0.34835	0.95757	0.49779	0.95044
3.16	0.34344	0.9345	0.4888	0.93281
3.16333	0.33879	0.91329	0.48111	0.91732
3.16667	0.33461	0.89431	0.47531	0.90353
3.17	0.33094	0.87768	0.47168	0.89114
3.17333	0.32779	0.86338	0.46988	0.88043
3.17667	0.32483	0.85164	0.46924	0.87206
3.18	0.32126	0.84288	0.46923	0.86657
3.18333	0.31638	0.83707	0.46993	0.86401
3.18667	0.31022	0.83348	0.47162	0.86348
3.19	0.30341	0.8312	0.4742	0.86356
3.19333	0.29672	0.82947	0.47695	0.86308
3.19667	0.29076	0.82754	0.47903	0.86142
3.2	0.28591	0.82471	0.47995	0.85824
3.20333	0.28223	0.82089	0.47982	0.85341
3.20667	0.27951	0.81649	0.47919	0.84711
3.21	0.27731	0.81172	0.47853	0.83972
3.21333	0.27505	0.80641	0.47774	0.83135
3.21667	0.27223	0.8	0.47604	0.82169
3.22	0.26852	0.79159	0.47277	0.81047
3.22333	0.2638	0.78074	0.46809	0.79783
3.22667	0.25849	0.76784	0.46271	0.78389
3.23	0.25346	0.75368	0.45722	0.76858
3.23333	0.24928	0.73887	0.4519	0.75209
3.23667	0.24599	0.72374	0.44677	0.7347
3.24	0.24364	0.7083	0.44174	0.71629
3.24333	0.24252	0.69228	0.43673	0.69672
3.24667	0.24264	0.6756	0.43183	0.67663
3.25	0.24341	0.6587	0.42727	0.65713
3.25333	0.24411	0.64226	0.42338	0.63869
3.25667	0.24438	0.62644	0.42075	0.62102
3.26	0.24431	0.61072	0.42018	0.60385
3.26333	0.24449	0.59464	0.42197	0.5874
3.26667	0.24593	0.57837	0.42558	0.57199
3.27	0.2496	0.56257	0.43024	0.5576
3.27333	0.2559	0.54773	0.43552	0.54387
3.27667	0.26448	0.53414	0.44119	0.53065
3.28	0.27438	0.52208	0.44702	0.51831
3.28333	0.28446	0.51194	0.45276	0.5075
3.28667	0.29403	0.5042	0.45828	0.49877
3.29	0.30327	0.49943	0.4638	0.49252
3.29333	0.31277	0.49801	0.46968	0.48908
3.29667	0.32285	0.49977	0.47598	0.48848
3.3	0.33332	0.50421	0.48252	0.49038
3.30333	0.3437	0.51112	0.48899	0.49427
3.30667	0.35341	0.52036	0.49467	0.49954
3.31	0.36193	0.53144	0.49861	0.50583
3.31333	0.36916	0.54359	0.50038	0.51326
3.31667	0.37551	0.55579	0.50026	0.52204
3.32	0.38164	0.56704	0.4991	0.53201
3.32333	0.38803	0.57672	0.49767	0.54265
3.32667	0.39468	0.58459	0.49587	0.55307
3.33	0.40126	0.59078	0.49288	0.56238
3.33333	0.40748	0.59564	0.48833	0.57025
3.33667	0.41351	0.5993	0.48303	0.57678
3.34	0.42024	0.60153	0.47824	0.58179
3.34333	0.42903	0.60243	0.47459	0.58478
3.34667	0.44124	0.60277	0.47197	0.58546
3.35	0.45779	0.60338	0.47015	0.58439
3.35333	0.47911	0.60449	0.46921	0.58285
3.35667	0.5055	0.60572	0.46962	0.58207
3.36	0.53777	0.60696	0.47172	0.58249
3.36333	0.57774	0.60888	0.47535	0.58383
3.36667	0.62821	0.61255	0.48022	0.58584
3.37	0.6923	0.61907	0.48639	0.58879
3.37333	0.77311	0.6296	0.49459	0.59337
3.37667	0.87389	0.64526	0.50604	0.60051
3.38	0.9981	0.66691	0.52196	0.61133
3.38333	1.14932	0.69492	0.54288	0.62669
3.38667	1.33138	0.72912	0.56864	0.64681
3.39	1.54806	0.76874	0.59857	0.67155
3.39333	1.80294	0.81279	0.63198	0.70094
3.39667	2.09925	0.86042	0.66831	0.73533
3.4	2.43925	0.91123	0.70675	0.77512
3.40333	2.82335	0.96529	0.746	0.82033
3.40667	3.25075	1.02265	0.78458	0.87029
3.41	3.72083	1.08282	0.82138	0.92347
3.41333	4.23289	1.14471	0.85574	0.97767
3.41667	4.78442	1.20707	0.88733	1.03055
3.42	5.37026	1.26844	0.9159	1.08028
3.42333	5.9834	1.32687	0.94122	1.12578
3.42667	6.61602	1.38055	0.96311	1.16678
3.43	7.25992	1.42862	0.98138	1.20327
3.43333	7.90682	1.47084	0.99602	1.23512
3.43667	8.54845	1.507	1.00722	1.26224
3.44	9.17656	1.53679	1.0152	1.2845
3.44333	9.78327	1.55996	1.01988	1.30165
3.44667	10.3613	1.57637	1.021	1.31365
3.45	10.9039	1.58622	1.01866	1.32081
3.45333	11.4049	1.59	1.01339	1.32356
3.45667	11.859	1.58813	1.00574	1.32241
3.46	12.2625	1.58098	0.99612	1.31803
3.46333	12.6136	1.56927	0.98495	1.31091
3.46667	12.9118	1.5541	0.97267	1.30148
3.47	13.1575	1.53648	0.95998	1.29047
3.47333	13.3516	1.51719	0.94798	1.27886
3.47667	13.4961	1.49704	0.93719	1.2675
3.48	13.593	1.47659	0.92709	1.25702
3.48333	13.6452	1.45639	0.91681	1.24795
3.48667	13.6562	1.43751	0.90591	1.24046
3.49	13.6296	1.42089	0.89455	1.23395
3.49333	13.5695	1.40592	0.88326	1.22784
3.49667	13.4794	1.3908	0.87276	1.22216
3.5	13.3618	1.37445	0.86374	1.2172
3.50333	13.219	1.35716	0.85694	1.21259
3.50667	13.0533	1.33966	0.85304	1.20732
3.51	12.8672	1.32222	0.85228	1.20057
3.51333	12.6638	1.30483	0.85447	1.19251
3.51667	12.4464	1.28756	0.85943	1.18398
3.52	12.218	1.27046	0.86693	1.17538
3.52333	11.9808	1.25347	0.87656	1.16634
3.52667	11.7366	1.23655	0.88783	1.15625
3.53	11.4872	1.2197	0.90019	1.14453
3.53333	11.235	1.20288	0.91286	1.13073
3.53667	10.9817	1.18591	0.92501	1.11484
3.54	10.7291	1.16831	0.93585	1.09744
3.54333	10.4794	1.14952	0.9446	1.07919
3.54667	10.2358	1.12919	0.95087	1.06023
3.55	10.0008	1.10745	0.95457	1.0407
3.55333	9.77543	1.08467	0.95597	1.02096
3.55667	9.5602	1.06125	0.95582	1.00091
3.56	9.35547	1.03769	0.95495	0.97992
3.56333	9.16197	1.01445	0.95363	0.95789
3.56667	8.98051	0.99135	0.95171	0.93558
3.57	8.81159	0.96755	0.94872	0.9137
3.57333	8.65506	0.94266	0.94404	0.89223
3.57667	8.51007	0.91731	0.93719	0.87078
3.58	8.3755	0.89225	0.92815	0.84939
3.58333	8.2498	0.86793	0.91741	0.82864
3.58667	8.13095	0.84489	0.90569	0.80912
3.59	8.01698	0.82379	0.89356	0.79092
3.59333	7.90629	0.80485	0.88109	0.77363
3.59667	7.79735	0.78773	0.8679	0.75692
3.6	7.68861	0.77214	0.85381	0.74081
3.60333	7.5789	0.75802	0.83918	0.7254
3.60667	7.46736	0.74501	0.82431	0.71053
3.61	7.35301	0.73219	0.80902	0.69577
3.61333	7.23477	0.71863	0.79327	0.68074
3.61667	7.1118	0.70401	0.77762	0.6652
3.62	6.98367	0.6886	0.76246	0.64913
3.62333	6.84994	0.67273	0.74758	0.63317
3.62667	6.71001	0.65645	0.73263	0.61832
3.63	6.56373	0.63964	0.71754	0.60496
3.63333	6.41197	0.62243	0.70248	0.59258
3.63667	6.25622	0.60537	0.68766	0.58041
3.64	6.09801	0.58892	0.67329	0.56788
3.64333	5.93869	0.57324	0.65957	0.55491
3.64667	5.7791	0.55841	0.64662	0.54203
3.65	5.61955	0.54458	0.63453	0.52995
3.65333	5.46057	0.53192	0.62335	0.51908
3.65667	5.30301	0.52059	0.6128	0.50931
3.66	5.14734	0.51057	0.60265	0.50029
3.66333	4.99373	0.50146	0.59306	0.4919
3.66667	4.84292	0.49276	0.58408	0.48414
3.67	4.69585	0.48469	0.5749	0.47673
3.67333	4.5528	0.47804	0.56441	0.46916
3.67667	4.41367	0.47275	0.55251	0.46128
3.68	4.27877	0.4676	0.54015	0.45329
3.68333	4.14873	0.46171	0.5283	0.44532
3.68667	4.02349	0.45531	0.51751	0.43766
3.69	3.9021	0.44888	0.50782	0.43073
3.69333	3.78392	0.44217	0.4987	0.42457
3.69667	3.66951	0.43461	0.48954	0.41874
3.7	3.55982	0.42611	0.4804	0.41278
3.70333	3.45512	0.41718	0.47185	0.40657
3.70667	3.35483	0.40857	0.46439	0.40029
3.71	3.25809	0.4007	0.45786	0.3939
3.71333	3.16445	0.39347	0.45147	0.38706
3.71667	3.07381	0.38645	0.44438	0.37958
3.72	2.98628	0.37928	0.43635	0.3718
3.72333	2.90179	0.37192	0.4276	0.36423
3.72667	2.81998	0.36457	0.41842	0.35718
3.73	2.7406	0.35727	0.40949	0.35073
3.73333	2.66395	0.3499	0.40177	0.34493
3.73667	2.59032	0.34244	0.3956	0.33984
3.74	2.51945	0.33502	0.39066	0.33522
3.74333	2.45064	0.32784	0.38648	0.33069
3.74667	2.38333	0.32119	0.38224	0.32619
3.75	2.31723	0.31531	0.37715	0.32205
3.75333	2.25247	0.31017	0.37117	0.31868
3.75667	2.1896	0.30563	0.36502	0.31607
3.76	2.12932	0.30141	0.3593	0.31377
3.76333	2.07208	0.29729	0.35405	0.31131
3.76667	2.01773	0.29331	0.34907	0.30866
3.77	1.96556	0.28974	0.34423	0.30608
3.77333	1.9147	0.28686	0.33959	0.30383
3.77667	1.86458	0.28454	0.33521	0.3018
3.78	1.81525	0.2822	0.3309	0.29967
3.78333	1.76701	0.2793	0.32633	0.29746
3.78667	1.72019	0.27588	0.3214	0.29544
3.79	1.67498	0.27226	0.31642	0.29362
3.79333	1.63147	0.26887	0.31187	0.29195
3.79667	1.58995	0.26621	0.30801	0.29068
3.8	1.55088	0.26449	0.30445	0.29002
3.80333	1.51434	0.26355	0.30048	0.28964
3.80667	1.47964	0.26333	0.29588	0.28902
3.81	1.44577	0.26389	0.2913	0.28787
3.81333	1.41183	0.26488	0.2875	0.28633
3.81667	1.37746	0.26548	0.2845	0.2847
3.82	1.34311	0.26499	0.28185	0.28329
3.82333	1.30974	0.2632	0.27943	0.28221
3.82667	1.27826	0.26042	0.27738	0.28148
3.83	1.24907	0.25752	0.27553	0.28095
3.83333	1.22194	0.2552	0.27347	0.28042
3.83667	1.19608	0.25329	0.27098	0.27974
3.84	1.17082	0.25115	0.26811	0.2789
3.84333	1.14616	0.24817	0.26525	0.2779
3.84667	1.12257	0.24418	0.26318	0.27659
3.85	1.10042	0.23966	0.26227	0.27467
3.85333	1.07964	0.23563	0.26189	0.2719
3.85667	1.05975	0.23271	0.261	0.26849
3.86	1.04049	0.23063	0.25923	0.26489
3.86333	1.0219	0.22889	0.25724	0.26126
3.86667	1.00397	0.22743	0.25605	0.25772
3.87	0.98622	0.22626	0.25623	0.25469
3.87333	0.96798	0.22508	0.2577	0.25281
3.87667	0.94902	0.22358	0.25989	0.25235
3.88	0.93001	0.22176	0.26183	0.2531
3.88333	0.91211	0.21969	0.26271	0.2545
3.88667	0.89604	0.21748	0.26255	0.25576
3.89	0.88158	0.21551	0.26244	0.25617
3.89333	0.86798	0.21436	0.26392	0.25574
3.89667	0.85452	0.21413	0.2679	0.25529
3.9	0.84066	0.21402	0.27406	0.2557
3.90333	0.82627	0.21334	0.28133	0.25749
3.90667	0.81163	0.21265	0.2887	0.26091
3.91	0.79702	0.2133	0.29575	0.26605
3.91333	0.7827	0.21619	0.30284	0.27262
3.91667	0.76899	0.22117	0.31072	0.28012
3.92	0.75621	0.22766	0.32001	0.28801
3.92333	0.74434	0.23528	0.33113	0.29579
3.92667	0.73282	0.24394	0.34425	0.30313
3.93	0.72094	0.25331	0.35893	0.31011
3.93333	0.70864	0.26288	0.37446	0.31724
3.93667	0.69659	0.27233	0.39013	0.3251
3.94	0.68568	0.28163	0.40502	0.33399
3.94333	0.67637	0.29084	0.41824	0.34381
3.94667	0.66837	0.30017	0.42922	0.35408
3.95	0.66063	0.30991	0.43788	0.36398
3.95333	0.65212	0.31982	0.44447	0.37273
3.95667	0.6426	0.32911	0.4493	0.37995
3.96	0.63267	0.33715	0.45264	0.38558
3.96333	0.62297	0.34379	0.45469	0.3899
3.96667	0.61362	0.34937	0.45556	0.39332
3.97	0.60452	0.35458	0.45524	0.39626
3.97333	0.59562	0.36041	0.45361	0.39908
3.97667	0.58692	0.36794	0.45069	0.40238
3.98	0.57857	0.37792	0.44702	0.40685
3.98333	0.57082	0.3907	0.44345	0.41299
3.98667	0.56376	0.40675	0.44053	0.42151
3.99	0.557	0.42686	0.43809	0.4336
3.99333	0.54969	0.45182	0.43567	0.45056
3.99667	0.54117	0.48261	0.43326	0.47336
4	0.53153	0.521	0.43129	0.50288
4.00333	0.52143	0.56966	0.43015	0.54038
4.00667	0.51167	0.63196	0.43008	0.58784
4.01	0.5029	0.712	0.43167	0.64758
4.01333	0.49523	0.81468	0.4357	0.72201
4.01667	0.48805	0.94522	0.44264	0.81361
4.02	0.48024	1.10842	0.45282	0.92477
4.02333	0.47081	1.30857	0.46709	1.05745
4.02667	0.45958	1.54982	0.48714	1.21294
4.03	0.44714	1.83635	0.51533	1.39194
4.03333	0.43441	2.17233	0.55405	1.59487
4.03667	0.42217	2.56167	0.60519	1.8217
4.04	0.41049	3.00741	0.66984	2.07159
4.04333	0.39911	3.51121	0.74853	2.34274
4.04667	0.38816	4.07311	0.84169	2.63252
4.05	0.37808	4.69119	0.94997	2.93791
4.05333	0.36911	5.36145	1.07417	3.25575
4.05667	0.36111	6.07803	1.21511	3.58254
4.06	0.35377	6.8332	1.37361	3.91437
4.06333	0.34673	7.61739	1.54972	4.24702
4.06667	0.33959	8.41981	1.74207	4.57599
4.07	0.33207	9.22906	1.94819	4.8967
4.07333	0.3242	10.0335	2.16522	5.20458
4.07667	0.31619	10.8217	2.39016	5.49542
4.08	0.30828	11.5829	2.61953	5.76565
4.08333	0.30062	12.3073	2.84925	6.01256
4.08667	0.29331	12.9864	3.07511	6.23412
4.09	0.28626	13.6133	3.29315	6.42909
4.09333	0.27952	14.1816	3.50001	6.59712
4.09667	0.27336	14.6864	3.69294	6.73855
4.1	0.2679	15.1248	3.86979	6.85417
4.10333	0.26291	15.496	4.02891	6.94451
4.10667	0.25823	15.8005	4.16917	7.00962
4.11	0.25389	16.0402	4.28978	7.04953
4.11333	0.24962	16.2169	4.39012	7.06509
4.11667	0.24523	16.3331	4.46999	7.05808
4.12	0.24093	16.3913	4.52991	7.0303
4.12333	0.23712	16.3949	4.57092	6.98296
4.12667	0.23394	16.3481	4.59435	6.91697
4.13	0.23156	16.255	4.60143	6.83362
4.13333	0.23044	16.1187	4.59307	6.73483
4.13667	0.231	15.9417	4.57026	6.62286
4.14	0.23294	15.7264	4.53458	6.49975
4.14333	0.23553	15.4762	4.48786	6.36714
4.14667	0.23848	15.1954	4.43156	6.22646
4.15	0.24182	14.8891	4.36685	6.07909
4.15333	0.24553	14.5625	4.29499	5.92623
4.15667	0.24963	14.2192	4.2173	5.76897
4.16	0.25427	13.8615	4.13487	5.6085
4.16333	0.25966	13.492	4.0486	5.44631
4.16667	0.26601	13.1141	3.95957	5.28403
4.17	0.27344	12.7317	3.86887	5.12304
4.17333	0.28223	12.3483	3.7767	4.96437
4.17667	0.29294	11.9663	3.68244	4.80882
4.18	0.30599	11.5872	3.5856	4.65705
4.18333	0.32104	11.2116	3.4865	4.50963
4.18667	0.33748	10.8405	3.38628	4.367
4.19	0.35529	10.4766	3.28646	4.22966
4.19333	0.3755	10.1234	3.18839	4.09829
4.19667	0.39958	9.78413	3.09281	3.97358
4.2	0.42876	9.46119	2.99958	3.856
4.20333	0.46423	9.15568	2.90815	3.74561
4.20667	0.50759	8.86773	2.81843	3.64247
4.21	0.56066	8.59685	2.73118	3.54687
4.21333	0.62545	8.34263	2.64725	3.45879
4.21667	0.70445	8.10505	2.56717	3.37775
4.22	0.80095	7.88408	2.49125	3.30318
4.22333	0.91956	7.67906	2.41951	3.23449
4.22667	1.06667	7.48877	2.35156	3.17075
4.23	1.25009	7.31238	2.28717	3.11079
4.23333	1.4784	7.14922	2.2266	3.05363
4.23667	1.76129	6.998	2.17028	2.99877
4.24	2.11032	6.85665	2.11843	2.94604
4.24333	2.53837	6.72282	2.07125	2.89511
4.24667	3.05873	6.59426	2.02853	2.84515
4.25	3.68524	6.46909	1.98933	2.79514
4.25333	4.43252	6.34597	1.9526	2.74426
4.25667	5.31572	6.22421	1.91792	2.6923
4.26	6.35005	6.10332	1.88503	2.63981
4.26333	7.5496	5.98263	1.85335	2.58744
4.26667	8.92579	5.86115	1.82215	2.53525
4.27	10.487	5.73775	1.79091	2.48276
4.27333	12.2389	5.61144	1.75944	2.4294
4.27667	14.1837	5.48221	1.72809	2.37489
4.28	16.3201	5.35135	1.69734	2.31961
4.28333	18.6429	5.22053	1.66738	2.26426
4.28667	21.1421	5.09075	1.63812	2.20945
4.29	23.805	4.96217	1.60931	2.15556
4.29333	26.6154	4.83437	1.58037	2.10279
4.29667	29.5541	4.70703	1.55072	2.05094
4.3	32.5986	4.58044	1.52049	1.99951
4.30333	35.7247	4.45543	1.49026	1.94832
4.30667	38.9074	4.33273	1.46024	1.89785
4.31	42.1203	4.21262	1.43011	1.84875
4.31333	45.3361	4.09485	1.39944	1.80121
4.31667	48.5276	3.97906	1.36814	1.75475
4.32	51.669	3.86549	1.33667	1.70852
4.32333	54.7362	3.75513	1.30551	1.66204
4.32667	57.7059	3.64908	1.27471	1.61562
4.33	60.5561	3.54762	1.24444	1.57022
4.33333	63.2656	3.45017	1.21545	1.52705
4.33667	65.8151	3.35595	1.18835	1.48664
4.34	68.1876	3.26456	1.16292	1.44854
4.34333	70.3687	3.17598	1.13856	1.41198
4.34667	72.3463	3.09023	1.1149	1.37659
4.35	74.1111	3.00708	1.09191	1.3419
4.35333	75.6566	2.926	1.06985	1.30713
4.35667	76.9793	2.84652	1.04895	1.27178
4.36	78.0787	2.7687	1.02899	1.23625
4.36333	78.9567	2.69323	1.00944	1.20159
4.36667	79.6169	2.62097	0.98988	1.16898
4.37	80.0647	2.55212	0.97008	1.13915
4.37333	80.3081	2.48601	0.9501	1.11176
4.37667	80.3577	2.42151	0.93047	1.08537
4.38	80.2269	2.35781	0.91195	1.05857
4.38333	79.9298	2.29491	0.89496	1.03123
4.38667	79.4814	2.23347	0.87931	1.00426
4.39	78.8969	2.17388	0.86453	0.97838
4.39333	78.1918	2.11595	0.85045	0.95356
4.39667	77.3809	2.05964	0.83724	0.92956
4.4	76.4786	2.00549	0.82508	0.90637
4.40333	75.4986	1.95395	0.81386	0.88407
4.40667	74.4537	1.90458	0.80323	0.86255
4.41	73.3558	1.85657	0.79265	0.84173
4.41333	72.216	1.80943	0.78162	0.82181
4.41667	71.0444	1.76289	0.7698	0.80307
4.42	69.8496	1.7169	0.75721	0.78534
4.42333	68.638	1.67174	0.74426	0.76799
4.42667	67.4148	1.62764	0.73143	0.75086
4.43	66.1846	1.58478	0.71907	0.73474
4.43333	64.9522	1.54343	0.70727	0.72008
4.43667	63.7226	1.50373	0.69588	0.70607
4.44	62.5005	1.46543	0.6846	0.69152
4.44333	61.2907	1.42813	0.67327	0.67624
4.44667	60.0977	1.39151	0.66193	0.66084
4.45	58.9267	1.35564	0.65054	0.64582
4.45333	57.7826	1.32101	0.63908	0.63113
4.45667	56.6702	1.28795	0.62795	0.61679
4.46	55.5942	1.2565	0.61782	0.60325
4.46333	54.5596	1.22669	0.60879	0.59091
4.46667	53.5714	1.19862	0.60004	0.57957
4.47	52.6343	1.1722	0.59063	0.56875
4.47333	51.7517	1.147	0.58048	0.55823
4.47667	50.9261	1.12221	0.5705	0.54804
4.48	50.1584	1.09711	0.56179	0.53806
4.48333	49.4477	1.07162	0.55476	0.52796
4.48667	48.7919	1.04637	0.54932	0.51771
4.49	48.1885	1.02247	0.54507	0.5076
4.49333	47.6346	1.00079	0.54108	0.49816
4.49667	47.1259	0.98151	0.53636	0.4899
4.5	46.6561	0.96413	0.53069	0.48294
4.50333	46.2179	0.94778	0.52472	0.47695
4.50667	45.8037	0.93144	0.51912	0.47152
4.51	45.4054	0.91443	0.51397	0.46641
4.51333	45.0145	0.89692	0.50887	0.4614
4.51667	44.6236	0.87989	0.50331	0.45621
4.52	44.2249	0.86424	0.49698	0.45054
4.52333	43.8106	0.84998	0.49003	0.4442
4.52667	43.3728	0.8365	0.48305	0.43748
4.53	42.9041	0.82326	0.47666	0.4311
4.53333	42.3983	0.81019	0.47108	0.42556
4.53667	41.85	0.79765	0.46617	0.42062
4.54	41.2554	0.78599	0.46173	0.41568
4.54333	40.6126	0.77472	0.45752	0.41018
4.54667	39.9216	0.76284	0.45331	0.404
4.55	39.1835	0.74995	0.44907	0.39775
4.55333	38.4003	0.73663	0.44477	0.3923
4.55667	37.5754	0.7237	0.4401	0.38787
4.56	36.7128	0.71166	0.4349	0.38399
4.56333	35.8175	0.70057	0.42942	0.38013
4.56667	34.8944	0.68999	0.42398	0.37611
4.57	33.9487	0.67943	0.41891	0.3722
4.57333	32.9853	0.66857	0.41491	0.36885
4.57667	32.0095	0.65724	0.41274	0.36635
4.58	31.0278	0.64572	0.41266	0.36451
4.58333	30.0468	0.63473	0.41391	0.36296
4.58667	29.0725	0.62479	0.41494	0.36152
4.59	28.11	0.61586	0.41449	0.36026
4.59333	27.1639	0.60749	0.41246	0.35914
4.59667	26.2389	0.59917	0.40946	0.35772
4.6	25.3397	0.59051	0.40619	0.35573
4.60333	24.4693	0.58119	0.4032	0.35357
4.60667	23.6289	0.57121	0.40076	0.35186
4.61	22.8189	0.56095	0.39897	0.35106
4.61333	22.0395	0.55077	0.39762	0.35144
4.61667	21.2913	0.54094	0.39627	0.35307
4.62	20.5742	0.53137	0.39468	0.35572
4.62333	19.8879	0.52192	0.39292	0.35915
4.62667	19.2314	0.51294	0.39113	0.3633
4.63	18.6035	0.50499	0.38945	0.36805
4.63333	18.0027	0.49815	0.3883	0.37309
4.63667	17.4276	0.49198	0.38799	0.37831
4.64	16.8762	0.48621	0.38824	0.38389
4.64333	16.3466	0.48093	0.38838	0.38981
4.64667	15.8371	0.47619	0.38806	0.39566
4.65	15.3464	0.47176	0.38754	0.40136
4.65333	14.8737	0.46744	0.38729	0.40736
4.65667	14.4185	0.46345	0.38787	0.41385
4.66	13.9801	0.46031	0.3898	0.42071
4.66333	13.5575	0.45813	0.39312	0.42809
4.66667	13.1496	0.45637	0.39731	0.43649
4.67	12.7554	0.45419	0.40189	0.4463
4.67333	12.3741	0.45083	0.40676	0.45782
4.67667	12.0048	0.446	0.41197	0.47094
4.68	11.6471	0.44005	0.41718	0.48511
4.68333	11.3012	0.43355	0.42185	0.49975
4.68667	10.9672	0.427	0.42623	0.5144
4.69	10.6448	0.4207	0.43114	0.52833
4.69333	10.3334	0.41473	0.43688	0.54091
4.69667	10.0324	0.40904	0.44283	0.55249
4.7	9.7416	0.4037	0.4482	0.56397
4.70333	9.46087	0.39878	0.45267	0.5756
4.70667	9.19011	0.39399	0.45632	0.58672
4.71	8.92959	0.38883	0.45898	0.59641
4.71333	8.67958	0.383	0.46031	0.60438
4.71667	8.43974	0.37628	0.45993	0.6111
4.72	8.20923	0.36843	0.45755	0.61727
4.72333	7.98712	0.35958	0.4531	0.6233
4.72667	7.7726	0.35027	0.44696	0.62906
4.73	7.56522	0.341	0.4396	0.63388
4.73333	7.36508	0.33205	0.43118	0.63734
4.73667	7.17238	0.32338	0.42154	0.63982
4.74	6.98679	0.31497	0.4108	0.64222
4.74333	6.80761	0.30687	0.39954	0.64539
4.74667	6.63445	0.29875	0.38815	0.64964
4.75	6.46739	0.29013	0.37617	0.65485
4.75333	6.30663	0.28097	0.36285	0.66099
4.75667	6.15229	0.27157	0.34824	0.66846
4.76	6.00417	0.26216	0.3331	0.67805
4.76333	5.86175	0.25294	0.31814	0.69078
4.76667	5.7244	0.24401	0.30354	0.70787
4.77	5.59211	0.23531	0.2892	0.73068
4.77333	5.46537	0.22692	0.27501	0.76029
4.77667	5.34427	0.21921	0.26127	0.79737
4.78	5.22808	0.21292	0.24859	0.84242
4.78333	5.1158	0.20895	0.23745	0.89582
4.78667	5.00702	0.20791	0.22779	0.95809
4.79	4.90181	0.20991	0.21918	1.03067
4.79333	4.8	0.21447	0.21103	1.1158
4.79667	4.70108	0.2206	0.20277	1.21568
4.8	4.60509	0.22752	0.19434	1.33232
4.80333	4.51266	0.23572	0.1864	1.46805
4.80667	4.42409	0.24674	0.1801	1.62579
4.81	4.33918	0.26211	0.17628	1.80962
4.81333	4.25742	0.28252	0.17476	2.02492
4.81667	4.17834	0.30815	0.17465	2.27765
4.82	4.10168	0.33957	0.17522	2.57384
4.82333	4.02732	0.37828	0.17643	2.92026
4.82667	3.95504	0.42652	0.1788	3.32574
4.83	3.88491	0.4866	0.18277	3.80197
4.83333	3.81737	0.56082	0.18824	4.36277
4.83667	3.75279	0.65204	0.19526	5.02253
4.84	3.69101	0.76402	0.20443	5.79544
4.84333	3.63138	0.90168	0.21645	6.69547
4.84667	3.57318	1.07179	0.23149	7.73601
4.85	3.516	1.28341	0.24931	8.92928
4.85333	3.45985	1.54749	0.26991	10.2859
4.85667	3.40521	1.87644	0.29418	11.8146
4.86	3.3528	2.28442	0.32412	13.5223
4.86333	3.30296	2.78794	0.36217	15.4138
4.86667	3.25535	3.4063	0.41049	17.4915
4.87	3.20926	4.16146	0.47135	19.7551
4.87333	3.16411	5.0771	0.54807	22.2014
4.87667	3.1198	6.17739	0.64544	24.8238
4.88	3.07646	7.48606	0.76969	27.6123
4.88333	3.03403	9.02528	0.92839	30.5533
4.88667	2.99225	10.8139	1.13056	33.6297
4.89	2.9509	12.8665	1.3868	36.8211
4.89333	2.90993	15.1928	1.70913	40.1035
4.89667	2.86954	17.7959	2.11055	43.4492
4.9	2.83032	20.6703	2.60442	46.8273
4.90333	2.79294	23.8014	3.204	50.2043
4.90667	2.75747	27.1671	3.92246	53.5458
4.91	2.72306	30.7399	4.77273	56.8172
4.91333	2.68879	34.4872	5.76647	59.9846
4.91667	2.65449	38.3713	6.91239	63.0149
4.92	2.62069	42.3497	8.21533	65.8764
4.92333	2.58799	46.378	9.67626	68.5405
4.92667	2.5566	50.4126	11.2925	70.9822
4.93	2.52615	54.412	13.0574	73.1813
4.93333	2.49588	58.3365	14.9604	75.1208
4.93667	2.46536	62.1485	16.9874	76.7874
4.94	2.43475	65.8129	19.121	78.1711
4.94333	2.4046	69.298	21.3408	79.2663
4.94667	2.3755	72.5746	23.6248	80.0721
4.95	2.34767	75.6166	25.9499	80.5917
4.95333	2.32099	78.4011	28.2925	80.8316
4.95667	2.29527	80.9098	30.6283	80.8019
4.96	2.27036	83.1283	32.9336	80.5159
4.96333	2.24619	85.046	35.1863	79.9897
4.96667	2.2225	86.6561	37.3655	79.242
4.97	2.19895	87.956	39.4523	78.2934
4.97333	2.17524	88.9475	41.4297	77.1656
4.97667	2.15098	89.6363	43.2827	75.8813
4.98	2.12582	90.0316	44.9986	74.4633
4.98333	2.09987	90.1459	46.5666	72.9354
4.98667	2.074	89.9944	47.9781	71.3216
4.99	2.04938	89.5952	49.227	69.6436
4.99333	2.02666	88.9689	50.3096	67.9205
4.99667	2.00556	88.1379	51.2244	66.1689
5	1.98523	87.1249	51.9715	64.4037
5.00333	1.96486	85.9527	52.5528	62.6383
5.00667	1.94395	84.6439	52.9726	60.8854
5.01	1.92254	83.2205	53.2373	59.1556
5.01333	1.90122	81.7036	53.3553	57.457
5.01667	1.88046	80.1123	53.3357	55.7954
5.02	1.86015	78.4637	53.1886	54.1757
5.02333	1.84002	76.7731	52.9248	52.6015
5.02667	1.82028	75.054	52.5565	51.075
5.03	1.80157	73.319	52.0967	49.5975
5.03333	1.7844	71.5795	51.5586	48.1706
5.03667	1.76849	69.8451	50.9547	46.7963
5.04	1.75285	68.1239	50.2963	45.4763
5.04333	1.73669	66.4214	49.5939	44.2124
5.04667	1.72014	64.7403	48.857	43.0066
5.05	1.70389	63.0819	48.0941	41.861
5.05333	1.68845	61.4492	47.3119	40.7773
5.05667	1.67376	59.8475	46.5153	39.7569
5.06	1.65937	58.2832	45.7077	38.8012
5.06333	1.64484	56.7623	44.893	37.9113
5.06667	1.63008	55.2901	44.0753	37.0875
5.07	1.61537	53.8717	43.2578	36.3284
5.07333	1.60111	52.5119	42.4427	35.6315
5.07667	1.58755	51.2148	41.6308	34.9928
5.08	1.57458	49.9843	40.8226	34.4073
5.08333	1.56188	48.824	40.0181	33.8688
5.08667	1.54912	47.7366	39.2173	33.3702
5.09	1.53624	46.7239	38.4204	32.904
5.09333	1.52346	45.785	37.628	32.4617
5.09667	1.5111	44.9172	36.8413	32.0345
5.1	1.49928	44.1172	36.0623	31.6133
5.10333	1.48786	43.3812	35.294	31.1896
5.10667	1.47656	42.7041	34.5395	30.7562
5.11	1.46512	42.0783	33.8007	30.307
5.11333	1.4537	41.4937	33.0789	29.8364
5.11667	1.44295	40.9398	32.3756	29.3398
5.12	1.43341	40.407	31.6933	28.8143
5.12333	1.42481	39.8857	31.0353	28.2586
5.12667	1.41624	39.3664	30.4046	27.6724
5.13	1.40687	38.8401	29.8036	27.0569
5.13333	1.3963	38.2992	29.2333	26.4143
5.13667	1.38442	37.7374	28.6945	25.7473
5.14	1.37154	37.1488	28.1879	25.0595
5.14333	1.35834	36.5285	27.7138	24.356
5.14667	1.34537	35.8734	27.2716	23.6418
5.15	1.33304	35.1825	26.8601	22.9217
5.15333	1.3217	34.457	26.4769	22.2006
5.15667	1.31132	33.6992	26.1188	21.4835
5.16	1.30133	32.9124	25.7817	20.7751
5.16333	1.29123	32.101	25.4614	20.0795
5.16667	1.28085	31.2693	25.1538	19.3998
5.17	1.2702	30.4224	24.8547	18.7383
5.17333	1.25919	29.5655	24.5598	18.0965
5.17667	1.24786	28.704	24.2659	17.4758
5.18	1.23638	27.8438	23.97	16.8779
5.18333	1.22478	26.99	23.6685	16.3037
5.18667	1.21289	26.1475	23.3579	15.7533
5.19	1.20049	25.3205	23.0355	15.2262
5.19333	1.18758	24.5123	22.7	14.7218
5.19667	1.17422	23.7256	22.3505	14.2396
5.2	1.16049	22.9613	21.987	13.7786
5.20333	1.14675	22.2201	21.6096	13.3372
5.20667	1.13359	21.5028	21.2185	12.9136
5.21	1.12141	20.8107	20.8145	12.5064
5.21333	1.11018	20.1447	20.3991	12.1145
5.21667	1.0995	19.505	19.9748	11.7372
5.22	1.08874	18.8916	19.5433	11.3735
5.22333	1.07752	18.304	19.1058	11.0225
5.22667	1.06605	17.7411	18.6644	10.6841
5.23	1.05483	17.2013	18.2224	10.3586
5.23333	1.04421	16.6829	17.7827	10.0458
5.23667	1.03415	16.1848	17.3472	9.74469
5.24	1.02435	15.7063	16.917	9.45368
5.24333	1.01445	15.2462	16.4928	9.17209
5.24667	1.00434	14.8025	16.0761	8.90028
5.25	0.99416	14.3735	15.6681	8.63903
5.25333	0.98418	13.9586	15.2702	8.3884
5.25667	0.97455	13.5582	14.8837	8.14748
5.26	0.96527	13.1722	14.5093	7.91507
5.26333	0.9563	12.7991	14.1472	7.69038
5.26667	0.94754	12.4374	13.7974	7.47311
5.27	0.93853	12.0861	13.4595	7.26307
5.27333	0.9287	11.745	13.1332	7.06022
5.27667	0.91793	11.4141	12.8179	6.8648
5.28	0.9068	11.0937	12.513	6.67714
5.28333	0.89613	10.7833	12.2181	6.49704
5.28667	0.88655	10.4826	11.9328	6.32362
5.29	0.87836	10.1906	11.6571	6.15612
5.29333	0.87149	9.90669	11.391	5.99426
5.29667	0.86557	9.63037	11.1341	5.838
5.3	0.8601	9.36192	10.8858	5.68733
5.30333	0.85439	9.10191	10.645	5.54229
5.30667	0.84792	8.85063	10.4103	5.40289
5.31	0.84084	8.60743	10.1812	5.26893
5.31333	0.83356	8.37144	9.95821	5.13995
5.31667	0.82609	8.14259	9.74209	5.01556
5.32	0.81843	7.92136	9.53317	4.89548
5.32333	0.81071	7.70793	9.33068	4.77938
5.32667	0.80288	7.50212	9.13293	4.66695
5.33	0.79483	7.30385	8.93836	4.5582
5.33333	0.78655	7.11295	8.74663	4.45339
5.33667	0.77831	6.92888	8.55855	4.35279
5.34	0.77068	6.75106	8.37516	4.2565
5.34333	0.7641	6.57914	8.19701	4.16427
5.34667	0.7586	6.41305	8.02413	4.07562
5.35	0.75378	6.25266	7.856	3.99021
5.35333	0.74921	6.09776	7.69179	3.9079
5.35667	0.74463	5.94812	7.53077	3.82854
5.36	0.73987	5.80354	7.3724	3.75185
5.36333	0.73458	5.66399	7.21627	3.67742
5.36667	0.72822	5.52954	7.06212	3.60507
5.37	0.72081	5.40014	6.91001	3.5353
5.37333	0.71317	5.27587	6.76016	3.46875
5.37667	0.70613	5.1569	6.6132	3.40539
5.38	0.69991	5.04301	6.46981	3.34464
5.38333	0.69437	4.93353	6.33014	3.28578
5.38667	0.68919	4.82753	6.19375	3.22797
5.39	0.68381	4.72431	6.06027	3.17077
5.39333	0.6778	4.62356	5.92989	3.11488
5.39667	0.67119	4.52538	5.80278	3.06132
5.4	0.66429	4.42996	5.67829	3.01022
5.40333	0.65755	4.33747	5.55539	2.961
5.40667	0.65159	4.24805	5.43381	2.91315
5.41	0.64697	4.16175	5.31423	2.86624
5.41333	0.64348	4.07885	5.19769	2.81981
5.41667	0.64016	3.99969	5.08471	2.77393
5.42	0.63619	3.92402	4.97505	2.72933
5.42333	0.6315	3.85119	4.86809	2.68662
5.42667	0.62644	3.78057	4.76328	2.64559
5.43	0.62113	3.71171	4.66045	2.6055
5.43333	0.61569	3.64441	4.55976	2.5658
5.43667	0.61059	3.57894	4.46157	2.52651
5.44	0.60629	3.51565	4.36622	2.4881
5.44333	0.60259	3.45442	4.27376	2.45115
5.44667	0.59887	3.3947	4.1839	2.41616
5.45	0.59479	3.33627	4.09606	2.38318
5.45333	0.59047	3.27947	4.00994	2.35146
5.45667	0.58592	3.22467	3.92598	2.32001
5.46	0.58124	3.17209	3.84479	2.28807
5.46333	0.57681	3.12194	3.76636	2.25529
5.46667	0.57288	3.07417	3.69002	2.22224
5.47	0.56924	3.02815	3.61525	2.19037
5.47333	0.56549	2.98293	3.54201	2.16089
5.47667	0.56139	2.9378	3.4704	2.13358
5.48	0.55704	2.89266	3.40033	2.107
5.48333	0.55256	2.84783	3.33162	2.07994
5.48667	0.54779	2.80359	3.26431	2.05238
5.49	0.5427	2.76036	3.19887	2.0251
5.49333	0.5377	2.71893	3.13587	1.99875
5.49667	0.53335	2.67993	3.07536	1.97352
5.5	0.52982	2.64305	3.01707	1.94935
5.50333	0.52664	2.60704	2.96079	1.92619
5.50667	0.52315	2.57063	2.90628	1.90379
5.51	0.51939	2.53371	2.85325	1.88143
5.51333	0.51636	2.49735	2.80151	1.8584
5.51667	0.51496	2.46259	2.75091	1.8348
5.52	0.51469	2.42946	2.70133	1.8114
5.52333	0.51386	2.39739	2.65286	1.78905
5.52667	0.51106	2.36599	2.60574	1.76837
5.53	0.50623	2.335	2.56019	1.74938
5.53333	0.50037	2.30392	2.5165	1.73154
5.53667	0.49465	2.27238	2.4746	1.71425
5.54	0.48983	2.24095	2.43387	1.6969
5.54333	0.48619	2.21069	2.39374	1.67878
5.54667	0.48344	2.18208	2.35404	1.65975
5.55	0.48091	2.15494	2.31493	1.64044
5.55333	0.47806	2.12921	2.27661	1.62168
5.55667	0.47474	2.10481	2.23937	1.60389
5.56	0.47097	2.08098	2.20331	1.58711
5.56333	0.46689	2.0569	2.16821	1.57117
5.56667	0.46296	2.03266	2.1337	1.55583
5.57	0.4596	2.00874	2.09949	1.54079
5.57333	0.45661	1.98541	2.06554	1.52576
5.57667	0.45337	1.96279	2.03234	1.51068
5.58	0.44947	1.94093	2.00063	1.4959
5.58333	0.44506	1.91951	1.97071	1.48204
5.58667	0.44078	1.89813	1.94226	1.46933
5.59	0.43732	1.87667	1.91486	1.45733
5.59333	0.43486	1.85515	1.88824	1.44527
5.59667	0.43299	1.83364	1.86218	1.4325
5.6	0.43112	1.81224	1.83638	1.41864
5.60333	0.42883	1.79116	1.81066	1.40347
5.60667	0.42605	1.77074	1.78505	1.38748
5.61	0.42315	1.75127	1.75947	1.37229
5.61333	0.42074	1.73275	1.73371	1.35955
5.61667	0.41899	1.71489	1.708	1.34918
5.62	0.41729	1.69724	1.68311	1.33948
5.62333	0.41464	1.67951	1.65951	1.3287
5.62667	0.41094	1.66189	1.63705	1.31617
5.63	0.40707	1.64468	1.61537	1.30236
5.63333	0.40379	1.62799	1.59428	1.28823
5.63667	0.40119	1.61187	1.57356	1.27451
5.64	0.39907	1.59625	1.55296	1.26135
5.64333	0.39726	1.58093	1.53249	1.24866
5.64667	0.39576	1.5659	1.51262	1.2364
5.65	0.39482	1.55134	1.49367	1.2242
5.65333	0.39467	1.53745	1.47524	1.21147
5.65667	0.39522	1.52433	1.45674	1.19802
5.66	0.39588	1.51187	1.43803	1.18421
5.66333	0.39573	1.49967	1.41928	1.17046
5.66667	0.39394	1.48719	1.40076	1.15709
5.67	0.3903	1.47402	1.38286	1.1444
5.67333	0.38551	1.45993	1.36587	1.13249
5.67667	0.38077	1.44513	1.34953	1.12107
5.68	0.37717	1.43033	1.33312	1.10968
5.68333	0.3751	1.41609	1.31617	1.0978
5.68667	0.37404	1.40225	1.29879	1.08472
5.69	0.37291	1.38828	1.2815	1.07018
5.69333	0.37094	1.3741	1.26476	1.05513
5.69667	0.36823	1.36013	1.24886	1.04108
5.7	0.36545	1.3469	1.234	1.02881
5.70333	0.36323	1.33461	1.21997	1.01786
5.70667	0.36177	1.32318	1.20612	1.00733
5.71	0.36094	1.31238	1.19177	0.99657
5.71333	0.36037	1.30187	1.17699	0.98542
5.71667	0.35935	1.29123	1.16261	0.97393
5.72	0.35711	1.27996	1.14942	0.96223
5.72333	0.35338	1.26755	1.13752	0.95077
5.72667	0.34882	1.25376	1.12661	0.94021
5.73	0.3449	1.23887	1.11635	0.93081
5.73333	0.34303	1.22377	1.10635	0.92231
5.73667	0.34331	1.20918	1.09644	0.91414
5.74	0.34443	1.19537	1.08683	0.90571
5.74333	0.34492	1.18243	1.07767	0.89663
5.74667	0.34423	1.17034	1.06864	0.88683
5.75	0.34243	1.15862	1.05943	0.8765
5.75333	0.33971	1.14652	1.05012	0.86627
5.75667	0.3367	1.13363	1.0409	0.85683
5.76	0.33432	1.12015	1.03154	0.8483
5.76333	0.33306	1.10664	1.02153	0.84012
5.76667	0.33271	1.09371	1.01056	0.83171
5.77	0.33267	1.08173	0.99892	0.82277
5.77333	0.33211	1.07062	0.98701	0.81363
5.77667	0.33038	1.05975	0.97527	0.80496
5.78	0.32744	1.04837	0.96456	0.79696
5.78333	0.32395	1.03638	0.9558	0.78927
5.78667	0.32074	1.02421	0.94887	0.78156
5.79	0.31834	1.01228	0.94258	0.77384
5.79333	0.31688	1.00083	0.93587	0.76604
5.79667	0.31609	0.98988	0.92835	0.75797
5.8	0.31542	0.97924	0.92003	0.74963
5.80333	0.31435	0.96874	0.91097	0.74142
5.80667	0.31268	0.9585	0.90129	0.73378
5.81	0.31055	0.9487	0.89125	0.7268
5.81333	0.30823	0.93931	0.88125	0.72009
5.81667	0.30584	0.93022	0.87182	0.71319
5.82	0.30338	0.92143	0.86328	0.70612
5.82333	0.30081	0.91293	0.8554	0.69944
5.82667	0.29833	0.90452	0.84778	0.69379
5.83	0.29607	0.89595	0.84035	0.68911
5.83333	0.29376	0.88703	0.83322	0.68468
5.83667	0.29122	0.87769	0.82623	0.67963
5.84	0.28865	0.86798	0.81876	0.67355
5.84333	0.28634	0.85808	0.81019	0.66674
5.84667	0.28463	0.84829	0.80056	0.65985
5.85	0.28373	0.83878	0.79064	0.65339
5.85333	0.28331	0.82983	0.78121	0.64755
5.85667	0.28258	0.82189	0.77235	0.64218
5.86	0.28112	0.81505	0.76384	0.63696
5.86333	0.27919	0.80873	0.75569	0.63174
5.86667	0.27736	0.80232	0.74804	0.62658
5.87	0.27589	0.79563	0.74077	0.62154
5.87333	0.27455	0.7887	0.73329	0.61657
5.87667	0.27291	0.78137	0.72489	0.61168
5.88	0.27081	0.77339	0.71561	0.60681
5.88333	0.26858	0.76497	0.70622	0.60164
5.88667	0.26658	0.75677	0.69705	0.59581
5.89	0.26483	0.74917	0.68783	0.58931
5.89333	0.26338	0.74216	0.67861	0.58247
5.89667	0.26241	0.73571	0.67008	0.57574
5.9	0.26168	0.72974	0.66271	0.56944
5.90333	0.26069	0.724	0.6563	0.56345
5.90667	0.25926	0.71792	0.65	0.55749
5.91	0.25754	0.71107	0.64281	0.5516
5.91333	0.25559	0.70368	0.63429	0.54615
5.91667	0.25335	0.69642	0.62485	0.54147
5.92	0.25094	0.68984	0.61547	0.53755
5.92333	0.24875	0.6841	0.6071	0.5341
5.92667	0.2474	0.67885	0.59996	0.53059
5.93	0.24719	0.67349	0.5937	0.52641
5.93333	0.24775	0.66747	0.5879	0.52138
5.93667	0.24831	0.66061	0.58231	0.51585
5.94	0.24819	0.65331	0.57666	0.51053
5.94333	0.2472	0.64626	0.57061	0.50604
5.94667	0.24558	0.63982	0.564	0.5026
5.95	0.24382	0.63388	0.55702	0.4996
5.95333	0.2425	0.62799	0.55005	0.4962
5.95667	0.24197	0.62172	0.54324	0.49201
5.96	0.24219	0.61497	0.5365	0.48708
5.96333	0.24307	0.60801	0.52979	0.48162
5.96667	0.24432	0.60106	0.52322	0.47592
5.97	0.2452	0.59424	0.51689	0.46993
5.97333	0.24491	0.58755	0.51078	0.46316
5.97667	0.24353	0.58095	0.50484	0.45551
5.98	0.24172	0.57448	0.49889	0.4478
5.98333	0.23985	0.56815	0.49283	0.44134
5.98667	0.23801	0.56189	0.48687	0.43685
5.99	0.23624	0.55589	0.48159	0.43397
5.99333	0.23451	0.55049	0.47745	0.4317
5.99667	0.23278	0.54578	0.47435	0.42928
6	0.23134	0.5416	0.47137	0.42665
6.00333	0.23063	0.53759	0.46746	0.42406
6.00667	0.23101	0.53326	0.46235	0.42146
6.01	0.23241	0.52823	0.45662	0.41861
6.01333	0.23408	0.52252	0.45102	0.41533
6.01667	0.23501	0.51661	0.44578	0.41164
6.02	0.23466	0.51105	0.44064	0.4075
6.02333	0.23325	0.50598	0.43519	0.40283
6.02667	0.23145	0.50129	0.42927	0.39776
6.03	0.22975	0.49676	0.42314	0.39261
6.03333	0.22839	0.49196	0.41764	0.38779
6.03667	0.22755	0.48643	0.41351	0.38382
6.04	0.22745	0.48011	0.41051	0.38084
6.04333	0.22814	0.4733	0.40744	0.37831
6.04667	0.22916	0.46647	0.40331	0.3755
6.05	0.22993	0.46019	0.39802	0.37218
6.05333	0.23025	0.45507	0.39232	0.36871
6.05667	0.23047	0.45143	0.38728	0.36547
6.06	0.23114	0.449	0.38349	0.36271
6.06333	0.23251	0.44691	0.38058	0.36041
6.06667	0.23431	0.4442	0.37778	0.35821
6.07	0.23604	0.44027	0.37464	0.35552
6.07333	0.23726	0.43518	0.37115	0.35211
6.07667	0.23772	0.42977	0.36762	0.34808
6.08	0.23746	0.42498	0.36429	0.3437
6.08333	0.23686	0.4211	0.36097	0.33915
6.08667	0.23624	0.41767	0.35746	0.33451
6.09	0.23549	0.41428	0.35371	0.32977
6.09333	0.23449	0.41091	0.34964	0.32513
6.09667	0.23348	0.40754	0.34516	0.32123
6.1	0.23277	0.40392	0.34061	0.31843
6.10333	0.23242	0.39976	0.33659	0.31631
6.10667	0.23222	0.395	0.33334	0.31442
6.11	0.23167	0.38995	0.33071	0.3128
6.11333	0.23029	0.38522	0.32857	0.31144
6.11667	0.22781	0.38125	0.3267	0.30988
6.12	0.22444	0.37788	0.32447	0.30753
6.12333	0.22112	0.37454	0.3212	0.30419
6.12667	0.21915	0.37088	0.31689	0.30042
6.13	0.21906	0.367	0.31227	0.29729
6.13333	0.22009	0.36327	0.30788	0.29537
6.13667	0.22096	0.36007	0.30371	0.29431
6.14	0.22094	0.35758	0.29971	0.29336
6.14333	0.22023	0.35549	0.29606	0.292
6.14667	0.21941	0.35323	0.29286	0.29012
6.15	0.21883	0.35034	0.28998	0.28791
6.15333	0.21854	0.34679	0.28711	0.28559
6.15667	0.21843	0.34303	0.28375	0.28327
6.16	0.21831	0.33946	0.27981	0.28116
6.16333	0.21789	0.3363	0.27582	0.27927
6.16667	0.21685	0.33372	0.2722	0.27712
6.17	0.21482	0.33187	0.26886	0.27438
6.17333	0.21174	0.33049	0.26567	0.27137
6.17667	0.20832	0.32888	0.26282	0.26849
6.18	0.20552	0.32637	0.26044	0.26559
6.18333	0.20372	0.32288	0.2585	0.26231
6.18667	0.20254	0.31873	0.25696	0.25856
6.19	0.2013	0.31437	0.25561	0.2546
6.19333	0.19952	0.31031	0.25404	0.25091
6.19667	0.19722	0.30688	0.25195	0.24808
6.2	0.19488	0.30399	0.24958	0.24618
6.20333	0.19306	0.30119	0.24746	0.24463
6.20667	0.19206	0.29812	0.24584	0.24288
6.21	0.19163	0.29472	0.24451	0.24099
6.21333	0.19124	0.29133	0.24281	0.23915
6.21667	0.19059	0.28821	0.24027	0.23741
6.22	0.18975	0.28522	0.23699	0.23585
6.22333	0.18875	0.28199	0.23341	0.23453
6.22667	0.18758	0.27838	0.22986	0.23329
6.23	0.18635	0.27447	0.22638	0.23158
6.23333	0.18523	0.27037	0.22288	0.22878
6.23667	0.18443	0.26647	0.21938	0.22491
6.24	0.18413	0.26339	0.21605	0.22068
6.24333	0.18441	0.26135	0.21309	0.21709
6.24667	0.18499	0.26003	0.21053	0.21485
6.25	0.1851	0.25881	0.20837	0.21393
6.25333	0.18428	0.25695	0.20671	0.21362
6.25667	0.18266	0.25404	0.20541	0.21302
6.26	0.18049	0.25047	0.20418	0.21171
6.26333	0.17776	0.24712	0.20289	0.20964
6.26667	0.17465	0.24459	0.20147	0.20693
6.27	0.17176	0.24278	0.1998	0.20409
6.27333	0.16963	0.24108	0.19788	0.20202
6.27667	0.16838	0.23899	0.19567	0.20167
6.28	0.16754	0.23649	0.19301	0.20357
6.28333	0.16644	0.23374	0.19003	0.20691
6.28667	0.16477	0.23065	0.18712	0.20929
6.29	0.16242	0.22695	0.18452	0.20851
6.29333	0.15941	0.22281	0.18226	0.20436
6.29667	0.15623	0.21911	0.18027	0.19827
6.3	0.15381	0.21689	0.17824	0.19201
6.30333	0.15287	0.21636	0.17594	0.18689
6.30667	0.1533	0.21668	0.17373	0.18347
6.31	0.15421	0.21659	0.17216	0.18158
6.31333	0.15462	0.21534	0.17138	0.18075
6.31667	0.15423	0.21311	0.17108	0.18034
6.32	0.1534	0.2107	0.17085	0.17969
6.32333	0.15265	0.20866	0.17025	0.17851
6.32667	0.15206	0.20682	0.16894	0.17666
6.33	0.15149	0.20462	0.16708	0.17405
6.33333	0.15092	0.20158	0.16525	0.17079
6.33667	0.15062	0.19768	0.16372	0.1675
6.34	0.15072	0.19351	0.16225	0.16491
6.34333	0.15101	0.18987	0.16065	0.16339
6.34667	0.1512	0.18716	0.15917	0.16278
6.35	0.1513	0.18512	0.15799	0.16235
6.35333	0.15137	0.18359	0.15691	0.16127
6.35667	0.15143	0.18286	0.15568	0.15937
6.36	0.15148	0.18282	0.15416	0.15728
6.36333	0.15131	0.18282	0.15215	0.1556
6.36667	0.15054	0.18214	0.14961	0.15429
6.37	0.14909	0.18037	0.14703	0.153
6.37333	0.14744	0.17771	0.14505	0.1516
6.37667	0.14616	0.17489	0.14384	0.15032
6.38	0.14544	0.17232	0.14331	0.14955
6.38333	0.14492	0.16972	0.14331	0.14952
6.38667	0.1442	0.16688	0.14339	0.15011
6.39	0.14352	0.16416	0.14305	0.15088
6.39333	0.14347	0.16222	0.14228	0.15112
6.39667	0.14415	0.1614	0.14147	0.15024
6.4	0.14515	0.16148	0.14087	0.14823
6.40333	0.14615	0.16192	0.1403	0.1457
6.40667	0.14699	0.16212	0.13937	0.14343
6.41	0.14748	0.16168	0.13764	0.14205
6.41333	0.14726	0.16037	0.13509	0.14174
6.41667	0.14603	0.15823	0.13222	0.14198
6.42	0.14391	0.15543	0.12949	0.14208
6.42333	0.1415	0.15228	0.12703	0.14164
6.42667	0.13959	0.14929	0.12477	0.14058
6.43	0.13852	0.14676	0.12274	0.13911
6.43333	0.13791	0.1443	0.12125	0.13791
6.43667	0.13716	0.14124	0.12062	0.13772
6.44	0.13628	0.13762	0.12077	0.13873
6.44333	0.1356	0.13396	0.12115	0.14028
6.44667	0.13498	0.13046	0.12109	0.14112
6.45	0.13405	0.12703	0.12024	0.14032
6.45333	0.13289	0.12382	0.11892	0.1378
6.45667	0.13162	0.12134	0.118	0.13407
6.46	0.13005	0.12005	0.11808	0.12979
6.46333	0.12808	0.11979	0.1188	0.12563
6.46667	0.12595	0.1198	0.11915	0.12207
6.47	0.12384	0.11938	0.11827	0.11914
6.47333	0.12187	0.1184	0.11593	0.11656
6.47667	0.12034	0.11704	0.11258	0.11432
6.48	0.11938	0.11524	0.10893	0.1126
6.48333	0.11879	0.11286	0.10536	0.11144
6.48667	0.11847	0.11012	0.10198	0.11067
6.49	0.11843	0.10755	0.09893	0.10995
6.49333	0.11872	0.10545	0.09644	0.10913
6.49667	0.11928	0.10369	0.09479	0.10843
6.5	0.11998	0.10201	0.09411	0.10811
6.50333	0.12072	0.10047	0.09439	0.10781
6.50667	0.12149	0.0996	0.09559	0.10693
6.51	0.12233	0.0998	0.09744	0.10524
6.51333	0.12322	0.1007	0.09908	0.10309
6.51667	0.12377	0.10129	0.09964	0.10082
6.52	0.12321	0.10078	0.099	0.09845
6.52333	0.12111	0.09895	0.09771	0.09612
6.52667	0.118	0.09587	0.09641	0.09449
6.53	0.11509	0.09169	0.09508	0.09436
6.53333	0.11324	0.087	0.09306	0.09571
6.53667	0.11262	0.08282	0.0897	0.09762
6.54	0.11294	0.07992	0.08528	0.09906
6.54333	0.11377	0.07827	0.08093	0.09922
6.54667	0.11465	0.07719	0.07787	0.09771
6.55	0.11544	0.07603	0.07646	0.09494
6.55333	0.11628	0.07454	0.07595	0.09206
6.55667	0.11712	0.0726	0.07525	0.09004
6.56	0.11762	0.07015	0.07387	0.08912
6.56333	0.11748	0.06743	0.07205	0.08908
6.56667	0.11665	0.06505	0.07028	0.08959
6.57	0.11527	0.06358	0.06898	0.09015
6.57333	0.11368	0.06315	0.06841	0.09027
6.57667	0.11213	0.06358	0.06852	0.08992
6.58	0.1108	0.06446	0.06919	0.0895
6.58333	0.10994	0.06527	0.07035	0.08936
6.58667	0.10969	0.06588	0.07172	0.08939
6.59	0.10958	0.06632	0.073	0.08906
6.59333	0.10863	0.06603	0.07403	0.08788
6.59667	0.10634	0.06426	0.07473	0.08578
6.6	0.10355	0.06124	0.07489	0.08319
6.60333	0.10167	0.05793	0.07413	0.08078
6.60667	0.10124	0.05501	0.07214	0.07912
6.61	0.10166	0.05277	0.06907	0.07845
6.61333	0.10203	0.05123	0.06593	0.0787
6.61667	0.10194	0.05004	0.06386	0.07968
6.62	0.10159	0.04869	0.06329	0.08107
6.62333	0.10122	0.04696	0.06385	0.08238
6.62667	0.10098	0.04505	0.06492	0.08293
6.63	0.10112	0.04337	0.06589	0.08209
6.63333	0.10183	0.04223	0.06642	0.07974
6.63667	0.10319	0.0418	0.06664	0.07656
6.64	0.10495	0.04203	0.06696	0.07354
6.64333	0.10644	0.04246	0.06747	0.07142
6.64667	0.10695	0.04244	0.0681	0.07053
6.65	0.10621	0.0417	0.06899	0.07087
6.65333	0.10416	0.04079	0.0703	0.07203
[truncated: 434 more rows]
