# Supplementary material for: Profilin and formin constitute a pacemaker system for robust actin filament growth
Source: eLife. 2019 Oct 24;8:e50963. doi: 10.7554/eLife.50963 (PMC6867828; doi:10.7554/eLife.50963)
Supplement: Figure 5—source data 1. [file elife-50963-fig5-data1.xlsx]

## Sheet: Sheet1
Figure 5C									Figure 5E							Figure 5-figure supplemental 1C
profilin-actin [uM]	velocity [monomers/s]	SD [mers/s]	velocity [monomers/s]	SD [mers/s]	velocity [monomers/s]	SD [mers/s]			AP uM	DiaFH1mdia2FH2mdia1 [mers/s]	sd [mers/s]	DiaFH1mdia1FH2mdia2 [mers/s]	sd [mers/s]			AP [uM]	AD plus dia1 [mers/s]	sd [mers/s]	K125EE129K plus dia1 [mers/s]	sd [mers/s]
	mdia1	mdia1	mdia2	mdia2	daam1	daam1			--							1	41.1064	13.2913	18.3441	3.49826
1	57.8995	5.63738	31.9587	2.52696	12.0356	1.23251			1	49.5303	5.91466	29.5307	2.78976			2.5	--	--	--	--
2									2.5	85.5071	17.3002	97.3212	11.5782			5	241.386	50.2656	23.12	3.06448
2.5	136.138	40.9782	68.5254	7.81324	47.5963	5.29957			5	177.945	20.0653	187.359	21.0199			7.5	--	--	--	--
5	271.462	52.4798	93.0413	33.6423	88.0825	23.8614			7.5	273.528	24.773	--	--			10	--	--	46.727	5.17373
7.5	432.29	68.76	156.525	36.2471	117.26	16.9786			10	374.64	34.7881	321.471	44.2699			12.5	--	--	--	--
10	574.701	52.263	210.296	45.1282					12.5	477.114	48.6033	325.957	50.8758			15	--	--	--	--
12.5									15	581.051	64.6469	--	--			17.5	--	--	--	--
15					194.969	25.9069			17.5	674.181	74.1305	383.369	54.8585			20	632.386	126.735	--	--
17.5			344.216	54.6269					20	754.333	116.627	--	--			25	--	--	--	--
20	612.328	86.1221	400.047	77.4967	206.508	29.1264			25	--	--	457.919	60.6005			30	798.983	138.98	114.735	28.54
25	708.145	108.319			231.809	51.6148			30	780.792	114.422	480.812	78.7534			40	932.696	301.923	--	--
30	789.688	99.5664	436.544	48.7489	289.652	39.8293			40	--	--	--	--			50	--	--	152.295	37.257
40	908.811	145.83	524.266	71.7294	351.275	33.1165			50	1057.82	126.032	596.787	124.653			60	1326.02	345.266	--	--
50	1029.9	236.36	519.459	58.342	406.03	38.4391			60	1106.91	403.155	620.08	126.705			75	1271.61	294.649	--	--
60					454.648	60.1198			75	--	--	--	--			80	--	--	--	--
65									80	--	--	691.555	122.752			90	1137.32	287.277	--	--
75	1213.8	226.632	631.159	225.925	462.221	71.1276			90	--	--	--	--			100	1229.69	292.003	145.323	24.6005
80									100	--	--	639.039	91.2935
90	1139.86	274.584							125	--	--	655.553	120.713
100			678.688	163.868
125			665.336	157.362	420.165	36.9807
150					415.6	27.709
175					471.735	38.5928
