# Supplementary material for: Profilin and formin constitute a pacemaker system for robust actin filament growth
Source: eLife. 2019 Oct 24;8:e50963. doi: 10.7554/eLife.50963 (PMC6867828; doi:10.7554/eLife.50963)
Supplement: Figure 6—source data 1. [file elife-50963-fig6-data1.xlsx]

## Sheet: Sheet1
Figure 6D						Figure 6G				Figure 6-figure supplement 1A						Figure 6-figure supplement 1A
ht1080		el4				ht1080 oe				intensities						binned data
dia1	dia2	dia1	dia2			dia1	dia2			1 to 10000	1 to 5000	1 to 2500	moving particles			intensity	1 to 10000	1 to 5000	1 to 2500	moving particles
mers/s	mers/s	mers/s	mers/s			mers/s	mers/s			2039.2	3556.6	2788.2	1600.06			750	--	--	--	0.10714
1236.98	629.725	1278.58	423.163			802.736	425.362			2557.8	4118.8	2429.4	1452.66			1250	--	--	--	0.69643
1082.35	505.09	1894.19	692.1			1070.35	358.251			2407	4745.6	2845.6	1885.06			1750	0.02551	0.03792	0.03063	0.89286
742.178	769.687	1420.65	729.52			973.036	505.234			2198.8	4245	2637.2	1997.26			2250	0.54337	0.53892	0.56236	1
1298.83	757.65	1468	731.84			1094.65	625.526			4384.2	2925.8	2098.8	1435.46			2750	1	1	1	0.66071
1558.57	577.254	1671.33	744.151			1094.65	613.008			4033.2	2121	3792.8	1009.06			3250	0.72449	0.51297	0.62582	0.35714
721.581	629.725	1373.3	805.043			1000.83	569.225			4036.6	2639.4	2750	2043.46			3750	0.38776	0.20559	0.26039	0.01786
938.054	773.102	1111.81	811.804			1125.93	688.065			3052.8	2523.6	2714.8	1859.26			4250	0.22194	0.10579	0.09847	0.05357
673.466	750.423	1657.44	811.804			985.176	645.263			4608.4	2921.8	2724	1738.66			4750	0.10204	0.03792	0.06783	0
729.168	700.954	1126.72	817.967			1000.83	716.493			4132	3583.2	2591.4	1453.86			5250	0.05357	0.01397	0.02188	0
989.579	649.415	1104.95	828.698			955.352	875.726			4788.8	2869.2	2671.6	1745.86			5750	0.03061	0.00399	0.01313	0
916.832	721.581	1361.45	866.25			1751.46	919.506			5342	2906	3286	1538.86			6250	0.01276	0	0.00219	0
1471.98	865.884	1217.69	874.264			1125.93	1414.66			2777.2	2834.6	3698	1634.26			6750	0	0	0.00656	0
1102.04	404.081	1894.19	979.749			1459.53	1000.83			4660.2	2272.8	3160.8	2337.66			7250	0	0	0.00219	0
865.884	708.44	1262.82	1120.11			1094.65	820.982			4674.2	2484.8	3142.4	2628.26			7750	0.00255	0	0	0
1273.34	765.962	1509.46	1226.92			1167.63	618.169			3833.2	2209.4	2483.2	2002.06			8250	0	0	0.00219	0
865.884	752.94	1302.24	1278.58			1204.14	796.123			3426	1699.4	3114.8	2253.06
1360.68	820.316	1598.21	1116.22			1251.04	1332.61			3855.6	3584.2	3362	2546.06
957.016	708.44	757.665	1092.82			1459.53	973.036			4365.8	2042.6	2852.6	1463.26
923.622	356.538	1250.18	1065.49			1251.04	802.736			4639.4	2888	3076.4	851.063
1324.27	676.478	1383.26	1026.04			1251.04	813.177			3575.8	3591.2	3451	1486.66
1125.63	999.11	1522.13	1022.87			1125.93	1021.69			2395	5057.4	3922.6	2045.26
1069.62	1005.55	1126.72	1022.87			1313.59	875.726			3947.6	4312.4	4159.6	1784.66
799.266	1002.61	1262.82	930.781			1000.83	938.28			3501.8	3823.6	3278.2	2045.86
1346.94	944.615	1704.75	904.044			1167.63	875.726			3703.4	5309	2680.6	1250.66
974.104	814.941	1644.97	871.77			1313.59	921.823			4319.8	4215.4	3602.8	1067.26
757.65	932.487	1639.23	866.25			1138.43	676.691			3664.4	4025.4	4250.6	1488.66
1608.05	787.176	1598.21	864.754			1034.96	793.614			4008.6	3814.2	3550.4	1491.06
1190.61	717.442	1610.05	860.987			1000.83	1109.26			4745.2	4489.2	3331	1406.06
1236.98	903.535	1623.6	852.399			973.036	875.726			2863.4	4355.8	3038.8	1276.06
1236.98	678.671	1754.92	822.496			875.726	908.172			3885.4	2785.4	3382.6	1378.46
932.487	714.364	710.324	819.618			1021.69	875.726			3690.4	4540.4	3214.8	1390.46
1113.28	689.99	1775.8	774.886			1167.63	875.726			4264.6	4348	3527.8	1335.26
913.983	804.038	1644.97	744.151			1313.59	737.456			3216.4	2367.6	4373.6	2674.66
1222.43	602.343	1463.7	729.52			1459.53	490.41			4124.2	2677.4	3121.4	1688.06
1212.22	692.712	1475.3	726.108			1125.93	778.436			3186.2	2837	3030.4	1489.06
974.104	599.455	1268.42	692.1			1576.28	761.498			3748.6	2517	3640.8	1952.06
989.579	622.361	926.499	608.862			1605.53	583.816			3798	2632.2	2705.6	2064.66
1010.21	509.353	1420.65	598.179			875.726	664.351			2479.6	2646	3230.2	1535.66
1154.51	761.984	1420.65	484.321			1125.93	685.35			2589	3007.2	2571.8	1531.66
721.581	669.086	1175.72	488.337			1576.28	1081.78			3010.6	2839.4	3220.8	744.463
865.884	561.646	1420.65	516.597			1751.46	1094.65			2762.2	3167	3138.4	1581.66
1065.7	590.378	1302.24	523.402			1376.15	1039.92			3646	2906.6	3255.4	1400.86
1082.35	692.712	1799.5	526.163			1376.15	1034.96			2674.4	2437.8	3634.8	1349.26
962.1	432.941	1539.06	568.249			1626.33	1353.41			3269.2	3265.4	4023.4	1266.46
1236.98	393.584	1562.7	568.249			1376.15	1226			3191.6	2616.8	3127.2	1337.46
1242.37	374.432	1499.57	584.97			1212.53	1212.53			2444.2	2847	2708.2	1773.46
1102.04	384.828	1368.03	631.386			1251.04	1034.96			4410.4	2638.4	2056	1713.66
1360.68	329.039	1857.8	631.386			1532.51	603.942			3933.8	4102.8	3300.2	1138.06
927.735	423.312	983.522	653.486			1376.15	606.268			3706.4	3688.6	3142	1145.66
967.758	338.831	1623.6	659.595			1423.03	645.263			5232.8	3384.6	2752.2	2321.86
865.884	381.575	1253.53	668.538			1501.27	750.614			5220	2323	2489.2	1181.26
779.29	365.603	1224.72	710.324			1376.15	665.556			6497.2	2727.2	2795.2	1556.26
974.104	453.559	1657.44	735.703			1532.51	875.726			4371.2	2152.8	3158.6	1184.06
609.321	414.899	1473.29	764.974			1423.03	691.359			3646.6	5622.8	3174.4	2002.46
962.1	391.053	1271.1	795.57			1501.27	625.526			3952	3282.4	2644.6	968.463
1125.63	384.828	1857.8	796.939			1423.03	723.434			4214	3125.6	2657.8	1267.46
920.011	419.816	1678.97	811.804			1401.18	1070.35			3873.8	3020	2373.2	1978.86
1093.77	714.254	1549.83	852.399			1642.02	1167.63			4420.2	3197.8	2573.6	1753.46
1072.03	851.611	1420.65	934.116			1576.28	1149.39			5480.8	2699.8	2788.2	1505.06
1125.63	659.326	1420.65	947.098			1605.53	927.253			6138.2	2674.4	3788.6	1813.26
865.884	805.856	1808.12	1050.04			1897.42	758.952			2554	3290.4	2887.2	1448.66
1154.51	615.362	1509.46	1154.28			1204.14	1251.04			2528.4	3075	2705.2	1542.26
1202.61	439.549	1485.22	1014.76			1501.27	963.288			3343.8	3096.4	3951.8	2082.26
1154.51	714.254	1420.65	947.098			1167.63	875.726			3923.2	2882.4	4258.6	2144.86
814.941	698.101	1529.93	932.306			1423.03	1077.81			2812	3301.4	4095.6	1312.06
799.266	644.669	1420.65	900.912			1556.83	938.28			3229.4	2324	4095.2	1603.86
1039.04	439.549	1485.22	852.399			1501.27	507.008			4063.6	2647.4	4715.2	1462.86
957.016	830.269	1748.48	846.34			1313.59	1030.25			3112.4	2898.6	3151.2	1416.46
1051.45	537.235	1420.65	832.092			1556.83	1188.5			3196.8	3442	3792.8	2260.26
952.462	494.485	1587.8	828.698			1488.71	772.708			4290.6	2315.2	2827.6	1586.06
1039.04	679.31	1623.6	828.698			1313.59	824.204			3092	3825.8	3755	1995.46
989.579	439.549	1349.61	825.976			1401.18	875.726			3145.8	4382	3218	1155.26
793.714	559.431	1584.56	822.496			1423.03	951.878			3760.4	3501.8	3083.8	1552.26
1065.7	714.254	1311.35	799.124			1125.93	995.135			2835.2	3774.8	2887.8	1156.86
1113.28	719.25	1678.97	779.073			1273.76	819.232			3428.4	3898.4	3210.8	1846.66
1113.28	502.341	1491.67	761.81			1423.03	913.805			3436.4	3547.6	3001.8	1802.26
1154.51	690.726	1748.48	745.827			1376.15	1010.47			2891.4	2973.2	2108	1531.06
1125.63	604.389	1420.65	731.84			1876.55	673.645			2622	3404.2	3609.2	1424.66
1113.28	634.908	1736.38	727.641			1626.33	560.459			3171.2	4143.4	3881.2	1681.66
1385.43	659.326	1667.73	710.324			1970.43	778.436			3928	3448	3354	1561.66
865.884	781.413	1191.52	710.324			1226	817.342			3567.2	4187.6	3095.6	2365.46
974.104	809.684	1623.6	710.324			1626.33	1010.47			3354.8	3534.4	2626.2	1533.06
1623.57	743.859	1092.82	710.324			1226	645.263			2730.2	4130.8	3282.6	1614.66
1298.83	659.326	2059.97	685.821			1313.59	647.27			2803.2	3527.8	2582.6	1780.26
865.884	502.341	1420.65	672.934			1532.51	700.586			2937.2	3405	3214.8	1175.46
1265.54	673.984	1562.7	668.538			1094.65	766.262			2779.4	2809.6	2649.2	597.863
1236.98	659.326	1657.44	651.145			1376.15	802.736			3339	2722	3231.4	902.263
1250.73	659.326	1775.8	649.435			1423.03	729.783			2715.4	3140.6	2467.4	2002.66
865.884	537.235	2486.13	613.476			1501.27	700.586			2810	2854.6	2990.2	2502.66
1069.62	642.427	2012.56	608.862			1204.14	772.708			3182	3088.6	2533.4	2091.86
1051.45	843.935	1794.54	577.126			1751.46	829.64			2426.4	2971.4	2243.4	2291.66
1443.13	634.908	1567.64	546.418			1576.28	723.434			2557.6	2391.8	2258.2	1638.06
1298.83	586.064	1729.47	529.267			1751.46	613.008			2525.2	2873.6	2856.4	1899.66
1587.48	604.389	1894.19	523.402			1313.59	642.203			2727.8	3539.8	2950.8	1616.86
1855.46	627.928	1311.35	450.439			1501.27	700.586			1984.8	2317.4	2168.6	1163.06
927.735	565.135	1973.12	389.526			1204.14	829.64			2479.4	2378.8	2483	1848.46
1569.39	599.382	1853.03	419.198			1605.53	481.653			2377	2754.4	2208.6	1020.46
1731.77	659.326	1687.02	437.131			1362.25	943.086			2552	2511	3237	2469.86
1058.32	574.803	2130.98	462.53			1138.43	609.19			2305.8	2814	2450.4	1091.86
1407.03	627.928	1477.46	520.897			1313.59	673.645			2355.4	2525.6	3036.8	1310.46
1102.04	565.135	979.749	568.249			1313.59	691.359			2579.2	2954	2496	1225.86
1259.44	610.483	1311.35	608.862			1313.59	827.062			3084.4	2688.2	3411.6	2172.66
1236.98	537.235	1302.24	615.624			1626.33	875.726			2451	3283.4	2596	936.063
799.266	586.064	1311.35	631.386			1459.53	665.556			2446.4	2540	2653.8	1743.66
1298.83	586.064	1578.51	636.857			1488.71	799.564			2796.8	3245.8	2187.4	2273.06
1236.98	537.235	1578.51	641.598			2001.7	831.934			3057.8	2567.2	2803	1645.46
1125.63	757.013	1704.75	668.538			1626.33	963.288			2746.2	2801.4	2832.8	2063.06
1023.33	1025.59	1291.51	696.923			1423.03	772.708			3267	2511.2	2756	1185.06
1298.83	799.174	1736.38	710.324			1605.53	915.531			3027	2732.8	2234.6	2804.66
1002.61	824.172	2130.98	710.324			1532.51	840.701			2430.2	2695.2	3002.6	3141.66
865.884	604.389	1578.51	710.324			1362.25	673.645			3535.8	2825.8	2225.6	2010.26
1731.77	615.362	1341.71	710.324			1362.25	875.726			3008.6	3504.4	2609.4	3277.06
1810.48	759.209	1704.75	726.108			1751.46	875.726			3314.8	3487.8	2529.8	2999.86
1106.41	923.068	1319.18	733.253			1501.27	1125.93			2972.4	3050.4	2345	1958.46
2046.64	714.254	1534.32	739.922			1401.18	711.531			3558.4	3024.2	3389.2	2920.66
1416.88	642.427	1953.42	741.215			1532.51	813.177			3708.8	2792.6	2910.4	3256.66
1539.33	596.539	1894.19	771.222			1626.33	721.174			3167.8	3152.6	2420	2907.66
1028.23	519.474	1278.58	771.222			1751.46	744.379			2584	2972	2971.8	2374.86
952.462	690.726	2219.79	815.13			1751.46	648.689			2381.8	3090.2	2050.2	3006.66
1259.44	676.226	1473.29	818.693			1488.71	676.691			2141	3031.8	2415.6	3021.06
999.11	703.289	1815.28	819.618			1751.46	813.177			2395.8	2886.2	2816.2	2984.46
1731.77	537.235	1302.24	822.496			1279.92	669.664			4204.2	2878.6	3839.6	2914.46
1407.03	494.485	1447.99	824.881			1501.27	583.816			3822.2	2534.2	2706.8	2586.26
1443.13	703.289	1076.26	828.698			1605.53	721.174			3941	2682.2	2776.4	4250.26
1212.22	769.208	947.098	844.695			1751.46	625.526			2348.2	3948.2	2927.8	3400.06
1198.9	527.451	1295.28	852.399			1362.25	547.321			3957.6	3655.8	3783.6	2889.66
1635.58	639.333	1912.42	897.265			1313.59	796.123			4238.6	2859	4033	3222.06
1412.77	791.176	1629.56	899.73			1204.14	656.797			2893.2	2862.8	3965	3105.06
1314.88	593.389	1657.44	904.044			1459.53	729.783			3764	2478.8	4544.8	2372.26
1352.96	571.406	2214.51	904.044			1751.46	513.354			3994.4	3480.8	3210.6	2417.86
1090.36	571.406	1714.59	909.208			1897.42	796.123			4189.2	3584.8	2829	2364.26
2236.9	573.329	2467.4	932.306			1138.43	669.664			4202.8	3082.6	2298.8	4077.66
1931.55	659.326	1864.6	947.098			1204.14	839.234			3367.2	3083.4	3930.4	3490.26
1273.34	604.389	1719.71	947.098			1423.03	737.456			2325.8	2512.4	3556	2886.26
1236.98	759.209	1834.99	947.098			1501.27	708.921			5070.4	2650.4	2934.2	2975.26
1613.72	719.25	1623.6	947.098			1313.59	766.262			3946.2	3307.8	3469.4	2146.86
1416.88	686.802	1799.5	990.138			1313.59	875.726			3831.2	2564.6	3532	1932.66
1212.22	714.254	1794.54	1014.76			1654.17	711.531			4902.6	3440.8	2264.8	2026.46
1278.23	507.179	2066.36	1019.94			1251.04	875.726			3998	2189.8	2895	2256.26
1212.22	527.451	1719.71	1028.76			1353.41	813.177			3836.2	2704.4	3022.6	2254.86
1265.54	659.326	1549.83	1079.7			1167.63	802.736			3783.8	2486.8	2875.8	1964.86
1298.83	498.939	947.098	1109.89			1050.86	766.262			3229.6	2997.6	2663.4	3063.06
1683.67	549.433	1285.37	1146.48			1094.65	829.64			3887.8	3218.6	3131.4	2418.06
1118.43	634.985	1501.82	1235.34			1251.04	772.708			4292.2	2074.4	3360.6	2143.66
1069.62	494.793	904.044	1086.37			1273.76	772.708			2756.8	2261	2487	2265.66
1082.35	649.415	1729.47	1052.34			2001.7	744.379			3967.2	2974.2	2217	2028.46
1443.13	865.884	1136.53	1014.76			1663.85	810.846			4136	3631	2736.8	2186.66
1082.35	742.178	1169.93	983.522			1488.71	689.97			3729.8	2495.4	2623	2909.06
1515.29	952.462	1065.49	983.522			1556.83	724.747			3878.6	3165.8	2531.8	2323.66
978.841	634.985	1371.67	947.098			1751.46	875.726			4635	2705.2	2722.8	2852.46
1407.03	288.629	1846.82	947.098			1751.46	1070.35			3603.8	2796.4	3058.4	2446.26
1443.13	865.884	1420.65	930.781			2043.32	875.726			4347.4	2874.2	2559.6	2115.66
1484.4	464.614	1838.51	920.785			1751.46	756.306			4180.2	2766.8	2834.2	1961.06
1058.32	989.579	1558.16	913.268			1532.51	927.253			3832.2	1905.2	3145.8	2799.86
1549.51	736.013	1657.44	907.636			1751.46	1030.25			5187.4	2783.4	2965	2791.66
927.735	601.312	1190.29	859.868			1876.55	824.204			2813.2	2966.6	2913.8	3062.86
1471.98	764.024	1657.44	858.311			1751.46	744.379			3922.4	2859	2547.4	2612.26
1180.74	905.241	1341.71	843.521			1264.94	1077.81			3311.8	2552.2	2712.8	2776.26
1298.83	799.266	1466.46	839.468			1386.55	721.174			4148.4	2491.2	3429.6	2236.06
1102.04	585.741	1799.5	835.692			1839.05	1039.92			3654	2808.6	3261.4	2448.06
1202.61	814.941	1420.65	811.804			1576.28	829.64			1824.8	2387.2	3565.4	2872.26
1461.16	757.65	1420.65	804.126			1897.42	938.28			2467	2234.2	2996.4	2483.06
1505.88	543.695	1420.65	801.378			1501.27	943.086			2344.2	2623.8	2761	2468.86
1298.83	981.324	1973.12	795.57			1264.94	1081.78			2895.4	3881.2	4253.2	2709.06
1226.65	787.176	1461.24	785.892			1642.02	927.253			2085.8	4298.8	4841.6	2523.46
1212.22	783.43	900.912	785.083			1605.53	691.359			4194.4	4032.4	4450.8	3340.26
1731.77	721.581	1380.08	779.976			1501.27	808.351			4300.8	4758.2	4770.6	3018.06
1298.83	865.884	1065.49	774.886			1751.46	875.726			4603.4	4242.6	4391.6	3369.46
1327.71	974.104	1311.35	762.289			1970.43	955.352			4936.6	2591.2	5376	4142.66
1298.83	865.884	1534.32	742.604			1459.53	656.797			4804.6	2882.8	5800.6	3334.66
833.812	865.884	1136.53	710.324			1654.17	721.174			3172.8	3043.8	3512.8	2335.66
1265.54	606.118	1512.31	710.324			1556.83	783.54			4618.2	2579.2	2743.2	2438.26
1342.1	811.755	1363.83	660.771			1751.46	938.28			3996.8	2828.2	2815.4	2831.06
1136.47	692.712	1693.85	653.486			1642.02	620.301			3430.4	3239.6	2328.2	3215.06
927.735	529.16	1361.45	631.386			1751.46	875.726			4243.8	2582.8	2691.4	2902.86
1190.61	577.254	1302.24	602.709			1848.77	875.726			4103.2	2666.6	2533.6	2035.26
1051.45	865.884	1754.92	497.226			1848.77	927.253			3845.8	2718.4	2164	1957.46
948.364	927.735	1725.1	391.899			1848.77	820.982			3619.4	2364.2	2891	3372.86
1546.21	680.332	1104.95	434.906			1226	1167.63			2420	2177	3820	2601.26
1018.67	711.27	2029.5	483.629			2043.32	465.22			2089.4	2430	2272.8	1503.06
1154.51	505.09	2018.83	516.597			1897.42	761.498			2537.8	2839.4	2678.4	2506.66
1587.48	944.615	1787.28	529.267			1751.46	625.526			2453.6	2390.8	2369.8	2338.26
1443.13	595.306	1671.33	530.368			2079.81	721.174			2744.8	3439.2	2180.6	2059.06
1108.32	692.712	1495.43	532.743			1946.03	772.708			2370.6	2652.6	2438.6	2404.86
1206.07	804.038	1857.8	584.97			1926.59	625.526			2456.6	2799.4	2429.4	2616.06
1212.22	938.054	1136.53	617.687			1751.46	711.531			2029.6	3408	2305.2	2312.86
1222.43	721.581	1775.8	651.145			2101.73	808.351			1885.4	3252.6	2918.4	2825.86
1236.98	817.767	1337.07	651.145			1751.46	1030.25			3057.8	2738.2	2723.6	2767.66
1587.48	1051.45	1562.7	710.324			1532.51	817.342			5637.6	2427.6	2494.8	2355.66
1443.13	448.985	1598.21	710.324			1751.46	750.614			5305	3239.6	2481.8	2621.26
1120.57	1028.23	1894.19	710.324			1751.46	985.176			4122.8	2604.2	2465.8	3179.06
1154.51	1132.32	1271.1	710.324			1532.51	930.468			5327	2407.2	2485.2	2278.46
1282.81	974.104	1704.75	710.324			1532.51	934.12			5435.6	2267.6	3106	2862.46
1269.96	432.941	2178.36	747.725			2627.17	778.436			4614	2746	3956	2362.66
1190.61	1010.21	2018.83	747.725			1626.33	875.726			4681.2	2366	2262.4	1656.66
1416.88	804.038	1826.55	764.974			1251.04	817.342			5146.8	3123.8	3084.2	2701.46
974.104	393.584	2273.07	832.791			2627.17	772.708			3238	2339.2	2287.8	1717.86
1370.96	932.487	1578.51	874.264			1313.59	1039.92			3691.6	2135.4	3376.6	2045.06
1653.05	736.013	1944.06	884.552			955.352	700.586			4395.6	3549.6	2113	2369.26
1327.71	1023.33	1988.89	887.893			1313.59	783.54			3985.8	2271	2314.2	1877.66
1184.9	974.104	1420.65	961.021			1034.96	792.335			3466.6	2825.4	3335.8	2072.66
1154.51	595.306	1578.51	1022.87			1376.15	930.468			4167.6	2464.8	3189.6	2737.26
1154.51	806.857	1420.65	1173.59			1167.63	625.526			3421.2	2810.8	3262.4	1912.66
981.324	932.487	1570.17	1420.65			1313.59	875.726			4158.8	2544	2076.6	2351.86
1484.4	669.086	1420.65	1104.95			1264.94	681.121			2962.6	2996.8	2469.6	2791.26
1416.88	938.054	1610.05	988.261			2001.7	708.921			2761.8	2289.4	2883.4	2847.86
1407.03	692.712	2249.33	983.522			1313.59	729.783			3443.6	2752	3469.8	3436.86
1269.96	932.487	1587.8	923.428			1138.43	967.894			3600.8	2097.2	2317.6	3584.66
1422.51	680.332	1217.69	907.636			1362.25	648.689			3542.6	2541.4	2556.2	2696.06
1265.54	985.303	1894.19	899.73			1423.03	796.123			2763.4	3119.8	3113.6	3169.06
1319.44	865.884	1745.37	860.987			1362.25	547.321			2648.4	2525	2524.4	2255.66
1061.41	472.291	1644.97	858.988			1264.94	602.072			2598.6	2057	1999.6
1136.47	670.366	1633.75	828.698			1167.63	729.783			3434.6	3040.4	2797.6
1321.6	974.104	1614.36	825.976			973.036	486.522			2638.2	2781.6	6528.2
1244.73	923.622	1598.21	806.321			1125.93	875.726			2792.2	2540	5949.2
1141.38	1082.35	1815.28	799.124			1125.93	875.726			2280.4	2436.4	4509.4
1246.86	364.589	1495.43	771.222			1114.57	973.036			2792.6	2964.8	5256.6
1226.65	839.657	1799.5	736.647			1114.57	875.726			2715	2330	7007.8
935.168	729.168	1704.75	729.52			1362.25	656.797			2332.6	2360.2	4659
1198.9	824.657	1217.69	710.324			1114.57	1125.93			2669.2	2731.2	8292.2
1319.44	673.466	1337.07	710.324			1094.65	1039.92			2633.6	2608.6	6878.4
1541.73	779.29	1462.42	710.324			1251.04	1050.86			2639.4	3652.6	6033.6
957.016	817.767	1193.34	688.789			1353.41	1138.43			4229.6	2156	3759
1342.1	602.343	1291.51	662.974			1138.43	875.726			5574	2384.8	4817.4
1180.74	519.535	1499.57	659.595			1353.41	934.12			6575	2991	3446.6
1375.21	944.615	1614.36	642.673			1605.53	955.352			6366.4	2143.8	2644.2
1120.57	519.535	1420.65	641.598			1313.59	948.716			3902.6	2304	3869.6
1385.43	639.996	874.264	631.386			1376.15	750.614			5831	2858.4	2576.8
1226.65	729.168	1420.65	631.386			1167.63	875.726			5080.6	2530.4	3492.4
1250.73	297.641	1639.23	625.072			1198.37	875.726			3661.8	2875.6	2575.6
1069.62	716.601	1420.65	608.862			1751.46	875.726			4385.4	2947	2391.2
1332.12	905.241	1420.65	591.942			1751.46	1077.81			2225.6	2849.6	2581.2
1385.43	791.659	1598.21	584.97			1000.83	1145.19			2038.4	2291.6	4379.2
1484.4	817.767	1202.07	584.97			1401.18	796.123			2469	3072.6	3403.4
1298.83	757.65	1704.75	574.297			1313.59	700.586			3193	2395.6	4014
1002.61	673.466	1341.71	532.743			1576.28	875.726			1804.4	2379.6	3739
974.104	822.584	1485.22	532.743			1459.53	875.726			2824.6	2582.8	3921.2
1154.51	717.442	1278.58	516.597			973.036	875.726			2188.6	2415.4	4349.8
1118.43	669.086	1341.71	489.89			1313.59	766.262			3151	2095	4478.4
1113.28	692.712	1864.6	473.552			1313.59	656.797			2364.4	2431.6	3808
909.172	527.066	1196.34	452.022			1050.86	796.123			2256.2	2531.8	3004.6
1385.43	577.254	1243.07	400.692			1376.15	875.726			2642.8	2259.4	2350.2
1102.04	1010.21	1420.65	420.924			1313.59	1070.35			2090	2330.8	3233.6
1623.57	769.687	1479.84	485.096			1501.27	1094.65			2466.2	2272.6	3505.8
1443.13	692.712	1345.89	497.226			1626.33	729.783			2639.8	2826.8	4963.8
1367.21	750.423	1368.03	498.479			1313.59	802.736			3476.2	2164.8	2987.8
1515.29	736.013	1376.27	552.489			1077.81	927.253			3922.6	2428.4	2151
1154.51	698.281	1420.65	573.721			1138.43	973.036			3691	2582.4	3221.6
1054.11	577.254	1345.89	587.843			1226	688.065			3811.6	2486.2	3130.2
1298.83	865.884	1420.65	591.942			1313.59	681.121			3411.4	2974.4	2859.6
1190.61	801.733	1591.15	634.209			1138.43	656.797			4050	2802.2	2759.4
1220.13	828.238	1420.65	645.752			1070.35	688.065			3758.8	2832.8	3627
1531.94	865.884	1302.24	651.145			1114.57	750.614			2634.4	2104.2	3643.4
1346.94	382.009	1420.65	658.359			1264.94	711.531			2467.8	3244.6	4670.2
1298.83	422.376	1274.95	658.359			1313.59	766.262			3049.8	2244.2	3781.8
1102.04	677.647	1468	658.359			1070.35	535.175			3651	2437	4367.4
1141.38	638.011	1482.42	680.723			1251.04	802.736			2814.2	2578.2	4133
1276.02	532.862	1302.24	684.018			1167.63	817.342			3201.8	2328.8	2683
1202.61	519.535	1754.92	690.045			1313.59	820.982			3379	2907.4	3435.4
1154.51	793.714	1175.72	695.816			1125.93	985.176			5930.6	3503.2	3703.8
1484.4	769.687	1125.79	722.359			1167.63	1081.78			4017.2	2657.8	4547.6
1324.27	567.309	1331.84	726.859			1376.15	875.726			5728.2	2768.2	3827.6
1171.5	577.254	1243.07	730.617			1094.65	1039.92			4266.4	2978.8	3137.6
1375.21	618.496	1591.15	738.725			985.176	967.894			3740.6	3818.4	4077.6
1515.29	659.722	1623.6	747.725			1313.59	819.232			4028.4	2947.2	3906.2
1731.77	577.254	2093.57	747.725			973.036	917.42			3641.6	2735.8	4048.8
1546.21	909.172	1787.28	752.101			1050.86	808.351			4778.8	2832.4	3692.8
2020.36	750.423	1468	781.365			1142.26	700.586			5475.6	2479.6	4463.2
1443.13	666.074	1549.83	781.365			1077.81	978.758			5771.2	2481.2	2496.4
1125.63	692.712	1775.8	789.263			1264.94	875.726			3032.4	2637.2	2700
1352.96	799.266	1331.84	789.263			992.478	1007.09			4157.6	2206	2919.8
1255.55	999.11	1826.55	811.804			1226	792.335			4248.4	2795.4	3570.4
1484.4	865.884	1462.42	828.698			1459.53	831.934			3212	2618.4	3265.8
1342.1	865.884	1217.69	835.692			1226	1063.4			3852	2710.8	2820.4
1352.96	588.808	1307	843.521			1034.96	959.143			4453.6	3086.8	2751.6
969.8	865.884	1754.92	887.893			1000.83	1050.86			3210.4	3147.2	2368.8
978.841	277.738	1574.25	936.355			1313.59	1138.43			4024	2520.2	2687.4
1154.51	816.396	1075.09	962.359			1751.46	802.736			2261.2	2015.6	2180.6
1298.83	916.832	1259.23	966.053			1576.28	963.288			2621	2800	3127.6
1876.09	750.423	1623.6	1026.04			1576.28	1094.65			2905.2	2587.6	3269.2
1072.03	577.254	1316.69	1014.76			1751.46	875.726			2792.2	2727.6	2519.6
1262.75	402.022	1383.26	947.098			1532.51	711.531			2949.6	2033.4	3191.8
1082.35	472.291	1485.22	947.098			1226	824.204			2062.2	2494.6	2933.6
1355.3	909.172	1558.16	926.499			1751.46	934.12			2775	2396	3089.4
1190.61	769.687	1657.44	866.25			1264.94	691.359			3680.6	3406.4	3183
1360.68	865.884	1358.88	862.547			1264.94	1000.83			2483.4	3464.6	2970
1608.05	865.884	968.63	862.547			973.036	1010.47			3195	3130	2484.8
1212.22	551.013	1420.65	843.521			1501.27	875.726			3572.4	3266.8	3032.4
1515.29	649.415	1283.16	819.618			1459.53	875.726			3706.4	3514.6	3116.6
1461.16	692.712	1610.05	811.804			1226	985.176			2402	4314.4	2640.4
1154.51	699.379	1988.89	802.98			1118.98	494.978			4162.6	2731.2	3023.2
1558.57	538.777	1894.19	801.378			1313.59	632.477			3529	3858.8	3361.4
1065.7	721.581	1562.7	796.939			1109.26	875.726			3353.8	3190.2	2589.6
1132.32	865.884	1572.87	789.263			1021.69	943.086			3734.2	3886	2332.8
1250.73	669.086	1525.86	710.324			1125.93	875.726			3646	3045.2	2928.2
1645.15	642.429	1678.97	645.752			1751.46	796.123			3595.2	3577.6	3090.4
1145.19	747.807	2076.36	608.862			1251.04	778.436			3999.4	3889.2	3561
1154.51	711.27	1944.06	563.738			1605.53	1034.96			3009	2607.2	3167
1324.27	750.423	1235.34	389.979			1000.83	875.726			3474.4	3128	3284.6
1069.62	511.654	1210.18	396.466			1094.65	681.121			2676.2	4309.6	3100.4
1398.76	944.615	1687.02	568.249			1273.76	1010.47			3616.6	3956.6	2515.4
1477.1	692.712	1704.75	608.862			875.726	1063.4			3141.6	3514.6	2759
1069.62	789.47	2542.27	621.524			1251.04	943.086			2434.6	3737	2896
1653.05	638.011	1997.79	710.324			1273.76	1010.47			2901.8	2536	2695.8
1515.29	804.038	1278.58	774.886			1313.59	711.531			3810.6	2879.2	2651.4
1338.2	629.725	1644.97	819.618			1501.27	766.262			2606.8	2178.8	2285
1818.38	708.44	1217.69	877.446			1876.55	688.065			2964.6	1820.8	2612.8
1198.9	1082.35	1578.51	883.968			1264.94	973.036			2997	2734.8	2584.8
2797.39	764.024	1499.57	899.73			1226	955.352			3684	2983.2	2589.6
1002.61	757.65	1334.55	923.428			1264.94	955.352			2789.6	2590.8	2648
1608.05	577.254	1329	947.098			1226	1125.93			2391.6	3580.6	2375.8
957.016	757.65	1562.7	988.261			1313.59	737.456			2462.4	3020.4	1726.8
2309.03	680.332	1202.07	1210.18			1251.04	813.177			2676.4	2809.2	2669.4
1484.4	455.737	1665.6	1136.53			1000.83	938.28			2969.8	2890.4	2404.8
1352.96	680.332	1794.54	1021.1			1401.18	875.726			2717	4177	2502
1635.58	769.687	1373.3	990.138			1021.69	569.225			3172	3434.8	2495.6
1250.73	622.361	1420.65	852.399			1226	813.177			3157.2	3383	2555.2
1731.77	566.165	1894.19	835.692			1459.53	973.036			2901.4	3319	2687.2
2755.12	742.178	1846.82	764.974			1240.59	778.436			2774.8	2588.4	3345.4
2597.64	659.722	1529.93	747.725			1362.25	875.726			3413.8	2173.2	2111
1154.51	779.29	1642.65	736.647			1751.46	766.262			3080.8	2829.8	2233.2
1731.77	346.346	1420.65	733.253			1482.01	875.726			2914.6	3436	2895
2164.75	713.069	1775.8	651.145			1488.71	813.177			2773.2	2940.6	3165.4
1484.4	721.581	1499.57	568.249			1751.46	613.008			2355	2729.8	1899.6
1876.09	649.415	1108.1	532.743			2043.32	820.982			2584.8	2747.6	2864.2
1948.28	769.687	1546.03	446.485			1532.51	820.982			3024.6	2973.8	3250.2
1889.16	769.687	1169.93	473.552			1459.53	875.726			3157.6	3024.8	2466.8
2381.19	669.086	1671.33	473.552			1488.71	955.352			2755.6	2803.2	2175
1889.16	692.712	1687.02	483.02			1401.18	875.726			2978	3249.6	2573.6
1876.09	779.29	1256.71	494.139			1642.02	955.352			3358.4	3039.6	2820
1948.28	638.011	1238.53	496.113			1576.28	1226			2653.2	2581	2790
1653.05	649.415	1512.31	498.479			1626.33	808.351			3256.4	2199.4	3013.8
2309.03	501.31	1046.78	516.597			1512.59	788.147			2576	2619	2597.2
2361.54	618.496	1598.21	526.163			1401.18	802.736			2532.2	1958.4	3767.6
1495.59	721.581	1529.93	532.743			1626.33	820.982			3055.2	2565	4357.2
1731.77	692.712	1644.97	548.896			1423.03	721.174			2680.8	2304	4688.4
1623.57	732.662	1253.53	552.489			1313.59	750.614			2830.4	3204.6	3985.4
1991.49	649.415	1463.7	559.638			1353.41	985.176			3348.2	3025	3533.8
2381.19	649.415	1631.11	602.709			1459.53	875.726			3231.2	2527.4	5008.4
2288.35	577.254	1937.24	603.762			1576.28	955.352			2604.2	3079.8	4556
1352.96	551.013	1932.07	645.752			1167.63	875.726			2804	3050.8	5176.6
1731.77	393.584	1549.83	649.435			1501.27	948.716			3913.6	3075.8	4325
932.487	732.662	1278.58	672.934			1251.04	716.493			5093.6	3725.6	4534.4
865.884	769.687	1319.18	1217.69			1876.55	875.726			3399.4	2327.6	3290.2
967.758	642.429	1562.7	947.098			1663.85	963.288			3946.2	2884.8	2682.4
865.884	519.535	1147.47	916.565			1751.46	820.982			3968.6	2223.8	2800.6
978.841	639.996	1838.51	897.265			1605.53	740.989			3388.2	3015.2	2849.2
974.104	718.054	1614.36	887.893			1501.27	1167.63			3692.4	3541.4	2409.8
1635.58	606.118	1725.1	852.399			1576.28	1094.65			2902	3505.8	3399.8
671.068	629.725	2415.06	824.881			1240.59	817.342			2539	4015.4	2645.4
865.884	494.793	1539.06	802.98			1226	955.352			2531.6	3557.4	3223
1023.33	757.65	1922.07	764.974			973.036	1000.83			2550.6	2916.6	2636.4
920.011	515.843	1488.29	754.706			1167.63	927.253			2865.2	4110	3142
1113.28	725.482	1307	679.443			1423.03	1376.15			3202	3855.8	3129.8
729.168	577.254	1488.29	679.443			1313.59	1063.4			2346.8	2206.4	3161
865.884	703.534	1166.98	649.435			1313.59	750.614			2701.8	2086.6	2615.6
732.662	766.932	1349.61	627.737			1626.33	1125.93			2313	2675.2	3623
1113.28	366.334	1610.05	614.329			1070.35	1021.69			2823.2	2161.2	2792.4
865.884	699.379	1366.02	603.762			1423.03	934.12			3380	2446.8	3216.2
865.884	692.712	1262.82	582.825			1751.46	1264.94			3791.8	3128.8	2612.2
865.884	541.169	1704.75	574.297			1125.93	955.352			4673.8	2833.2	2590.4
974.104	721.581	1420.65	568.249			1204.14	1050.86			4423.2	2912.8	3158.4
999.11	832.589	1381.18	560.784			1605.53	820.982			3565	2586.6	3004.8
865.884	447.873	1578.51	549.922			1459.53	1125.93			3845.8	2592.4	3071
938.054	432.941	1894.19	549.922			1926.59	761.498			3137.4	3039.6	2509
1102.04	614.488	2083.61	543.204			1313.59	1050.86			4495.4	2436.8	3261.4
865.884	432.941	1377.62	535.658			1313.59	978.758			5449.2	2620.6	2336.4
1082.35	541.169	1278.58	507.38			1376.15	792.335			4240	2700.8	2360.4
837.022	639.996	1475.3	488.337			1376.15	824.204			4406.8	2879	2743.2
974.104	577.254	1988.89	481.997			1532.51	1167.63			3912.6	2870.6	2639
967.758	259.761	1775.8	455.683			1376.15	1273.76			3054.2	2927	3340
832.589	551.013	1366.02	426.189			1501.27	802.736			4090.6	2796.6	2594.4
618.496	692.712	1298.87	521.881			1376.15	827.062			4101.2	2903.4	2727.2
865.884	505.09	1794.54	541.187			1970.43	875.726			5098	2184	4661
793.714	511.654	1420.65	568.249			1860.93	1145.19			2741.2	2501.8	4883
713.069	692.712	1250.18	639.3			1240.59	1063.4			2268	4091.8	3124
1069.62	793.714	1356.09	687.412			1376.15	943.086			3158.8	3059.2	4690.6
1120.57	577.254	1285.37	752.101			1251.04	1010.47			2533.8	2931.4	3900.8
607.628	371.1	1291.51	774.886			1313.59	802.736			2400.6	3182.6	4033
1367.21	384.828	1539.06	777.977			1376.15	813.177			3311.2	2930.6	4591.2
1515.29	962.1	1420.65	785.083			1459.53	700.586			3528.2	4672.6	4646.4
1154.51	556.635	1285.37	835.692			1642.02	827.062			3282	4008.2	3897
1054.11	530.136	1349.61	835.692			1376.15	915.531			3576	4614.4	4316.4
1298.83	634.985	2423.48	835.692			1313.59	919.506			3546.2	3532.4	4988
1190.61	577.254	1217.69	852.399			1376.15	834.03			3016.6	3612.6	4810.6
1220.13	649.415	1482.42	852.399			1204.14	976.767			3039.4	3865	2461.6
1531.94	673.466	1420.65	852.399			1897.42	1021.69			4248	3488	3967.2
1346.94	577.254	2557.13	877.446			1751.46	934.12			4592.8	2945.2	3438.4
1298.83	458.404	1319.18	919.236			1751.46	1216.28			4637.2	2765.6	4307
1102.04	769.687	1162.33	919.236			1876.55	938.28			3814.8	2620.8	3433.4
1141.38	613.33	1224.72	1420.65			1576.28	1751.46			4749.2	3218.2	3199.4
1276.02	606.118	2130.98	1217.69			1605.53	1167.63			3828	2550.6	2482.4
1202.61	632.757	1482.42	1136.53			1576.28	1070.35			5270.2	2471.8	2361
1154.51	683.589	1544.19	1116.22			1423.03	943.086			3219.6	2921	2109.6
1484.4	757.65	1872.66	1014.76			1251.04	875.726			3353.4	2576	2965.4
1324.27	865.884	1578.51	852.399			1438.68	955.352			4088	2918	2399.4
1171.5	820.316	1623.6	852.399			1663.85	1138.43			3017	2536	2164.2
1375.21	446.916	1366.02	832.791			1663.85	875.726			2904.4	2708.2	2831.4
1515.29	828.238	1420.65	795.57			1362.25	1125.93			3295	3696.2	2351
1731.77	677.647	1079.7	795.57			1970.43	1030.25			2667.6	3207.4	4107.6
1546.21	683.589	1420.65	771.222			1876.55	992.478			2656.2	2683.8	4650.4
2020.36	820.316	1026.04	744.151			1897.42	817.342			3312.8	2727.8	4254.2
1443.13	592.439	1217.69	744.151			1313.59	1114.57			3364	2408.8	3027
1125.63	804.038	1291.51	733.253			1251.04	1070.35			3202.6	2769.2	2719
1352.96	681.653	1006.29	733.253			1501.27	1021.69			3802.8	2873.6	4047.6
1255.55	772.288	1373.3	674.818			1501.27	1010.47			2688.8	2718.8	3983.2
1484.4	725.482	1076.26	662.974			1273.76	729.783			4910	2335.4	5030.8
1342.1	703.534	754.706	660.771			1264.94	1077.81			6444.2	2933.6	3775.2
1352.96	570.707	1482.42	655.681			1273.76	875.726			3944.8	2585.8	2411.4
969.8	490.672	1562.7	641.598			1313.59	1021.69			5180	2354.6	2389.2
978.841	748.863	894.493	631.386			1264.94	1010.47			4828.4	3449.8	1865.6
1154.51	595.306	1657.44	574.297			1626.33	875.726			4013.8	3524.2	2741
1298.83	450.251	2021.68	568.249			1860.93	875.726			3895.4	2612.2	3369.8
1876.09	649.415	3196.54	541.187			1459.53	948.716			3180.2	2721.6	2569.2
1072.03	742.178	1101.02	485.096			1576.28	875.726			2895.4	2852	3691
1262.75	715.304	1217.69	420.924			1313.59	788.147			2846.4	2722.6	2991
1082.35	685.479	1224.72	432.385			1313.59	875.726			3298.8	2765.4	2811
1355.3	569.017	1512.31	462.53			1125.93	700.586			3201.8	2971.2	2135
1190.61	261.393	1525.86	484.321			1313.59	788.147			3459	3388.2	3154
1360.68	451.769	1808.12	495.585			1556.83	967.894			3489.8	2540.8	2921.6
1608.05	920.011	1591.15	523.402			1751.46	1021.69			3932.6	2447.6	3126.4
1212.22	822.584	1704.75	554.403			1751.46	930.468			3428.4	2815	2689.8
1515.29	541.169	1725.1	575.942			1642.02	963.288			3312.2	2303.6	2558.4
1461.16	352.761	2249.33	591.942			2408.26	808.351			3747	2349	2476
1154.51	634.985	1639.23	596.661			1970.43	924.372			2861	3010.8	1813.2
1558.57	343.09	1988.89	608.862			1860.93	1021.69			2171.8	2842.4	2719.8
1065.7	382.984	1570.17	688.116			2408.26	875.726			2748.8	2478.6	2717
1132.32	673.466	1555.97	710.324			1605.53	783.54			2537.2	2048.6	4949.2
1250.73	769.687	2130.98	752.101			2189.36	583.816			2751.2	4707.6	2825
1645.15	923.622	2209.92	761.076			2802.33	930.468			2429.6	3984.8	4101
1145.19	727.336	1725.1	789.263			2452.01	740.989			2466.2	2494	4371.6
1154.51	769.687	1869.27	799.124			2101.73	875.726			2583.2	2217.6	4508
1324.27	551.013	1953.42	802.98			1970.43	875.726			3051.4	3946.8	3982.4
1069.62	920.011	2083.61	852.399			1751.46	808.351			2967.6	3761.2	4845
1398.76	458.404	1988.89	904.044			1401.18	716.493			1989.2	3215.6	5723.4
1477.1	673.466	1509.46	1027.25			1376.15	948.716			3078.6	4382	2177.4
1069.62	611.221	2089.17	754.706			1376.15	656.797			3254	3463.6	3419.2
1653.05	790.577	2367.73	737.654			1876.55	729.783			3641.8	2842.2	3002.2
1515.29	577.254	2012.56	724.826			2481.23	788.147			2927	3063	2558.6
1338.2	625.369	1420.65	724.264			1926.59	875.726			3540.2	2619	3537.4
2164.75	817.767	1864.6	690.045			1751.46	934.12			3395.2	3087.8	2433.8
1827.99	554.16	1549.83	641.598			2189.36	820.982			3107.8	3030.8	4425.6
1515.29	829.048	1150.05	621.524			2043.32	711.531			4162.6	2825.8	2419.4
1360.68	974.104	1976.54	598.179			1751.46	875.726			4235.8	3151.8	2380.8
715.304	604.094	1853.03	525.036			1423.03	948.716			3978.8	2806.4	2261.6
1979.2	599.455	1420.65	516.597			2126.78	985.176			4193.4	2120.4	3185.4
1099	865.884	1325.94	507.38			1353.41	1264.94			2357.8	3330.4	2119
1471.98	611.221	1721.98	504.112			1313.59	1010.47			3238.6	3683.4	2529.8
799.266	562.827	2029.5	497.226			1654.17	1039.92			4188.8	2641.6	2716.4
1269.96	599.455	1967.03	485.096			1226	1077.81			2208.8	2553.4	3636
1154.51	865.884	1162.33	516.597			1897.42	1077.81			2311	2268.6	3739
1515.29	649.415	1420.65	579.844			1751.46	788.147			2179.2	3292.6	3734.6
1574.32	729.168	1967.03	581.175			2043.32	808.351			2575.6	2593	3377.4
1352.96	923.622	1978.79	586.798			1897.42	808.351			3098.4	3608	3383.2
1332.12	577.254	1623.6	589.702			1751.46	973.036			2473.4	3035.4	2897
822.584	692.712	2130.98	590.109			1876.55	875.726			2895.6	3015.4	4943
1500.84	432.941	1555.97	594.679			1897.42	766.262			2739.6	2829.2	3521.2
1731.77	414.119	1667.73	602.709			2189.36	827.062			2546.4	3156.2	3322.4
1924.16	692.712	1283.16	639.3			1751.46	729.783			1878.6	3257.2	3026
1948.28	677.647	1420.65	668.538			1264.94	796.123			2890.6	3088.4	3683
1471.98	611.221	1794.54	687.412			1626.33	802.736			3068	2693.6	2653.8
1346.94	658.076	1864.6	733.253			1251.04	766.262			2820.4	4643.2	2678
1278.23	673.466	1305.44	738.725			1376.15	808.351			2520.2	3218.6	2977.6
1039.04	752.94	599.347	757.665			1626.33	802.736			2317.4	3625.4	1927
1574.32	718.488	1894.19	767.919			1362.25	813.177			2688.6	3081	2605
1327.71	865.884	1623.6	767.919			1264.94	963.288			2910.2	3298.4	2613.4
1645.15	680.332	1572.87	811.804			1401.18	1010.47			2017.6	3914.2	2857.8
1385.43	732.662	1704.75	833.857			1897.42	875.726			2937.8	3224.4	2685.4
1385.43	634.985	933.584	845.635			1459.53	875.726			2210.4	2543.6	3392.6
1226.65	476.24	1173.59	852.399			1264.94	783.54			2868.4	2942.8	4050
1175.14	649.415	1278.58	852.399			1313.59	1167.63			2516.6	3080.6	3133
1298.83	757.65	1598.21	868.19			1663.85	1050.86			2650.6	2284.8	2929.6
1346.94	757.65	2333.9	894.493			1532.51	656.797			2919.4	3059.2	4261.8
1250.73	732.662	1631.11	926.499			1626.33	625.526			3405.8	2188.2	3564.4
1558.57	865.884	1610.05	933.584			1204.14	625.526			3441.4	2048.4	3964.6
865.884	524.77	1469.64	934.649			1576.28	875.726			2947.4	2677.2	3056.6
1558.57	677.647	1857.8	947.098			1353.41	927.253			2664.8	2331.6	2763.8
1096.79	634.985	1562.7	947.098			1751.46	783.54			2831.6	2572.6	2781.6
865.884	669.086	1826.55	947.098			1671.84	625.526			3683	2526.8	2973.2
1352.96	609.321	1420.65	1033.19			1443.13	1021.69			3371.6	3006.4	2978
1190.61	673.466	1623.6	1065.49			1222.43	927.253			3055.2	2975.8	2392.8
1154.51	865.884	1610.05	1136.53			1067.9	875.726			3065.8	2175.2	3359.6
1346.94	779.29	2100.11	1147.47			1500.84	1014			3417.8	3036.4	3559.4
1276.02	703.534	1172.05	1857.8			1979.2	1050.86			3261	2941.2	2251.6
1491.27	742.178	1853.03	1145.67			1324.27	992.478			3225.2	2545.4	3346.8
1298.83	757.65	2023.33	835.692			1125.63	656.797			2434	2310	2809
1904.94	692.712	1321.54	822.496			1793.64	1094.65			2379	2492.4	2484.8
1515.29	618.496	2066.36	811.804			1168.94	1000.83			3168	3434.4	3674.6
952.462	519.535	1605.98	796.939			1669.89	943.086			2595.2	2256.6	4061
1324.27	519.535	1909.01	774.886			1327.71	992.478			2611.2	3863	3309.8
865.884	742.178	2178.36	642.673			1175.14	875.726			3110.6	3200.8	2673.8
1332.12	673.466	1864.6	874.264			1298.83	978.758			2598.4	3712.6	3812.2
1168.94	865.884	2308.51	807.173			1129.42	875.726			2648	2031.6	3705
1259.44	721.581	1657.44	852.399			1525.59	820.982			2667.2	2746.8	3743.4
1212.22	721.581	1509.46	736.647			1154.51	716.493			2324.8	2761.4	3962.6
1471.98	634.985	1136.53	771.222			1917.27	583.816			2569.8	2906.6	2906
1108.32	649.415	1818.42	758.971			1967.96	813.177			2769.2	3978.6	3113.8
1803.93	742.178	1522.13	926.499			1623.57	938.28			5029.6	4059.6	3861.6
1244.73	750.423	1657.44	923.428			1608.05	875.726			2256.2	3460.4	3244.2
1623.57	808.156	1420.65	516.597			1645.15	796.123			3507.4	3875.4	2903.6
865.884	938.054	1104.95	649.435			1731.77	875.726			4508.4	2898.2	3676.8
1125.63	592.439	1633.75	645.752			1731.77	788.147			4752.2	2409.8	3792.8
1212.22	769.687	1420.65	959.901			1587.48	1034.96			2319.8	4678.4	3199
1106.41	732.662	2029.5	828.698			1677.62	1226			2858.4	3695.8	5091.8
1443.13	629.725	1297.1	868.19			1407.03	875.726			2678.6	2626.6	5496
1175.14	932.487	1291.51	767.919			1904.94	1114.57			2887.4	3117.6	5701
1236.98	666.074	1719.71	974.161			1298.83	1077.81			2433.8	3169	5554
1332.12	811.755	1356.09	1104.95			1259.44	831.934			2442.6	3318.2	3264.6
769.687	704.79	1076.26	879.434			1731.77	740.989			2644	2946.6	3457.6
1190.61	673.466	1546.95	947.098			1230.48	766.262			2766.6	2659	4883.4
1298.83	680.332	1302.24	538.86			1039.04	810.846			2760.6	2457	5409.4
1443.13	680.332	1525.86	710.324			1608.05	875.726			2859.4	2876.8	3668.6
1407.03	673.466	1361.45	789.263			432.941	708.921			2720.6	3235.8	4369
1608.05	865.884	1420.65	546.418			1352.96	930.468			2736.8	2825.8	3265.4
1082.35	817.767	1522.13	542.437			1346.94	875.726			2504.8	2887.6	2532
1653.05	469.022	1361.45	795.57			1082.35	766.262			2436	2913.8	2660.6
1190.61	787.176	2042.22	795.57			1645.15	656.797			3393.6	2049.8	3380.4
1171.5	649.415	1420.65	745.257			1298.83	799.564			2359.4	3138.2	2776.4
1484.4	783.43	1262.82	901.572			1226.65	656.797			3335.6	2500.4	2912.4
1665.19	662.138	1420.65	887.893			1212.22	921.823			3705.4	2556.4	2308.6
1093.77	618.496	1976.54	1033.19			1250.73	750.614			3699.2	3208.6	3354.8
967.758	742.178	1248.47	859.868			1113.28	875.726			3490.8	2909.2	2949.4
1443.13	721.581	1504.24	754.706			1039.04	959.143			3758.2	3218.2	3210.6
865.884	666.074	1285.37	734.823			1051.45	1081.78			3902.2	2851.4	2737.6
649.415	546.882	1136.53	947.098			1250.73	1039.92			3469	2701.2	2797.8
1167.06	865.884	1104.95	874.264			1236.98	875.726			3003.4	2546.4	2155
1236.98	865.884	1329	932.306			1175.14	973.036			3279.2	2162.2	2344
920.011	599.455	1894.19	752.101			1259.44	1226			4431.2	2763.8	2622.4
1549.51	817.767	1268.42	887.893			1461.16	1077.81			4124.8	2429.6	2836.4
1048.16	560.273	1485.22	608.862			1298.83	985.176			3245.2	3019.4	2812.8
974.104	629.725	1495.43	710.324			1244.73	1042.54			2544.4	2619.4	2761.4
1136.47	1058.32	1331.84	870.712			1629.93	955.352			2361	3027	2917.2
1503.87	787.176	1041.82	925.086			1653.05	948.716			3216.6	2826.2	2391.2
1500.84	432.941	1704.75	895.636			1471.98	875.726			2708	2469.4	3595.6
1023.33	962.1	1420.65	1104.95			1226.65	1145.19			2771	2827.6	2934
896.806	927.735	1341.71	662.974			1818.38	959.143			3061.8	3414.6	2899
1515.29	510.248	1549.83	754.706			1569.39	985.176			3106.6	3286.8	3897.8
682.216	532.862	2005.64	947.098			1574.32	772.708			2925.4	3211	3694.6
1298.83	787.176	1374.83	841.878			1298.83	1050.86			3275.6	2327.6	2690.6
808.156	577.254	1978.79	774.886			1587.48	1050.86			2305.4	2833.6	2593
1265.54	865.884	1202.07	913.268			1226.65	758.952			2727	2448	2708
1082.35	680.332	1358.88	1086.37			1120.57	973.036			2622.4	2946.2	3428
974.104	649.415	1522.13	789.263			1623.57	921.823			3825.2	2217.4	2234.8
1010.21	623.439	1250.18	899.73			1731.77	740.989			2115.4	2218	3601
1346.94	555.056	1231.21	801.378			1574.32	1094.65			3849.8	3751.4	2397
1515.29	1212.22	1623.6	904.044			969.8	1198.37			4235.8	3506	3336.8
938.054	641.399	1479.84	947.098			1269.96	632.477			2737.8	4001.8	2408
1346.94	649.415	1657.44	793.877			2309.03	955.352			3292.8	4633.6	2503.6
1416.88	799.266	1278.58	852.399			1471.98	875.726			2694.8	3612	2083.4
1129.42	895.741	1570.17	1544.19			1244.73	875.726			3341.6	4904	2703.8
1010.21	708.44	1475.3	625.072			1479.23	740.989			1979.6	3802	2343
1779.9	764.024	1495.43	1002.83			1731.77	875.726			3344.2	4050.2	2132
1803.93	765.962	1065.49	839.468			1608.05	1000.83			2679.8	3927.4	2897.4
1125.63	708.44	1633.75	710.324			2056.44	827.062			3076	4042.6	3170.6
1154.51	865.884	1287.44	1121.56			2164.75	669.664			2511	4443.8	3139.6
865.884	721.581	1420.65	710.324			1623.57	673.645			2330.6	3171.4	2905
1360.68	662.138	862.547	923.428			1465.36	569.225			3773.4	4035.8	3217.4
1539.33	865.884	1420.65	688.789			1608.05	636.883			3457.8	4581.2	2896.6
1082.35	801.733	1729.47	737.654			1515.29	583.816			2993.8	4836.2	2566.4
1298.83	817.767	1475.3	928.904			1894.14	729.783			3077.8	3473.8	2273.2
1298.83	799.266	907.636	769.521			2886.32	943.086			2677	3560.2	2530.4
1864.96	865.884	1291.51	1075.09			1471.98	875.726			2491.8	4054.6	2488
1810.48	865.884	1038.16	1262.82			1495.59	1094.65			2068.6	3360.6	2516.6
1777.37	519.535	1736.38	964.024			2309.03	486.522			2241.4	4032.2	2243.2
1948.28	404.081	1226.92	821.304			1948.28	875.726			2440.4	4136	3758
1184.9	371.1	1237.35	843.521			1113.28	583.816			2320.6	3503.2	2877
1244.73	817.767	1175.72	1002.83			2597.64	599.173			2331.2	4162.4	4251.4
1212.22	729.168	1482.42	964.024			1677.62	656.797			2883.8	3643.2	3560.4
1154.51	747.807	1002.83	1116.22			1876.09	625.526			2873.2	3546.6	2706.8
1665.19	865.884	1578.51	841.878			1904.94	792.335			2749.2	3629.8	2610.4
1924.16	1023.33	1341.71	1217.69			1731.77	955.352			3194.2	4748.2	3065.8
1360.68	536.013	1578.51	734.823			1827.99	930.468			3555	3954	2567
1113.28	696.935	1243.07	774.886			2273	1010.47			4215.4	3572.4	2907.8
1082.35	692.712	1349.61	859.868			1443.13	875.726			4540.2	3573.2	2220.6
1468.22	639.996	1758.87	907.636			1574.32	875.726			3997.6	4419.8	2755
1495.59	817.767	1846.82	1065.49			1338.2	1000.83			4511.4	3298.4	3008.8
841.829	699.379	1420.65	979.749			1443.13	927.253			3708	3499.6	2991.8
1407.03	1002.61	1358.88	1052.34			2056.44	1133.3			2980.6	4812	2831.2
1385.43	817.767	1341.71	693.819			1653.05	1109.26			3422.4	5688.8	2562.8
900.51	585.741	1256.71	947.098			1793.64	700.586			3451.2	4405.6	2515.2
1810.48	470.058	1366.02	1175.72			2226.5	673.645			3532.4	4383.2	2681.4
1785.91	599.455	1297.1	947.098			1623.57	820.982			4034.8	3516	3193.4
1180.74	752.94	1834.99	1065.49			1385.43	1030.25			4518.2	3958.4	3076.4
1298.83	938.054	935.537	1116.22			2116.61	927.253			3009	2832	3176.2
1422.51	927.735	1495.43	710.324			1484.4	766.262			3684.2	3101.8	3775
1665.19	974.104	1302.24	1217.69			1269.96	813.177			2828.6	3213.6	3706.8
1443.13	680.332	1463.7	1258.3			1154.51	955.352			3301.8	2697.4	2822.2
1367.21	916.832	1052.34	947.098			1236.98	636.883			2428	2974.8	2775.2
1471.98	1136.47	1420.65	935.537			1377.56	820.982			2486.2	2549.4	3507.2
2139.27	1190.61	1704.75	1036.68			1731.77	1063.4			2749.2	3449.4	3125.4
1367.21	1010.21	1555.97	972.012			1259.44	788.147			2809.6	4368.4	2629.2
1082.35	669.086	2178.36	789.263			1395.06	985.176			2746.4	3252.2	2521.4
1125.63	865.884	1704.75	904.044			1515.29	985.176			2830.8	2505	2521.2
1443.13	1069.62	1154.28	1002.83			1428.73	875.726			2689	2779.4	2511
1154.51	1046.26	1420.65	958.927			1731.77	963.288			2491	2341.8	2748.2
1010.21	597.155	1420.65	900.912			2164.75	973.036			3646	3037.4	5694.4
1731.77	808.156	1729.47	1065.49			2020.36	948.716			2550.4	2606.6	2290.8
1574.32	901.958	1602.76	648.566			2078.11	875.726			3214.2	2060	3062.4
1407.03	1010.21	2273.07	815.558			1979.2	756.306			2451.2	3101	2362.8
1864.96	940.093	1495.43	858.988			1731.77	573.758			2943.4	2921	2704.4
1385.43	1195.73	1799.5	710.324			1979.2	708.921			2951.6	2438.6	2695.4
1569.39	865.884	1420.65	828.698			1443.13	955.352			2328.6	2103.2	2607
1360.68	1109.4	1657.44	947.098			1180.74	963.288			2991.2	2142	2590.2
1190.61	1016.48	2130.98	844.695			1236.98	955.352			2476.2	3091.6	2245.6
767.498	721.581	2294.94	735.703			1998.16	778.436			2981	2450.2	2337.4
916.832	1491.27	1369.9	828.698			1443.13	1114.57			3009.6	2754.8	2479.4
962.1	865.884	1285.37	617.687			1082.35	1010.47			3634.6	2457.2	2664.6
1491.27	1039.04	1522.13	688.789			1991.49	1114.57			3146.4	2484.2	2512.2
1154.51	1082.35	1657.44	947.098			1327.71	827.062			5201.6	2446.8	2753.4
2164.75	1171.5	1518.62	947.098			1175.14	985.176			3530.8	2836.2	3543.8
1608.05	764.024	2018.83	1033.19			1551.35	1167.63			4003	2228.6	2414.4
1587.48	649.415	1283.16	774.886			1855.46	924.372			2776.6	2770.8	2346.2
1443.13	1346.94	1788.95	738.725			1346.94	740.989			2261.8	3080.6	2957.4
1259.44	1168.94	1853.03	1065.49			1265.54	796.123			2181.8	2887.2	2602.8
1443.13	911.463	1937.24	919.236			1645.15	927.253			2466.8	3323.8	2626
1072.03	1109.4	2315.12	1052.34			1212.22	829.64			2947.2	2639.2	2943.4
923.622	783.43	2199.69	894.493			1495.59	1313.59			3079.8	2888.8	3381.4
1731.77	865.884	2557.13	1065.49			1635.58	1138.43			2755.8	3594	3347.4
952.462	1202.61	1719.71	509.282			1269.96	978.758			2781.4	2483.8	3567.6
1346.94	974.104	1377.62	947.098			1623.57	1034.96			3050.2	4971.8	2712.2
1948.28	562.827	1846.82	631.386			1338.2	1094.65			2910.6	3059.4	3726
1595.03	865.884	2392.65	799.124			944.615	1125.93			2664.8	3245	2785
1793.64	1154.51	1973.12	894.493			1298.83	875.726			2769.2	3460	2337.2
1062.66	1082.35	2243.17	879.434			1125.63	943.086			3211.2	2045.4	2857.6
1125.63	1010.21	2256.3	660.771			1202.61	817.342			3324.8	3037.4	2167
1102.04	708.44	2093.57	870.712			865.884	973.036			2728.2	2980.2	2544.6
1154.51	916.832	2100.11	1124.66			1010.21	875.726			3158	2230.8	2727.4
1587.48	1109.4	2066.36	1057.22			1298.83	1000.83			3570.4	1855.8	3169
1422.51	845.748	1967.03	1420.65			1102.04	1007.09			3233.8	2630.2	3719.8
1236.98	1058.32	2283.17	745.827			1608.05	1070.35			3000.4	1961	2174.2
1198.9	787.176	1808.12	1033.19			965.789	875.726			3277	2319.6	2177.8
1515.29	897.965	2333.9	671.569			1002.61	740.989			3253.6	2316.8	3144.4
1154.51	831.253	1944.06	859.868			920.011	943.086			2758	3388	2261
1033.46	1125.63	1183.89	1074.16			983.951	875.726			2583.2	3871.2	2321.8
1669.89	1018.67	1748.48	932.306			1298.83	808.351			2408.4	3392.8	2361.4
1558.57	808.156	1704.75	822.496			1373.46	875.726			2768.8	2407	2829.4
1645.15	865.884	2178.36	732.53			1645.15	772.708			3260.8	3253.8	2543
1798.37	1395.06	1616.58	932.306			1250.73	808.351			2930.4	2519.6	2488.4
1539.33	957.016	1534.32	648.566			2078.11	756.306			3641	2690.6	3007
1491.27	1004.41	1475.3	668.538			1023.33	875.726			2600	2870.2	2574.6
1360.68	1113.28	1014.76	887.893			1236.98	831.934			2262.2	3557.4	2591.6
1244.73	1148.61	811.804	1097.77			1645.15	978.758			2562.4	4294.4	2919.6
1574.32	620.324	1420.65	1082.4			938.054	729.783			2527	3768	1954.2
1250.73	1039.04	1207.57	1079.7			1531.94	875.726			2464.6	2799	2465.4
		1097.77	692.99			1574.32	--			2511.6	2922.4	3034.2
		1475.3	1002.83			1385.43	--			3014.2	3386	2271.4
		1356.09	785.083			1051.45	--			2146.4	2851.6	2402
		1302.24	928.904			1443.13	--			2644.6	2889.2	2561.6
		1337.07	625.072			1407.03	--			2417	2780	2596.8
		1065.49	837.829			1484.4	--			2839.2	2815.6	3345
		1297.1	920.785			1443.13	--			2311.6	3068	2900.6
		1420.65	668.538			1139.31	--			2294	4327.6	2543.4
		1729.47	789.263			1395.06	--			3173.4	5074.4	2561
		1026.04	733.253			1319.44	--			3004.4	5026.8	3042.8
		1657.44	660.771			1226.65	--			2936.2	4893.4	2090.6
		1529.93	1121.56				--			3037	4896	2974.4
		1247.41	1055.34							3131.2	5004	2754.8
		964.966	832.791							3958.8	4347.8	2578
		1353.01	822.496							2689.8	4242.4	2580.4
		864.754	919.236							2613.2	4243.4	2220
		1371.67	1041.82							2647.4	4336.6	3005.6
		1420.65	983.522							2433.8	3672.8	2759.2
		1074.16	999.71							2566.8	4128	2227.8
		1256.71	919.236							2788	3371	2735.8
		1319.18	562.332							2537.2	5163.8	2865.2
		2486.13	1072.17							3224	4758.2	2658.4
		1278.58	815.558							3275.8	4553.4	3387
		2288.87	958.097							2536.6	5206.4	2104.6
		2130.98	947.098							3032	2691	3361.4
		2243.17	762.289							3066.8	3028.4	3070.2
		1729.47	899.73							3110.2	2573.8	2407.2
		1420.65	887.893							3080.6	2661.8	2694.2
		1539.06	923.428							3301.4	2223	3177.4
		1136.53	631.386							2786.8	3267.2	2658.4
		1603.95	1243.07							3659	3696.2	2726.2
		1826.55	947.098							2956.8	3227.2	2729.2
		1145.67	723.233							2470.2	4126.6	2874.4
		1308.51	852.399							2639.2	3478.8	3119.4
		1497.42	822.496							2610.6	2768.8	3406.6
		1383.26	852.399							2331.6	3133.6	4332.4
		1584.56	1109.89							2146.6	3681.4	2455.8
		1092.82	1046.78							2590.4	3879.8	3383
		1665.6	961.021							1999	3683.6	3376.4
		1808.12	841.878							2202.2	2664.6	3840.4
		1420.65	980.92							2852.4	3761.4	2742.4
		1704.75	843.521							2847.2	2457.4	2862
		1052.34	1026.04							2857.8	2940.6	2252.8
		1319.18	1166.98							2181.8	2625.8	2485.4
		1657.44	1116.22							2825.2	2776	2317
		1237.35	552.489							3104.2	2765.6	2053.8
		1475.3	666.843							3019.8	2635.6	2898.8
		1420.65	681.912							2324.8	2666.4	2897
		1157.58	1014.76							2682.4	2948.8	2087.8
		1815.28	1099.87							3219.2	2160.2	3209
		1420.65	913.268							3009.2	3329.4	2914.8
		1111.81	852.399							2340.8	2729.2	3080.2
		1183.89	925.086							2515.4	2682.4	2493.8
		1145.67	666.843							2764.2	2329.6	3044.4
		1217.69	947.098							2465.4	2853.6	3151.4
		1674.34	846.34							2187.6	2365.6	2513.6
		1341.71	828.698							2787.2	2277.4	3208.8
		1667.73	695.201							2318.4	3507.4	2232.6
		1687.02	892.037							2522.6	3362.6	2773.2
		1459.05	947.098							2369.4	3402.2	2685
		1515.38	947.098							2192	1794	2850.8
		1567.64	736.647							3413	2208.4	2706.4
		1117.58	1002.83							2143.2	2612.8	2652.4
		1048.58	801.378							2386.4	2791.6	3036.6
		1284.42	947.098							2717.6	2711.2	3047.8
		1361.45	962.359							3251.2	3113.2	2951.4
		1154.28	1319.18							2711.4	3557.2	2906.6
		1544.19	947.098							2978	2298.8	3041.8
		1099.87	1014.76							2530.2	2981.2	3447
		1325.94	793.877							2703.8	2857.4	2900.2
		1479.84	913.268							3005.6	2946.2	2928
		1258.3	--							2422.6	3030.4	2329.2
		1223.33	--							2304.8	2899.8	2912.8
		1231.21	--							3339.6	2535.6	3023.4
		1050.04	--							2778.8	2598.6	3385.4
			--							2711.2	2405.6	2441.4
										2683.2	2564.8	2417.4
										2565.6	1809.6	3858.2
										2161.2	2756.2	2471
										1983.2	3183.8	2997
										2700	2677.2	2658.6
										3066.2	3012.6	3319
										3267.8	2645	2809.2
										3718.2	2313.4	2952
										4250	2941.4	2908
										3637.8	3070.8	3376.8
										4023	2327.4	3089.2
										2386	2264.6	1800.2
										2124.8	2982.8	2450.4
										2526.8	2759.4	2354
										2981.8	3458.6	3508
										2777.6	3358.6	2175.4
										3308.6	3142	3370.6
										2789.8	3065	2635.2
										2247.4	3025.8	2595.6
										3686.2	2438.8	2628.8
										2020.8	2920.8	2305.8
										2270.8	2318.8	2618.8
										2351	2112	2893.2
										2589	2685	2271.6
										2403.6	2496.6	2314
										2538.6	3313.4	2178.4
										2221.4	2222.2	3141.2
										2779	2016.2	2417
										2702.8	2265	2930.8
										3230.6	2713.4	2573
										3022	3178.8	2900.4
										2696.8	3120.6	3251.8
										3079.2	2423	2827.4
										2996	2217.4	3212.2
										2870.2	2659.2	2400.6
										3666.6	2529.2	3946.4
										2432	2966.4	2333.8
										2274.8	2606.6	2465.2
										2991	2258.8	2519.6
										2887.4	3231.8	2595.2
										2574.8	2660.4	2531.2
										2400.2	2007	2765
										3031	2441.2	3231.4
										3388	3158.2	3265
										2850.2	3063.2	3462
										3039.8	2573.8	2342.8
										3687	2252.8	2942.8
										5680.2	2182	4028.6
										6496.2	2377	4717.4
										3654.2	1969	3116.8
										5476.4	2883.8	2248.8
										5987.8	2728.2	5149.8
										7293.4	2767	3302.2
										8056.6	2886.2	2716
										6449	2550.2	3021
										5617.2	2814.4	2045
										4883.4	2429.6	2683.8
										5829	2737.4	2087.2
										3247.2	2227	3566
										4965	3840.4	2586.6
										4137.6	2286.8	3067.2
										2421.8	2183.6	3385.8
										2853.4	2480	3438.4
										3040.2	2534	2831.6
										2801.6	3179.4	3479.6
										3016.2	2870	2974
										4297.4	2640	2728.6
										3245.2	2728	2679.4
										3305.6	2795.4	3278.8
										2680	3312.2	3476.6
										3229	2276.6	2700.6
										2553.6	2450.6	3433.8
										2789.8	3310.6	3490.2
										2672	3432	3397.2
										2681.6	2237.4	3972.6
										2981.4	2907.4	4371.2
										3150	2805.2	3598
										3229.6	2678	3248.6
										3015.4	2490.8	3330.4
										2552	2668.2	3734
										2574.2	2728	3296.6
										2313.8	3063.8	3097.6
										2713.6	2883.4	3954.8
										2738	2073.4	4230.4
										2872.6	2668.6	2874.2
										2319.2	3119	3471.2
										2253.8	2261.2	2684.2
										2383.2	2199.2	2566.6
										2500.2	2445	2350.6
										2948.4	2566.6	3800.8
										2737.2	2545.4	3433.2
										2777	2955.2	2906.4
										2529.6	2713.6	3429.8
										2012.2	2773.8	3037.2
										2377	2418.8	2212.8
										2996.6	3624.2	3109.8
										2022.2	3027	2592.8
										2863.2	3665.8	2844.4
										2207.6	3299.4	2800.8
										2337.2	3587.8	2543.8
										2079.6	4110.8	2636.8
										2394.6	3455.6	2675.6
										2742.8	4106.6	3007.2
										2496	3066.6	2994
										2656.8	3031.8	3200.6
										2511.8	3296.2	3634.6
										2123	3179	3122.8
										2926	3023	2732
										2528.6	2445.2	2479
										2477.4	3030.8	3277.8
										2009	4030	3054.4
										2089.2	2394.6	3377
										2424	2341.6	2598.2
										2501	2973.8	2530.4
										4372.6	3999.8	3020.4
										3104.6	3790.6	2897
										2656.8	3867.8	2342.8
										2576	3914.8	2861.8
										3095.8	2716.8	2443.8
										2436.6	3480	3513.6
										2146	2575	2591.4
										2616.6	1942.4	2611.4
										3157.2	2203.4	3402.2
										2779.6	3683.6	2636.6
										2659	3719.6	3223
										2969	3071.4	3329
										2529	2549.8	2518
										2013.6	2423.6	3087.4
										2501.2	2214.2	2090.8
										4044.6	2518.2	2348
										3021.4	3013	2201.2
										3248	2766.2	2146.6
										3275.6	2311.2	2757
										3888.4	2351.2	2630.6
										3076.6	2572.8	2715.8
										3628.4	2982.8	3143
										3036.6	3380.4	3870.8
										2846.8	2827.4	2434
										3849.8	2942.8	2848.6
										3295	2221	2175.8
										3130.6	3135.4	2166.8
										3640	3198.6	2483.2
										3401.4	2286	2956.6
										3544.8	2448	2409.4
										4174.6	3070.2	3142
										3393.4	2717.6	2627.8
										3042.6	2315.8	2655.6
										2242.4	2683.2	2771
										2488.6	2076.8	2693.8
										2115	2954.6	2723.2
										3052.6	1892	2753.8
										2565.6	2453.6	2786.2
										2513.2	2179	3550.2
										2445	2942.2	3354.8
										2567.6	2837.4	2954.8
										2840	3153.4	2429.4
										2493.2	2890.8	2933
										2408.6	2216.4	2243.6
										2266.2	2350	2473.6
										2984.6	2738.2	3245
										2623	2906.2	2116.2
										3050.4	2525.8	2963.6
										2673.4	3136.2	2064
										2956.8	2964.6	2588.2
										3556	2354.6	3036.6
										3122.6	2873.4	2453
										3864.6	3275.4	3060.4
										3271.8	4038.6	3184.6
										2729.8	3098	2478.8
										2510	3539.2	2358.8
										3571.6	3115.4	3249.6
										2413.8	2341.8	3056.8
										2602.8	3018.4	2534.2
										2998.8	2215.6	2527.4
										2809.2	1995	2912.2
										3314.4	3451	2407.6
										2599	2815.2	3028.2
										2420	3333.4	2836
										2754.2	2570.6	2282.6
										2462.2	2209	3121.4
										2450	3013.6	2828.2
										3084.6	3450.2	2048.4
										2753	2085.6	2398
										3064	3333.2	3298
										3411	2587	3116.8
										3828.2	2775.2	2734.2
										3880.4	2896.6	2839.2
										2571.4	2538.6	2346.4
										4761.8	2459	2639.8
										4090.2	2589.6	2954.4
										3074.6	3698.4	2384.6
										3436	3068.2	2212.2
										3178.2	2996.4	4182
										4058.6	3369.4	2715.6
										3033.8	2365.2	2927.6
										3116.2	2785.4	3906.6
										3156.4	2778	3893.8
										2753.6	2787.4	2455.2
										2127	2252.8	3199
										3108	2358.8	2577
										2668.2	2338.6	3438
										2675	2521	3090.6
										3585.8	2761.2	3276.8
										3195.6	2009.8	2662.8
										2894.4	2935	2831.4
										2522	2371.4	2762.6
										3387.2	3140.6	2964
										2553	3281.8	3799.2
										2722.6	2583.2	4168.4
										3522.8	3344.4	3400.8
										3544.2	2336.2	3254.8
										4633.4	2875.6	4138.6
										3729.2	3251.4	3590.8
										5330.8	2544.2	3606
										2542.8	3385	2475.6
										2933.2	2824	3346.6
										2939.6	2844.8	4110.2
										2510.4	3028.2	2854.8
										2890.6	3232.4	3032.4
										2750.8	2686.8	2491.8
										2806.6	2746.6	3059.8
										2361.2	3099.8	2699
										2963.8	2371.8	2858.8
										2848.8	2507.8	2144.6
										2555.8	2213.2	2786.4
										2244	2417.2	2128.8
										3047	3233.8	2934
										3676	3097.2	2857.6
										3024.4	2563.8	3231.4
										1936.4	2953.4	1988.6
										3234.4	2581.4	2881.6
										3372.4	2511	2390.4
										2772.6	3363	2880.8
										2294.4	2800.4	3784.2
										2833.8	2357.8	2369.4
										3085.2	2896.8	3528.8
										2403.2	3398.8	2015.6
										2441.8	2609.8	2773.8
										5906.4	3184.6	2566.8
										4023.6	2343.2	2529
										3803.8	2866.4	2770
										3720.2	3312.6	3455.8
										4591.2	2946.8	2855
										3206.2	2538	2533.6
										3384.4	2582.2	2672
										3423.2	2846	2889.8
										5621.2	2533.2	2913
										5262.4	2536.6	3604.4
										4978.4	2412.4	2548.4
										4110.2	2400	3596.4
										4679.6	1874.4	3116.4
										4547	2562.4	4202.4
										4281.2	2773.4	4881.6
										2467.6	2535.6	3265.2
										3931.6	2614	3714
										4483.8	2766.6	2223.4
										4525.8	2594.8	2266.8
										4097	3433.6	4892.2
										4123	2728.2	2719.6
										3933	3015.6	3379.8
										3396.6	2746.8	2940.2
										3629	2491.2	3011
										3960	2827.6	2751.8
										3075.6	3006	2815.2
										3716.6	2689.6	3301
										2759.8	2950.8	2587.6
										2434	2351.6	3290
										2672.6	2659.2	2859.2
										3162.4	3120	2541
										2863.6	3421	2436.8
										2864.8	2977.4	2073.4
										3844	2717.4	2224.6
										5967.6	2989	2354
										4720	3298.6	2874.8
										3306.2	2821	2841.6
										2941.8	3022.2	3053.6
										3219.8	2796.4	2790.4
										4021.8	3259.6	2815
										3852.6	4478.2	2559
										3775.8	2651.6	3206.8
										3451	2523.8	2059.8
										3086	3728.8	2155
										3772.6	4218.6	2473.4
										2041.4	3941.2	2586.6
										4066	3105.6	1989.4
										4038.4	2486.6	3025.8
										3880.6	2960.2	2322.2
										2804	2483	3053.8
										3246.6	2157.4	2961
										3007.8	2543.6	2783.8
										3535.4	2450.8	3770.2
										2593.6	3066.4	2027
										2468	2343.4	2754.8
										3321	2139.8	2682.2
										2342.2	2753.6	3671
										2712.8	2315.8	3103
										2698.8	2849.2	2885.6
										2467	2586.4	2559.4
										2748.4	2043.2	2856.6
										3087.2	2337.2	2320.4
										2309	2672.6	2659.2
										3142.4	3113.2	2620
										3391.8	2115.2	2676.6
										2581	2985.4	2544
										3127.8	3181.8	3112
										3237.4	2573.8	2696.8
										2547.6	2689.6	3455
										2640	2687	4945.4
										2874.6	2668.8	2371.6
										3151.6	3520.6	3301.2
										3563.4	2396.8	3913
										4221.2	2568.2	2402
										3240.4	2689	2804.6
										2922.8	2464.2	3357.2
										3290.8	2841.4	2238
										2440.4	2826.6	3010.6
										3188.2	2924.4	2087.4
										2325.2	2640.4	2450
										3141	2608.2	2935.2
										2840.2	2354.4	2554.6
										2378.2	3181.4	2888.8
										2500	2373.8	2434.6
										2717.2	3302.2	3017.6
										2175.6	2601	3618.4
										2417.6	2950.4	2355.2
										2381.6	2561	2475.4
										2701	2229.2	2401.6
										2611.4	2773.8	2570
										2114	2850.2	2852.4
										2546.6	2339.6	2535
										2861.4	2895	2649.6
										3236	2609.6	2971
										2927.4	2142.2	2603
										4066	2794.8	2537
										3953.8	3349.2	2172
										2693.4	2727.2	2952.8
										2679.8	2546.8	2562.6
										2985	2575.4	2179.2
										3426.6	2866.6	2648
										2906.6	2723.2	2743.2
										2562	2513.8	2583
										3004.2	2131.6	2865.2
										3146	3311.4	2733.6
										3070.8	3026.2	2237.6
										2722	3615.8	2334.6
										2888.2	3281.6	3316.6
										2724.2	2696.8	3294
										2834.4	3009.6	2516.2
										2751.6	3170.6	2814.4
										2972	3055.6	3486.6
										2613.4	2923.2	2593.4
										3063.8	3317	2986
										3212.2	2101.2	3475.4
										2453	4055	3774.2
										2275.8	2660.8	2683.4
										3386.6	2401.4	3165.6
										2668.2	2916	3493.4
										2477.8	2202	3337.4
										2575.6	2889.8	3056.4
										2751	2662.2	1900
										2768.2	3174.8	2270.8
										2989.4	3345.4	2835
										3393.8	1852.4	1944.6
										2699.4	1827.6	2194
										3233.2	2598.6	2948.8
										2318.2	2408.2	3647.2
										2287.2	2451.6	3619
										2553	2754.6	3108
										2466.6	2485.8	2096.4
										2899	2093.4	2697.6
										3173.4	2396.8	2899.6
										2540.6	2583.6	2433.6
										2667.2	2669	2317.8
										3559.4	1936.2	2737.8
										2587.2	2789.2	2229.2
										2814.8	3413.6	2471.8
										3069.6	3402.6	3077
										2169.8	2528.8	2846.2
										2543.2	2502.6	3409
										3089.8	3470.4	2614.8
										3431.6	2805.2	2338.2
										2985.6	3536.2	2469
										3165.2	2966.4	2390
										3094.2	2601.8	1948.6
										2540.4	3186.8	2699.4
										2756.8	2894.2	2804
										3035.8	2976.8	3061.4
										3221.6	3085	3467
										2732.4	3747.4	2714
										2358.4	3483.6	2253.2
										2203.4	2778	3541
										2097.4	2277.4	2854.6
										2932	2529.6	1902.2
										2464.6	2770	2200
										2562.6	1926.2	3081.6
										2266.2	2379.6	2456.4
										3030.4	2820	3500.8
										3064.6	2770.4	3163.6
										4019	2946.4	2362.6
										2694.6	2392.8	2878.8
										3097.4	2012.2	2243.8
										2708.2	2123	2362.2
										2953.2	2122	2692.6
										2225.6	2066	3019.4
										2981	2504	3528.6
										2454.4	2606.4	3260.8
										3254	2750.2	2773.4
										2724	2593.6	3011.4
										3446	2496.6	3184.2
										2142.6	2482.2	2784.2
										2315.8	3490.6	3022.8
										3155.4	2113.2	2152.2
										2959.8	2603.4	2921.4
										2799.4	2399.4	2072.4
										2568.4	2872	2505.8
										2708.4	2455.8	3088.6
										2875	2786.4	2295
										2295	2743.4	2951.8
										3156.8	2305.8	2734.2
										2206	2234.2	2313.4
										2926.4	2544.8	2496.2
										2204.2	2446.4	2942
										3053	2614.4	2718.4
										2858.4	2468.4	2558.6
										3320.2	2439.8	2395.4
										2443.4	2356.8	2605.4
										3276.2	2308	2643.6
										3071.4	3339.4	3191.8
										2695.4	3125.8	2581.4
										2281.8	2408.6	3133.2
										2751	3126	2572.8
										2782.6	2976.6	2465.4
										3235	2974.4	2553.8
										3509.2	2827.2	2469
										2178	2832.4	3738.8
										3256.6	2731.8	2397.2
										2993.2	3161	3864.8
										3175.4	2675	2549.8
										3392.2	2756	3069.6
										3911.8	2554	3315.6
										3342.8	3324.8	2516.4
										3008.2	2484.4	2656.6
										4226.8	2281.8	2072
										2709.2	3080.8	2517.8
										3141.8	3451.6	2882.2
										2667.2	2285	2633.4
										2847.4	2597	2316.2
										2212	2749	2953.2
										2421.8	2624.6	2629
										2757.6	2949.8	2994.2
										3074	3124.6	3581.2
										3248.6	2721.2	2090
										3188.4	2755.4	2069.4
										3410.8	2715.2	2167.8
										3475.8	1765	2413.6
										2821.4	2077.4	3005.8
										4055.4	2676.8	2183.4
										2668.4	3947	2748
										2297	3667.2	2542.8
										2706.2	2763	2900
										2526	2299.6	2188.4
										2732.2	2977.6	2152.2
										2633.6	2365	2375.4
										2877.8	2060.6	2667.4
										3741.4	2778.6	3076
										4782.4	2810.8	2845.6
										3797.6	2284.8	2493.6
										3427.2	2245	2546.6
										3418.8	2612.8	2315
										4056	2739.4	2419.4
										2584.6	2846	2933.8
										2341.8	3065.2	3490
										2314.8	3306	2155.6
										2704.8	2450.6	2435.4
										2152.6	2044.4	3408.6
										1940.2	2872.2	3215.6
										2448	2482	3493.4
										2781.8	2999.4	2577.8
										2433.6	2841.2	2640.8
										3001	2825.8	2307.4
										2597	2604.2	2606.8
										3129.6	2380.6	2814.8
										2364.8	3313.2	2120
										2720	2823.8	2607.8
										2474.6	2516.8	2936.2
										2785.6	2773.2	3258
										2910.4	2815.4	3668.6
										2559.8	3359	3208.4
										2242	2540.4	3353.8
										2398.6	3354.2	2754.2
										2764	2906.6	3000.8
										2533.8	2350	3363.8
										3296.6	2525.4	3194.8
										3246.8	2809.6	2848
										2616.6	3048.2	2301.4
										2328.6	2614.6	2676
										4880.4	2825.4	3153
										4377.6	2719.8	2379
										4945	1915.4	2987.4
										7601.2	2754.2	2178
										7708.8	2594.2	2048.4
										4977.8	3130.2	2767.4
										4675.4	2796.8	2996.8
										2564	2970.8	5297.2
										2882.8	2515.8	4969.2
										3355.2	2933.2	6701.6
										2275.8	2338.2	2528.4
										2697	2162.8	3143.4
										2876.6	3118.6	2550.4
										4279.8	2643.4	2436.8
											--	--
											--	--
											--	--
											--	--
											--	--
											--	--
											--	--
											--	--
											--	--
											--	--
											--	--
											--	--
											--	--
											--	--
											--	--
											--	--
											--	--
											--	--
											--	--
											--	--
											--	--
											--	--
											--	--
											--	--
											--	--
											--	--
											--	--
											--	--
											--	--
											--	--
											--	--
											--	--
											--	--
											--	--
											--	--
											--	--
											--	--
											--	--
											--	--
											--	--
											--	--
											--	--
											--	--
											--	--
											--	--
											--	--
											--	--
											--	--
											--	--
											--	--
											--	--
											--	--
											--	--
											--	--
											--	--
											--	--
											--	--
											--	--
											--	--
											--	--
											--	--
											--	--
											--	--
											--	--
											--	--
											--	--
											--	--
											--	--
											--	--
											--	--
											--	--
											--	--
											--	--
											--	--
											--	--
											--	--
											--	--
											--	--
											--	--
											--	--
											--	--
											--	--
											--	--
											--	--
											--	--
											--	--
											--	--
											--	--
											--	--
											--	--
											--	--
											--	--
											--	--
											--	--
											--	--
											--	--
											--	--
											--	--
											--	--
											--	--
											--	--
											--	--
											--	--
											--	--
											--	--
											--	--
											--	--
											--	--
											--	--
											--	--
											--	--
											--	--
											--	--
											--	--
											--	--
											--	--
											--	--
											--	--
											--	--
											--	--
											--	--
											--	--
											--	--
											--	--
											--	--
											--	--
											--	--
											--	--
											--	--
											--	--
											--	--
											--	--
											--	--
											--	--
											--	--
											--	--
											--	--
											--	--
											--	--
											--	--
											--	--
											--	--
											--	--
											--	--
											--	--
											--	--
											--	--
											--	--
											--	--
											--	--
											--	--
											--	--
											--	--
											--	--
											--	--
											--	--
											--	--
											--	--
											--	--
											--	--
											--	--
											--	--
											--	--
											--	--
											--	--
											--	--
											--	--
											--	--
											--	--
											--	--
											--	--
											--	--
											--	--
											--	--
											--	--
											--	--
											--	--
											--	--
											--	--
											--	--
											--	--
											--	--
											--	--
											--	--
											--	--
											--	--
											--	--
